# Supplementary material for: Comprehensive Sieve Analysis of Breakthrough HIV-1 Sequences in the RV144 Vaccine Efficacy Trial
Source: PLoS Comput Biol. 2015 Feb 3;11(2):e1003973. doi: 10.1371/journal.pcbi.1003973 (PMC4315437; doi:10.1371/journal.pcbi.1003973)
Supplement: S1 Dataset — Exhaustive site-scanning and kmer-scanning results table, in a .zip file. (ZIP) [file pcbi.1003973.s035.zip › File S1.csv]

POSITION	109 dNdSPCP:chemical.composition	109 dNdSPCP:hydropathy	109 dNdSPCP:iso-electric.point	109 dNdSPCP:polarity	109 dNdSPCP:volume	109 PCP_1ss:aliphatic	109 PCP_1ss:aromatic	109 PCP_1ss:charged	109 PCP_1ss:hydrophobic	109 PCP_1ss:negative	109 PCP_1ss:polar	109 PCP_1ss:positive	109 PCP_1ss:proline	109 PCP_1ss:small	109 PCP_1ss:tiny	109 PCP_1ss:z1	109 PCP_1ss:z2	109 PCP_1ss:z3	109 PCP_1ss:z4	109 PCP_1ss:z5	109 PCP_3mer:aliphatic:1	109 PCP_3mer:aliphatic:2	109 PCP_3mer:aliphatic:3	109 PCP_3mer:aromatic:1	109 PCP_3mer:aromatic:2	109 PCP_3mer:aromatic:3	109 PCP_3mer:charged:1	109 PCP_3mer:charged:2	109 PCP_3mer:charged:3	109 PCP_3mer:hydrophobic:1	109 PCP_3mer:hydrophobic:2	109 PCP_3mer:hydrophobic:3	109 PCP_3mer:negative:1	109 PCP_3mer:negative:2	109 PCP_3mer:negative:3	109 PCP_3mer:polar:1	109 PCP_3mer:polar:2	109 PCP_3mer:polar:3	109 PCP_3mer:positive:1	109 PCP_3mer:positive:2	109 PCP_3mer:positive:3	109 PCP_3mer:proline:1	109 PCP_3mer:proline:2	109 PCP_3mer:proline:3	109 PCP_3mer:small:1	109 PCP_3mer:small:2	109 PCP_3mer:small:3	109 PCP_3mer:tiny:1	109 PCP_3mer:tiny:2
Env 1	NA	NA	NA	NA	NA	1	1	1	1	1	1	1	1	1	1	1	1	1	1	1	1	NA	NA	1	NA	NA	1	NA	NA	1	NA	NA	1	NA	NA	1	NA	NA	1	NA	NA	1	NA	NA	1	NA	NA	1	NA
Env 10	0.632955292	0.794341221	0.966893797	0.730477864	0.731518398	1	1	1	1	1	1	1	1	1	1	1	1	1	1	1	1	1	1	1	1	1	1	0.832274550850531	0.832274550850531	1	1	1	1	0.832274550850531	0.832274550850531	1	1	1	1	1	1	1	1	1	1	1	1	1	1
Env 100	0.999998333	1	1	1	1	1	1	1	1	1	1	1	1	1	1	1	1	1	1	1	1	1	1	1	1	1	1	1	1	1	1	1	1	1	1	1	1	1	1	1	1	1	1	1	1	1	1	1	1
Env 101	1	1	1	1	1	1	1	1	1	1	1	1	1	1	1	1	1	1	1	1	1	1	1	1	1	1	1	1	1	1	1	1	1	1	1	1	1	1	1	1	1	1	1	1	1	1	1	1	1
Env 102	0.993190724	1	1	1	1	1	1	1	1	1	1	1	1	1	1	1	1	1	1	1	1	1	1	1	1	1	1	1	1	1	1	1	1	1	1	1	1	1	1	1	1	1	1	1	1	1	1	1	1
Env 103	1	1	1	1	1	1	1	1	1	1	1	1	1	1	1	1	1	1	1	1	1	1	1	1	1	1	1	1	1	1	1	1	1	1	1	1	1	1	1	1	1	1	1	1	1	1	1	1	1
Env 104	0.999876839	1	1	1	1	1	1	1	1	1	1	1	1	1	1	1	1	1	1	1	1	1	1	1	1	1	1	1	1	1	1	1	1	1	1	1	1	1	1	1	1	1	1	1	1	1	1	1	1
Env 105	0.833289626	0.983343244	0.773543457	0.985192612	0.508627963	1	1	1	1	1	1	1	1	1	1	1	1	1	1	1	1	1	1	1	1	1	1	1	1	1	1	1	1	1	1	1	1	1	1	1	1	1	1	1	1	1	1	1	1
Env 106	0.687373562	1	0.191738662	0.264068855	0.254168574	1	1	1	1	1	1	1	1	1	1	1	1	1	1	1	1	1	1	1	1	1	1	1	1	1	1	1	1	1	1	1	1	1	1	1	1	1	1	1	1	1	1	1	1
Env 107	1	1	1	1	1	1	1	1	1	1	1	1	1	1	1	1	1	1	1	1	1	1	1	1	1	1	1	1	1	1	1	1	1	1	1	1	1	1	1	1	1	1	1	1	1	1	1	1	1
Env 108	1	1	0.900818739	0.942786142	1	1	1	1	1	1	1	1	1	1	1	1	1	1	1	1	1	1	1	1	1	1	1	1	1	1	1	1	1	1	1	1	1	1	1	1	1	1	1	1	1	1	1	1	1
Env 109	0.207183996	1	1	1	1	1	1	1	1	1	1	1	1	1	1	1	1	1	1	1	1	1	1	1	1	1	1	1	1	1	1	1	1	1	1	1	1	1	1	1	1	1	1	1	1	1	1	1	1
Env 11	1	1	1	1	1	1	1	1	1	1	1	1	1	1	1	1	1	1	1	1	1	1	1	1	1	1	1	1	0.832274550850531	1	1	1	1	1	0.832274550850531	1	1	1	1	1	1	1	1	1	1	1	1	0.832274550850531	1
Env 110	1	1	1	1	1	1	1	1	1	1	1	1	1	1	1	1	1	1	1	1	1	1	1	1	1	1	1	1	1	1	1	1	1	1	1	1	1	1	1	1	1	1	1	1	1	1	1	1	1
Env 111	1	1	1	1	1	1	1	1	1	1	1	1	1	1	1	1	1	1	1	1	1	1	1	1	1	1	1	1	1	1	1	1	1	1	1	1	1	1	1	1	1	1	1	1	1	1	1	1	1
Env 112	NA	NA	NA	NA	NA	1	1	1	1	1	1	1	1	1	1	1	1	1	1	1	1	1	1	1	1	1	1	1	1	1	1	1	1	1	1	1	1	1	1	1	1	1	1	1	1	1	1	1	1
Env 113	1	1	1	1	1	1	1	1	1	1	1	1	1	1	1	1	1	1	1	1	1	1	1	1	1	1	1	1	1	1	1	1	1	1	1	1	1	1	1	1	1	1	1	1	1	1	1	1	1
Env 114	1	1	1	1	1	1	1	1	1	1	1	1	1	1	1	1	1	1	1	1	1	1	1	1	1	1	1	1	1	1	1	1	1	1	1	1	1	1	1	1	1	1	1	1	1	1	1	1	1
Env 115	1	1	1	1	1	1	1	1	1	1	1	1	1	1	1	1	1	1	1	1	1	1	1	1	1	1	1	1	1	1	1	1	1	1	1	1	1	1	1	1	1	1	1	1	1	1	1	1	1
Env 116	1	1	1	1	1	1	1	1	1	1	1	1	1	1	1	1	1	1	1	1	1	1	1	1	1	1	1	1	1	1	1	1	1	1	1	1	1	1	1	1	1	1	1	1	1	1	1	1	1
Env 117	1	1	1	1	1	1	1	1	1	1	1	1	1	1	1	1	1	1	1	1	1	1	1	1	1	1	1	1	1	1	1	1	1	1	1	1	1	1	1	1	1	1	1	1	1	1	1	1	1
Env 118	1	1	1	1	1	1	1	1	1	1	1	1	1	1	1	1	1	1	1	1	1	1	1	1	1	1	1	1	1	1	1	1	1	1	1	1	1	1	1	1	1	1	1	1	1	1	1	1	1
Env 119	NA	NA	NA	NA	NA	1	1	1	1	1	1	1	1	1	1	1	1	1	1	1	1	1	1	1	1	1	1	1	1	0.62854976949798	1	1	1	1	1	1	1	1	1	1	1	1	1	1	1	1	1	1	1
Env 12	0.963342651	0.367492093	0.011545106	0.051056805	0.593728195	NA	NA	NA	NA	NA	NA	NA	NA	NA	NA	NA	NA	NA	NA	NA	1	1	1	1	1	1	1	1	0.832274550850531	1	1	1	1	1	0.832274550850531	1	1	1	1	1	1	1	1	1	1	1	1	1	1
Env 120	1	1	1	1	1	1	1	1	1	1	1	1	1	1	1	1	1	1	1	1	1	1	1	1	1	1	1	1	1	0.62854976949798	0.62854976949798	1	1	1	1	1	1	1	1	1	1	1	1	1	1	1	1	1	1
Env 121	0.831483732	1	0.82935554	1	1	1	1	1	0.628549769497974	1	1	1	1	1	1	1	1	1	1	1	1	1	1	1	1	1	1	1	1	1	0.62854976949798	0.62854976949798	1	1	1	1	1	1	1	1	1	1	1	1	1	1	1	1	1
Env 122	1	1	1	1	1	1	1	1	1	1	1	1	1	1	1	1	1	1	1	1	1	1	1	1	1	1	1	1	1	1	1	0.62854976949798	1	1	1	1	1	1	1	1	1	1	1	1	1	1	1	0.832274550850531	1
Env 123	1	1	1	1	1	1	1	1	1	1	1	1	1	1	1	1	1	1	1	1	1	1	1	1	1	1	1	1	1	1	1	1	1	1	1	1	1	1	1	1	1	1	1	1	1	1	1	0.832274550850531	0.832274550850531
Env 124	1	1	1	1	1	1	1	1	1	1	1	1	1	1	1	1	1	1	1	1	1	1	1	1	1	1	1	1	1	1	1	1	1	1	1	1	1	1	1	1	1	1	1	1	1	1	1	1	0.832274550850531
Env 125	1	1	1	1	1	1	1	1	1	1	1	1	1	1	1	1	1	1	1	1	1	1	1	1	1	1	1	1	1	1	1	1	1	1	1	1	1	1	1	1	1	1	1	1	1	1	1	1	1
Env 126	1	1	1	1	1	1	1	1	1	1	1	1	1	1	1	1	1	1	1	1	1	1	1	1	1	1	1	1	1	1	1	1	1	1	1	1	1	1	1	1	1	1	1	1	1	1	1	1	1
Env 127	1	1	1	1	1	1	1	1	1	1	1	1	1	1	1	1	1	1	1	1	1	1	1	1	1	1	1	1	1	1	1	1	1	1	1	1	1	1	1	1	1	1	1	1	1	1	1	1	1
Env 128	1	0.855230854	1	1	1	1	1	1	1	1	1	1	1	1	1	1	1	1	1	1	0.832274550850533	1	1	1	1	1	1	1	1	1	1	1	1	1	1	0.446225781226211	1	1	1	1	1	1	1	1	1	1	1	1	1
Env 129	1	1	1	1	1	1	1	1	1	1	1	1	1	1	1	1	1	1	1	1	1	0.832274550850533	1	1	1	1	1	1	1	1	1	1	1	1	1	0.832274550850533	0.446225781226211	1	1	1	1	1	1	1	1	1	1	1	1
Env 13	0.500148491	0.367729224	0.554906173	0.615156287	0.239193025	NA	NA	NA	NA	NA	NA	NA	NA	NA	NA	NA	NA	NA	NA	NA	1	1	1	1	1	1	1	1	0.832274550850531	1	1	1	1	1	0.832274550850531	1	1	1	1	1	1	1	1	1	1	1	1	1	1
Env 130	1	1	1	0.877064033	1	1	1	1	1	1	0.832274550850533	1	1	1	1	0.62152163089169	1	0.881912329008249	1	1	1	1	0.832274550850533	1	1	1	1	1	1	1	1	1	1	1	1	1	0.832274550850533	0.446225781226211	1	1	1	1	1	1	1	1	1	1	1
Env 131	1	1	1	1	1	1	1	1	1	1	1	1	1	1	1	1	1	1	1	1	1	1	1	1	1	1	1	1	1	1	1	1	1	1	1	1	1	0.832274550850533	1	1	1	1	1	1	1	1	1	1	1
Env 132	0.86736141	1	1	0.727197765	1	1	1	1	1	1	1	1	1	1	1	1	1	1	1	1	1	1	1	1	1	1	1	1	1	1	1	1	1	1	1	1	1	1	1	1	1	1	1	1	1	1	1	1	1
Env 133						NA	NA	NA	NA	NA	NA	NA	NA	NA	NA	NA	NA	NA	NA	NA	1	1	1	0.241785656804482	1	1	1	1	1	1	1	1	1	1	1	1	1	1	1	1	1	1	1	1	1	1	1	1	1
Env 134						NA	NA	NA	NA	NA	NA	NA	NA	NA	NA	NA	NA	NA	NA	NA	1	1	1	1	0.241785656804482	1	1	1	1	1	1	1	1	1	1	1	1	1	1	1	1	1	1	1	1	1	1	1	1
Env 135						NA	NA	NA	NA	NA	NA	NA	NA	NA	NA	NA	NA	NA	NA	NA	1	1	1	1	1	0.241785656804482	1	1	1	1	1	1	1	1	1	1	1	1	1	1	1	1	1	1	1	1	1	1	1
Env 136						NA	NA	NA	NA	NA	NA	NA	NA	NA	NA	NA	NA	NA	NA	NA	1	1	1	1	1	1	0.621457841500304	1	1	1	1	1	1	1	1	1	1	1	1	1	1	1	1	1	1	1	1	1	1
Env 137						NA	NA	NA	NA	NA	NA	NA	NA	NA	NA	NA	NA	NA	NA	NA	1	1	1	1	1	1	1	0.621457841500304	1	1	1	1	1	1	1	1	1	1	0.917940794415992	1	1	1	1	1	1	1	1	1	1
Env 138						NA	NA	NA	NA	NA	NA	NA	NA	NA	NA	NA	NA	NA	NA	NA	1	1	1	1	1	1	1	1	0.621457841500304	1	1	1	1	1	1	1	1	1	1	0.917940794415992	1	1	1	1	1	1	1	1	1
Env 139						NA	NA	NA	NA	NA	NA	NA	NA	NA	NA	NA	NA	NA	NA	NA	1	1	1	1	1	1	1	1	1	1	1	1	1	1	1	1	1	1	1	1	0.917940794415992	1	1	1	1	1	1	1	1
Env 14	1	1	1	1	0.981904411	NA	NA	NA	NA	NA	NA	NA	NA	NA	NA	NA	NA	NA	NA	NA	1	1	1	1	1	1	1	1	0.832274550850531	1	1	1	1	1	0.832274550850531	1	1	1	1	1	1	1	1	1	1	1	1	1	1
Env 140						NA	NA	NA	NA	NA	NA	NA	NA	NA	NA	NA	NA	NA	NA	NA	1	1	1	1	1	1	1	1	1	0.69947245034554	1	1	1	1	1	1	1	1	1	1	1	1	1	1	1	1	1	1	1
Env 141						NA	NA	NA	NA	NA	NA	NA	NA	NA	NA	NA	NA	NA	NA	NA	1	1	1	1	1	1	1	1	1	1	0.69947245034554	1	1	1	1	1	1	1	1	1	1	1	1	1	1	1	1	1	1
Env 142						NA	NA	NA	NA	NA	NA	NA	NA	NA	NA	NA	NA	NA	NA	NA	1	1	1	1	1	1	1	1	1	1	1	0.69947245034554	1	1	1	1	1	1	1	1	1	1	1	1	1	1	1	1	1
Env 142a	NA	NA	NA	NA	NA	NA	NA	NA	NA	NA	NA	NA	NA	NA	NA	NA	NA	NA	NA	NA	1	1	1	1	1	1	0.513534706896561	1	1	1	1	1	0.510517440728888	1	1	0.372327957360736	1	1	1	1	1	1	1	1	1	1	1	1	1
Env 142b	NA	NA	NA	NA	NA	NA	NA	NA	NA	NA	NA	NA	NA	NA	NA	NA	NA	NA	NA	NA	1	1	1	1	1	1	0.0751703723229787	0.513534706896561	1	1	1	1	0.569912307255173	0.510517440728888	1	0.436054734097077	0.372327957360736	1	0.530828892502085	1	1	1	1	1	1	1	1	1	1
Env 142c	NA	NA	NA	NA	NA	NA	NA	NA	NA	NA	NA	NA	NA	NA	NA	NA	NA	NA	NA	NA	1	1	1	1	1	1	1	0.513534706896561	1	1	1	1	1	0.510517440728888	1	1	0.372327957360736	1	1	1	1	1	1	1	1	1	1	1	1
Env 142d	NA	NA	NA	NA	NA	NA	NA	NA	NA	NA	NA	NA	NA	NA	NA	NA	NA	NA	NA	NA	1	1	1	1	1	1	1	0.513534706896561	1	1	1	1	1	0.510517440728888	1	1	0.372327957360736	1	1	1	1	1	1	1	1	1	1	1	1
Env 142e	NA	NA	NA	NA	NA	NA	NA	NA	NA	NA	NA	NA	NA	NA	NA	NA	NA	NA	NA	NA	1	1	1	1	1	1	1	0.513534706896561	1	1	1	1	1	0.510517440728888	1	1	0.372327957360736	1	1	1	1	1	1	1	1	1	1	1	1
Env 142f	NA	NA	NA	NA	NA	NA	NA	NA	NA	NA	NA	NA	NA	NA	NA	NA	NA	NA	NA	NA	1	1	1	1	1	1	1	0.513534706896561	1	1	1	1	1	0.510517440728888	1	1	0.372327957360736	1	1	1	1	1	1	1	1	1	1	1	1
Env 142g	NA	NA	NA	NA	NA	NA	NA	NA	NA	NA	NA	NA	NA	NA	NA	NA	NA	NA	NA	NA	1	1	1	1	1	1	1	0.513534706896561	1	1	1	1	1	0.510517440728888	1	1	0.372327957360736	1	1	1	1	1	1	1	1	1	1	1	1
Env 142h	NA	NA	NA	NA	NA	NA	NA	NA	NA	NA	NA	NA	NA	NA	NA	NA	NA	NA	NA	NA	1	1	1	1	1	1	1	0.513534706896561	1	1	1	1	1	0.510517440728888	1	1	0.372327957360736	1	1	1	1	1	1	1	1	1	1	1	1
Env 142i	NA	NA	NA	NA	NA	NA	NA	NA	NA	NA	NA	NA	NA	NA	NA	NA	NA	NA	NA	NA	1	1	1	1	1	1	1	0.513534706896561	1	1	1	1	1	0.510517440728888	1	1	0.372327957360736	1	1	1	1	1	1	1	1	1	1	1	1
Env 142j	NA	NA	NA	NA	NA	NA	NA	NA	NA	NA	NA	NA	NA	NA	NA	NA	NA	NA	NA	NA	1	1	1	1	1	1	1	0.513534706896561	1	1	1	1	1	0.510517440728888	1	1	0.372327957360736	1	1	1	1	1	1	1	1	1	1	1	1
Env 142k	NA	NA	NA	NA	NA	NA	NA	NA	NA	NA	NA	NA	NA	NA	NA	NA	NA	NA	NA	NA	1	1	1	1	1	1	1	0.513534706896561	1	1	1	1	1	0.510517440728888	1	1	0.372327957360736	1	1	1	1	1	1	1	1	1	1	1	1
Env 142l	NA	NA	NA	NA	NA	NA	NA	NA	NA	NA	NA	NA	NA	NA	NA	NA	NA	NA	NA	NA	1	1	1	1	1	1	1	0.513534706896561	1	1	1	1	1	0.510517440728888	1	1	0.372327957360736	1	1	1	1	1	1	1	1	1	1	1	1
Env 142m	NA	NA	NA	NA	NA	NA	NA	NA	NA	NA	NA	NA	NA	NA	NA	NA	NA	NA	NA	NA	1	1	1	1	1	1	1	0.513534706896561	1	1	1	1	1	0.510517440728888	1	1	0.372327957360736	1	1	1	1	1	1	1	1	1	1	1	1
Env 142n	NA	NA	NA	NA	NA	NA	NA	NA	NA	NA	NA	NA	NA	NA	NA	NA	NA	NA	NA	NA	1	1	1	1	1	1	1	0.513534706896561	1	1	1	1	1	0.510517440728888	1	1	0.372327957360736	1	1	1	1	1	1	1	1	1	1	1	1
Env 142o	NA	NA	NA	NA	NA	NA	NA	NA	NA	NA	NA	NA	NA	NA	NA	NA	NA	NA	NA	NA	1	1	1	1	1	1	1	0.0751703723229787	0.513534706896561	1	1	1	1	0.569912307255173	0.510517440728888	1	0.436054734097077	0.372327957360736	1	0.530828892502085	1	1	1	1	1	1	1	0.681205992050809	1
Env 143						NA	NA	NA	NA	NA	NA	NA	NA	NA	NA	NA	NA	NA	NA	NA	1	1	1	1	1	1	1	1	0.0751703723229787	1	1	1	1	1	0.569912307255173	1	1	0.436054734097077	1	1	0.530828892502085	1	1	1	1	1	1	0.481071792846804	0.681205992050809
Env 144						NA	NA	NA	NA	NA	NA	NA	NA	NA	NA	NA	NA	NA	NA	NA	1	1	1	0.361552786185746	1	1	1	1	1	1	1	1	1	1	1	1	1	1	1	1	1	1	1	1	1	1	1	1	0.481071792846804
Env 145						NA	NA	NA	NA	NA	NA	NA	NA	NA	NA	NA	NA	NA	NA	NA	1	1	1	1	0.361552786185746	1	1	1	1	1	1	1	1	1	1	1	1	1	1	1	1	1	1	1	1	1	1	1	1
Env 146						NA	NA	NA	NA	NA	NA	NA	NA	NA	NA	NA	NA	NA	NA	NA	1	1	1	1	1	0.361552786185746	1	1	1	1	1	1	1	1	1	1	1	1	1	1	1	1	1	1	1	1	1	1	1
Env 147						NA	NA	NA	NA	NA	NA	NA	NA	NA	NA	NA	NA	NA	NA	NA	1	1	1	1	1	1	1	1	1	1	1	1	1	1	1	1	1	1	1	1	1	1	1	1	1	1	1	1	1
Env 148						NA	NA	NA	NA	NA	NA	NA	NA	NA	NA	NA	NA	NA	NA	NA	1	1	1	1	1	1	1	1	1	1	1	1	1	1	1	1	1	1	1	1	1	1	1	1	1	1	1	1	1
Env 149						NA	NA	NA	NA	NA	NA	NA	NA	NA	NA	NA	NA	NA	NA	NA	1	1	1	1	1	1	1	1	1	1	1	1	1	1	1	1	1	1	1	1	1	1	1	1	1	1	1	1	1
Env 15						NA	NA	NA	NA	NA	NA	NA	NA	NA	NA	NA	NA	NA	NA	NA	1	1	1	1	1	1	1	1	0.832274550850531	1	1	1	1	1	0.832274550850531	1	1	1	1	1	1	1	1	1	1	1	1	1	1
Env 150						NA	NA	NA	NA	NA	NA	NA	NA	NA	NA	NA	NA	NA	NA	NA	1	1	1	1	1	1	0.541773477330794	1	1	1	1	1	1	1	1	0.304194847332968	1	1	1	1	1	1	1	1	1	1	1	0.336373952659647	1
Env 151						NA	NA	NA	NA	NA	NA	NA	NA	NA	NA	NA	NA	NA	NA	NA	1	1	1	1	1	1	0.542249937097502	0.541773477330794	1	1	1	1	1	1	1	0.868427541516309	0.304194847332968	1	1	1	1	1	1	1	1	1	1	0.361552786185746	0.336373952659647
Env 152	0.52755284	0.625883112	0.106680236	0.458126313	0.189031959	1	1	1	1	1	0.628549769497974	1	1	1	0.628549769497976	1	0.824661671510266	1	1	1	1	1	1	1	1	1	1	0.542249937097502	0.541773477330794	1	1	1	1	1	1	0.730044535904193	0.868427541516309	0.304194847332968	1	1	1	1	1	1	1	1	1	1	0.361552786185746
Env 153	0.089758929	1	0.046493241	0.662986907	1	1	1	1	1	1	1	1	1	1	1	1	1	1	1	1	1	1	1	1	1	1	1	1	0.542249937097502	1	1	1	1	1	1	1	0.730044535904193	0.868427541516309	1	1	1	1	1	1	1	1	1	1	1
Env 154	0.287031804	0.40166987	0.552167464	0.233826305	0.189710027	1	1	1	1	1	1	1	1	1	1	1	1	1	1	1	1	1	1	1	1	1	1	1	1	1	1	1	1	1	1	1	1	0.730044535904193	1	1	1	1	1	1	1	1	1	1	1
Env 155	1	1	0.92571773	1	0.72106027	1	1	1	1	1	1	1	1	1	1	1	1	1	1	1	1	1	1	1	1	1	1	1	1	1	1	1	1	1	1	0.832274550850533	1	1	1	1	1	1	1	1	1	1	1	1	1
Env 156	1	1	1	1	1	1	1	1	1	1	1	1	1	1	1	1	1	1	1	1	1	1	1	1	1	1	1	1	1	1	1	1	1	1	1	1	0.832274550850533	1	1	1	1	1	1	1	1	1	1	1	1
Env 157	1	1	1	1	1	1	1	1	1	1	1	1	1	1	1	1	1	1	1	1	1	1	1	1	1	1	1	1	1	1	1	1	1	1	1	1	1	0.832274550850533	1	1	1	1	1	1	1	1	1	1	1
Env 158	1	1	1	0.977561736	0.504294825	1	1	1	1	1	1	1	1	1	1	1	1	1	1	1	1	1	1	1	1	1	1	1	1	1	1	1	1	1	1	1	1	1	1	1	1	1	1	1	1	1	1	1	1
Env 159	1	1	1	0.987217306	1	1	1	1	1	1	1	1	1	1	1	1	1	1	1	1	1	1	1	1	1	1	1	1	1	1	1	1	1	1	1	1	1	1	1	1	1	1	1	1	1	1	1	0.446225781226209	1
Env 16						1	1	1	1	1	1	1	1	1	1	1	1	1	1	1	1	1	1	1	1	1	1	1	1	1	1	1	1	1	1	1	1	1	1	1	1	1	1	1	1	1	1	1	0.832274550850531
Env 160	1	1	0.599317137	0.226310739	1	1	1	1	1	1	1	1	1	1	0.446225781226209	1	1	1	1	1	1	1	1	1	1	1	1	1	1	1	1	1	1	1	1	1	1	1	1	1	1	1	1	1	1	1	1	1	0.446225781226209
Env 161	0.992632662	0.76114144	1	1	0.798908449	1	1	1	1	1	1	1	1	1	1	1	1	1	1	1	1	1	1	1	1	1	1	1	1	1	1	1	1	1	1	1	1	1	1	1	1	1	1	1	1	1	1	1	1
Env 162	0.897335721	1	1	1	1	1	1	1	1	1	1	1	1	1	1	1	1	0.760429297786695	1	1	1	1	1	1	1	1	1	1	1	1	1	1	1	1	1	1	1	1	1	1	1	1	1	1	1	1	1	1	1
Env 163	1	1	1	1	1	1	1	1	1	1	1	1	1	1	1	1	1	1	1	1	1	1	1	1	1	1	1	1	1	1	1	1	1	1	1	1	1	1	1	1	1	1	1	1	1	1	1	1	1
Env 164	0.727895914	1	0.159228411	0.690680849	0.540850532	1	1	1	1	1	1	1	1	1	1	1	1	1	1	1	1	1	1	1	1	1	1	1	1	1	1	1	1	1	1	1	1	1	1	1	1	1	1	1	1	1	1	1	1
Env 165	0.040293533	0.173413898	0.12490524	0.101737033	0.110795062	1	1	1	1	1	1	1	1	1	1	1	1	1	1	1	1	1	1	1	1	1	1	1	1	1	1	1	1	1	1	1	1	1	1	1	1	1	1	1	1	1	1	1	1
Env 166	0.753128591	1	1	1	1	1	1	1	1	1	1	1	1	1	1	1	1	1	1	1	1	1	1	1	1	1	1	1	1	1	1	1	1	1	1	1	1	1	1	1	1	1	1	1	1	1	1	1	1
Env 167	1	1	1	1	1	1	1	1	1	1	1	1	1	1	1	1	1	1	1	1	1	1	1	1	1	1	1	1	1	1	1	1	1	1	1	1	1	1	0.909554144894448	1	1	1	1	1	1	1	1	1	1
Env 168	1	1	1	0.915374951	1	1	1	1	1	1	1	1	1	1	1	1	1	1	1	1	1	1	1	1	1	1	1	1	1	1	1	1	1	1	1	1	1	1	1	0.909554144894448	1	1	1	1	1	1	1	1	1
Env 169	1	0.888807494	1	1	1	1	1	0.98503862352942	1	1	1	0.571404678351461	1	1	1	1	1	1	0.593050775739661	1	1	1	1	1	1	1	0.410876203089552	1	1	1	1	1	1	1	1	1	1	1	0.461172662947927	1	0.909554144894448	1	1	1	1	1	1	1	1
Env 17						1	1	1	1	1	1	1	1	0.832274550850531	0.832274550850531	1	1	1	1	1	1	1	1	1	1	1	1	1	1	1	1	1	1	1	1	1	1	1	1	1	1	1	1	1	0.0733197498645787	1	1	1	1
Env 170	0.814702088	1	0.818701521	0.667385411	0.817774056	1	1	1	1	1	1	1	1	1	1	1	1	1	1	1	1	1	1	1	1	1	1	0.410876203089552	1	1	1	1	1	1	1	1	1	1	1	0.461172662947927	1	1	1	1	1	1	1	0.0674174861398751	1
Env 171	0.410836345	1	0.870458839	1	1	1	1	1	1	1	1	1	1	1	1	1	1	1	1	1	1	1	1	1	1	1	1	1	0.410876203089552	1	1	1	1	1	1	1	1	1	1	1	0.461172662947927	1	1	1	1	1	1	1	0.0674174861398751
Env 172	1	1	1	1	0.983802348	1	1	1	1	1	1	1	1	1	0.0674174861398751	1	1	1	1	0.348196203823172	1	1	1	1	1	1	1	1	1	1	1	1	1	1	1	1	1	1	1	1	1	1	1	1	1	1	1	1	1
Env 173	1	0.249590452	1	0.108565992	0.984358292	1	1	1	1	1	1	1	1	1	1	1	0.215311509132071	1	1	0.650756981011225	1	1	1	1	1	1	1	1	1	1	1	1	1	1	1	0.832274550850533	1	1	1	1	1	1	1	1	1	1	1	1	1
Env 174	1	1	1	1	1	1	1	1	0.832274550850533	1	0.832274550850531	1	1	1	1	0.832274550850531	0.832274550850538	0.832274550850527	0.83227455085053	0.832274550850537	1	1	1	1	1	1	1	1	1	0.832274550850533	1	1	1	1	1	0.832274550850531	0.832274550850533	1	1	1	1	1	1	1	1	1	1	1	1
Env 175	1	0.455193242	0.117238267	0.60068365	0.461789298	1	1	1	1	1	1	1	1	1	1	1	1	1	1	1	1	1	1	1	1	1	1	1	1	1	0.832274550850533	1	1	1	1	1	0.832274550850531	0.832274550850533	1	1	1	1	1	1	1	1	1	1	1
Env 176	1	1	1	1	1	1	1	1	1	1	1	1	1	1	1	1	1	1	1	1	1	1	1	1	1	1	0.384501238781088	1	1	1	1	0.832274550850533	1	1	1	0.832274550850533	1	0.832274550850531	0.96298496395815	1	1	1	1	1	1	1	1	1	1
Env 177	1	1	1	1	1	1	1	1	1	1	1	1	1	1	1	1	1	1	1	1	1	1	1	1	1	1	0.384501238781088	0.384501238781088	1	1	1	1	1	1	1	0.832274550850533	0.832274550850533	1	0.96298496395815	0.96298496395815	1	1	1	1	1	1	1	1	1
Env 178	0.149747616	0.726406102	0.762452444	0.670615972	0.162284801	1	1	0.384501238781088	1	1	0.832274550850533	0.96298496395815	1	1	1	1	1	1	1	1	1	1	1	1	1	1	0.38450123878109	0.384501238781088	0.384501238781088	1	1	1	1	1	1	0.832274550850533	0.832274550850533	0.832274550850533	0.96298496395815	0.96298496395815	0.96298496395815	1	1	1	1	1	1	1	1
Env 179	1	1	0.486885758	1	1	1	1	1	1	1	1	1	1	1	1	1	1	1	1	1	1	1	1	1	1	1	1	0.38450123878109	0.384501238781088	1	1	1	1	1	1	1	0.832274550850533	0.832274550850533	1	0.96298496395815	0.96298496395815	1	1	1	1	1	1	1	1
Env 18						1	1	1	1	1	1	1	1	1	0.832274550850533	1	1	1	1	1	1	1	1	1	1	1	1	1	1	1	1	1	1	1	1	0.298005587500913	1	1	1	1	1	1	1	1	0.298005587500913	0.0733197498645787	1	1	1
Env 180	1	1	1	1	1	1	1	1	1	1	1	1	1	1	1	1	1	1	1	1	1	1	1	1	1	1	1	1	0.38450123878109	1	1	1	1	1	1	1	1	0.832274550850533	1	1	0.96298496395815	1	1	1	1	1	1	1	1
Env 181	1	0.929636174	0.618982911	1	1	1	1	1	1	1	1	1	1	1	1	1	0.414447836736837	0.197696284725991	0.375860372414782	1	1	1	1	1	1	1	1	1	1	1	1	1	1	1	1	1	1	1	1	1	1	1	1	1	1	1	1	1	1
Env 182	1	0.889764361	0.89246766	0.763882511	0.877720372	1	1	1	1	1	1	1	1	1	1	1	1	1	1	1	1	1	1	1	1	1	1	1	1	1	1	1	1	1	1	1	1	1	1	1	1	1	1	1	1	1	1	1	1
Env 183						NA	NA	NA	NA	NA	NA	NA	NA	NA	NA	NA	NA	NA	NA	NA	1	1	1	1	1	1	0.484725989155361	1	1	1	1	1	0.482729244179701	1	1	1	1	1	1	1	1	1	1	1	1	1	1	0.777898074167381	1
Env 184						NA	NA	NA	NA	NA	NA	NA	NA	NA	NA	NA	NA	NA	NA	NA	1	1	1	1	1	1	1	0.484725989155361	1	1	1	1	1	0.482729244179701	1	1	1	1	1	1	1	1	1	1	0.378442125393235	1	1	0.16163833861132	0.777898074167381
Env 185						NA	NA	NA	NA	NA	NA	NA	NA	NA	NA	NA	NA	NA	NA	NA	1	1	1	1	1	1	1	1	0.484725989155361	1	1	1	1	1	0.482729244179701	1	1	1	1	1	1	1	1	1	1	0.378442125393235	1	0.612836913615905	0.16163833861132
Env 186						NA	NA	NA	NA	NA	NA	NA	NA	NA	NA	NA	NA	NA	NA	NA	1	1	1	1	1	1	1	1	1	1	1	1	1	1	1	1	1	1	1	1	1	1	1	1	1	1	0.378442125393235	1	0.612836913615905
Env 186a	NA	NA	NA	NA	NA	NA	NA	NA	NA	NA	NA	NA	NA	NA	NA	NA	NA	NA	NA	NA	1	1	1	1	1	1	1	1	1	1	1	1	1	1	1	1	1	1	1	1	1	1	1	1	1	1	0.378442125393235	1	0.612836913615905
Env 186b	NA	NA	NA	NA	NA	NA	NA	NA	NA	NA	NA	NA	NA	NA	NA	NA	NA	NA	NA	NA	1	1	1	1	1	1	1	1	1	1	1	1	1	1	1	1	1	1	1	1	1	1	1	1	1	1	0.378442125393235	1	0.612836913615905
Env 186c	NA	NA	NA	NA	NA	NA	NA	NA	NA	NA	NA	NA	NA	NA	NA	NA	NA	NA	NA	NA	1	1	1	1	1	1	1	1	1	1	1	1	1	1	1	1	1	1	1	1	1	1	1	1	1	1	0.378442125393235	1	0.612836913615905
Env 186d	NA	NA	NA	NA	NA	NA	NA	NA	NA	NA	NA	NA	NA	NA	NA	NA	NA	NA	NA	NA	1	1	1	1	1	1	1	1	1	1	1	1	1	1	1	1	1	1	1	1	1	1	1	1	1	1	0.378442125393235	1	0.612836913615905
Env 186e	NA	NA	NA	NA	NA	NA	NA	NA	NA	NA	NA	NA	NA	NA	NA	NA	NA	NA	NA	NA	1	1	1	1	1	1	1	1	1	1	1	1	1	1	1	1	1	1	1	1	1	1	1	1	1	1	0.378442125393235	1	0.612836913615905
Env 186f	NA	NA	NA	NA	NA	NA	NA	NA	NA	NA	NA	NA	NA	NA	NA	NA	NA	NA	NA	NA	1	1	1	1	1	1	1	1	1	1	1	1	1	1	1	1	1	1	1	1	1	1	1	1	1	1	0.378442125393235	1	0.612836913615905
Env 186g	NA	NA	NA	NA	NA	NA	NA	NA	NA	NA	NA	NA	NA	NA	NA	NA	NA	NA	NA	NA	1	1	1	1	1	1	1	1	1	1	1	1	1	1	1	1	1	1	1	1	1	1	1	1	1	1	0.378442125393235	1	0.612836913615905
Env 186h	NA	NA	NA	NA	NA	NA	NA	NA	NA	NA	NA	NA	NA	NA	NA	NA	NA	NA	NA	NA	1	1	1	1	1	1	1	1	1	1	1	1	1	1	1	1	1	1	1	1	1	1	1	1	1	1	0.378442125393235	1	0.612836913615905
Env 186i	NA	NA	NA	NA	NA	NA	NA	NA	NA	NA	NA	NA	NA	NA	NA	NA	NA	NA	NA	NA	1	1	1	1	1	1	1	1	1	1	1	1	1	1	1	1	1	1	1	1	1	1	1	1	1	1	0.378442125393235	1	0.612836913615905
Env 186j	NA	NA	NA	NA	NA	NA	NA	NA	NA	NA	NA	NA	NA	NA	NA	NA	NA	NA	NA	NA	1	1	1	1	1	1	1	1	1	1	1	1	1	1	1	1	1	1	1	1	1	1	1	1	1	1	0.378442125393235	1	0.612836913615905
Env 186k	NA	NA	NA	NA	NA	NA	NA	NA	NA	NA	NA	NA	NA	NA	NA	NA	NA	NA	NA	NA	1	1	1	1	1	1	1	1	1	1	1	1	1	1	1	1	1	1	1	1	1	1	1	1	1	1	0.378442125393235	1	0.612836913615905
Env 186l	NA	NA	NA	NA	NA	NA	NA	NA	NA	NA	NA	NA	NA	NA	NA	NA	NA	NA	NA	NA	1	1	1	1	1	1	1	1	1	1	1	1	1	1	1	1	1	1	1	1	1	1	1	1	1	1	0.378442125393235	1	0.612836913615905
Env 186m	NA	NA	NA	NA	NA	NA	NA	NA	NA	NA	NA	NA	NA	NA	NA	NA	NA	NA	NA	NA	1	1	1	1	1	1	1	1	1	1	1	1	1	1	1	1	1	1	1	1	1	1	1	1	1	1	0.378442125393235	1	0.612836913615905
Env 186n	NA	NA	NA	NA	NA	NA	NA	NA	NA	NA	NA	NA	NA	NA	NA	NA	NA	NA	NA	NA	1	1	1	1	1	1	1	1	1	1	1	1	1	1	1	1	1	1	1	1	1	1	1	1	1	1	0.378442125393235	1	0.612836913615905
Env 186o	NA	NA	NA	NA	NA	NA	NA	NA	NA	NA	NA	NA	NA	NA	NA	NA	NA	NA	NA	NA	1	1	1	1	1	1	1	1	1	1	1	1	1	1	1	1	1	1	1	1	1	1	1	1	1	1	0.378442125393235	1	0.612836913615905
Env 186p	NA	NA	NA	NA	NA	NA	NA	NA	NA	NA	NA	NA	NA	NA	NA	NA	NA	NA	NA	NA	1	1	1	1	1	1	1	1	1	1	1	1	1	1	1	1	1	1	1	1	1	1	1	1	1	1	0.378442125393235	1	0.612836913615905
Env 186q	NA	NA	NA	NA	NA	NA	NA	NA	NA	NA	NA	NA	NA	NA	NA	NA	NA	NA	NA	NA	1	1	1	1	1	1	1	1	1	1	1	1	1	1	1	1	1	1	1	1	1	1	1	1	1	1	0.378442125393235	1	0.612836913615905
Env 186r	NA	NA	NA	NA	NA	NA	NA	NA	NA	NA	NA	NA	NA	NA	NA	NA	NA	NA	NA	NA	1	1	1	1	1	1	1	1	1	1	1	1	1	1	1	1	1	1	1	1	1	1	1	1	1	1	0.378442125393235	1	0.612836913615905
Env 186s	NA	NA	NA	NA	NA	NA	NA	NA	NA	NA	NA	NA	NA	NA	NA	NA	NA	NA	NA	NA	1	1	1	1	1	1	1	1	1	1	1	1	1	1	1	1	1	1	1	1	1	1	1	1	0.864306210019879	1	0.378442125393235	1	0.612836913615905
Env 186t	NA	NA	NA	NA	NA	NA	NA	NA	NA	NA	NA	NA	NA	NA	NA	NA	NA	NA	NA	NA	1	1	1	1	1	1	1	1	1	1	1	1	1	1	1	1	1	1	1	1	1	1	1	1	1	1	0.378442125393235	0.494681258495137	0.612836913615905
Env 186u	NA	NA	NA	NA	NA	NA	NA	NA	NA	NA	NA	NA	NA	NA	NA	NA	NA	NA	NA	NA	1	1	1	1	1	1	1	1	1	1	1	1	1	1	1	1	1	1	1	1	1	1	1	1	1	1	1	1	1
Env 186v	NA	NA	NA	NA	NA	NA	NA	NA	NA	NA	NA	NA	NA	NA	NA	NA	NA	NA	NA	NA	1	1	1	0.886716257309294	1	1	1	1	1	1	1	1	1	1	1	1	1	1	1	1	1	1	1	1	1	1	1	0.328355154879567	1
Env 187						NA	NA	NA	NA	NA	NA	NA	NA	NA	NA	NA	NA	NA	NA	NA	1	1	1	1	0.886716257309294	1	1	1	1	1	1	1	1	1	1	1	1	1	1	1	1	1	1	1	1	1	1	1	0.328355154879567
Env 188						NA	NA	NA	NA	NA	NA	NA	NA	NA	NA	NA	NA	NA	NA	NA	1	1	1	1	1	0.886716257309294	1	1	1	1	1	1	1	1	1	1	1	1	1	1	1	1	1	1	1	1	1	0.211354068480285	1
Env 189						NA	NA	NA	NA	NA	NA	NA	NA	NA	NA	NA	NA	NA	NA	NA	1	1	1	1	1	1	1	1	1	1	1	1	1	1	1	1	1	1	1	1	1	1	1	1	1	1	1	1	0.211354068480285
Env 19	1	1	0.740714783	1	1	0.562081543455203	1	1	1	1	0.298005587500913	1	1	0.562081543455203	1	0.501602745133475	0.804610836854208	1	0.358091701769276	0.421886437610536	1	1	1	1	1	1	1	1	1	1	1	1	1	1	1	0.562081543455203	0.298005587500913	1	1	1	1	1	1	1	1	0.298005587500913	0.0733197498645787	1	1
Env 190	0.846436533	0.037840623	0.981587684	0.007156102	1	1	1	1	1	1	0.96298496395815	1	1	1	1	1	1	1	1	1	1	1	1	1	1	1	1	1	1	1	1	1	1	1	1	1	1	1	1	1	1	1	1	1	1	1	1	0.962984963958151	1
Env 191	1	1	1	1	1	1	1	1	1	1	1	1	1	1	1	1	1	1	1	1	1	1	1	1	1	1	1	1	1	1	1	1	1	1	1	1	1	1	1	1	1	1	1	1	1	1	1	1	0.962984963958151
Env 192	0.032494411	0.688549699	0.075926231	0.519223015	0.092713913	1	1	1	1	1	1	1	1	1	1	1	1	1	1	1	1	1	1	1	1	1	1	1	1	1	1	1	1	1	1	1	1	1	1	1	1	1	1	1	1	1	1	1	1
Env 193	1	1	1	1	1	1	1	1	1	1	1	1	1	1	1	1	1	1	1	1	1	1	1	1	1	1	1	1	1	1	1	1	1	1	1	1	1	1	1	1	1	1	1	1	0.905783866033954	1	1	1	1
Env 194	1	1	1	1	1	1	1	1	1	1	1	1	1	1	1	1	1	1	1	1	1	1	1	1	1	1	1	1	1	1	1	1	1	1	1	1	1	1	1	1	1	1	1	1	0.905783866033948	0.905783866033954	1	1	1
Env 195	1	1	1	1	1	1	1	1	1	1	1	1	1	1	1	1	1	1	1	1	1	1	1	1	1	1	1	1	1	1	1	1	1	1	1	1	1	1	1	1	1	1	1	1	1	0.905783866033948	0.905783866033954	1	1
Env 196	1	1	1	1	1	1	1	1	1	1	1	1	1	1	1	1	1	1	1	1	1	1	1	1	1	1	1	1	1	1	1	1	1	1	1	1	1	1	1	1	1	1	1	1	1	1	0.905783866033948	1	1
Env 197	0.887320522	1	1	1	1	1	1	1	1	1	1	1	1	1	1	1	1	1	1	1	1	1	1	1	1	1	1	1	1	1	1	1	1	1	1	1	1	1	1	1	1	1	1	1	1	1	1	1	1
Env 198	1	1	1	1	1	1	1	1	1	1	1	1	1	1	1	1	1	1	1	1	0.832274550850533	1	1	1	1	1	1	1	1	1	1	1	1	1	1	1	1	1	1	1	1	1	1	1	1	1	1	0.832274550850533	1
Env 199	1	1	1	1	1	1	1	1	1	1	1	1	1	1	1	1	1	1	1	1	0.832274550850533	0.832274550850533	1	1	1	1	1	1	1	1	1	1	1	1	1	1	1	1	1	1	1	1	1	1	0.292942057026024	1	1	0.832274550850533	0.832274550850533
Env 2	0.691797326	0.50706527	1	0.619883597	0.650115317	1	1	1	1	1	1	1	1	1	1	1	1	1	1	1	1	1	NA	1	1	NA	1	1	NA	1	1	NA	1	1	NA	1	1	NA	1	1	NA	1	1	NA	1	1	NA	1	1
Env 20	1	1	1	1	1	1	1	1	1	1	1	1	1	1	1	1	1	1	1	1	1	1	1	1	1	1	1	1	1	1	1	1	1	1	1	0.831749868762733	0.562081543455203	0.298005587500913	1	1	1	1	1	1	0.831749868762733	1	0.298005587500913	1	1
Env 200	1	1	1	1	1	0.832274550850533	1	1	1	1	1	1	1	1	0.832274550850531	0.273752274156789	1	0.627357890189067	0.877093165765915	1	0.832274550850533	0.832274550850533	0.832274550850533	1	1	1	1	1	1	1	1	1	1	1	1	1	1	1	1	1	1	1	1	1	0.292942057026026	0.292942057026024	1	0.832274550850531	0.832274550850533
Env 201	1	1	1	1	1	1	1	1	1	1	1	1	1	0.832274550850531	1	0.832274550850531	0.832274550850537	0.832274550850499	0.83227455085033	0.832274550850531	1	0.832274550850533	0.832274550850533	1	1	1	1	1	1	1	1	1	1	1	1	1	1	1	1	1	1	1	1	1	0.832274550850531	0.292942057026026	0.292942057026024	1	0.832274550850531
Env 202	1	1	1	1	1	1	1	1	1	1	1	1	1	1	1	1	1	1	1	1	1	1	0.832274550850533	1	1	1	1	1	1	1	1	1	1	1	1	1	1	1	1	1	1	1	1	1	1	0.832274550850531	0.292942057026026	1	1
Env 203	1	1	1	1	1	1	1	1	1	1	1	1	1	1	1	1	1	1	1	1	1	1	1	1	1	1	1	1	1	1	1	1	1	1	1	1	1	1	1	1	1	1	1	1	1	1	0.832274550850531	1	1
Env 204	1	0.956926075	1	1	1	1	1	1	1	1	1	1	1	1	1	1	1	1	1	1	1	1	1	1	1	1	1	1	1	1	1	1	1	1	1	1	1	1	1	1	1	1	1	1	1	1	1	1	1
Env 205	1	1	1	1	1	1	1	1	1	1	1	1	1	1	1	1	1	1	1	1	1	1	1	1	1	1	1	1	1	1	1	1	1	1	1	1	1	1	1	1	1	1	1	1	1	1	1	1	1
Env 206	NA	NA	NA	NA	NA	1	1	1	1	1	1	1	1	1	1	1	1	1	1	1	1	1	1	1	1	1	1	1	1	1	1	1	1	1	1	1	1	1	1	1	1	1	1	1	1	1	1	1	1
Env 207	1	1	1	1	1	1	1	1	1	1	1	1	1	1	1	1	1	1	1	1	1	1	1	1	1	1	1	1	1	1	1	1	1	1	1	1	1	1	1	1	1	1	1	1	1	1	1	1	1
Env 208	1	1	1	0.103306537	0.008267742	1	1	1	1	1	1	1	1	1	1	1	1	1	1	1	1	1	1	1	1	1	1	1	1	1	1	1	1	1	1	1	1	1	1	1	1	1	1	1	1	1	1	1	1
Env 209	1	1	1	0.942323976	1	1	1	1	1	1	1	1	1	1	1	1	1	1	1	1	1	1	1	1	1	1	1	1	1	1	1	1	1	1	1	1	1	1	1	1	1	1	1	1	1	1	1	1	1
Env 21	0.562882373	1	1	1	1	1	1	1	1	1	1	1	1	1	1	1	1	1	1	1	1	1	1	1	1	1	1	1	1	1	1	1	1	1	1	0.831749868762733	0.831749868762733	0.562081543455203	1	1	1	1	1	1	0.831749868762737	0.831749868762733	1	1	1
Env 210	NA	NA	NA	NA	NA	1	1	1	1	1	1	1	1	1	1	1	1	1	1	1	1	1	1	1	1	1	1	1	1	1	1	1	1	1	1	1	1	1	1	1	1	1	1	1	1	1	1	1	1
Env 211	1	1	1	1	1	1	1	1	1	1	1	1	1	1	1	1	1	1	1	1	1	1	1	1	1	1	1	1	1	1	1	1	1	1	1	1	1	1	1	1	1	1	1	1	1	1	1	1	1
Env 212	1	1	1	1	1	1	1	1	1	1	1	1	1	1	1	1	1	1	1	1	1	1	1	1	1	1	1	1	1	1	1	1	1	1	1	1	1	1	1	1	1	1	1	1	1	1	1	1	1
Env 213	1	1	1	1	1	1	1	1	1	1	1	1	1	1	1	1	1	1	1	1	1	1	1	1	1	1	1	1	1	1	1	1	1	1	1	1	1	1	1	1	1	1	1	1	1	1	1	1	1
Env 214	1	1	1	1	1	1	1	1	1	1	1	1	1	1	1	1	1	1	1	1	1	1	1	1	1	1	1	1	1	1	1	1	1	1	1	1	1	1	1	1	1	1	1	1	1	1	1	1	1
Env 215	0.999961798	1	1	1	1	1	1	1	1	1	1	1	1	1	1	1	1	1	1	1	1	1	1	1	1	1	1	1	1	1	1	1	1	1	1	1	1	1	1	1	1	1	1	1	1	1	1	1	1
Env 216	1	1	1	1	1	1	1	1	1	1	1	1	1	1	1	1	1	1	1	1	1	1	1	1	1	1	1	1	1	1	1	1	1	1	1	1	1	1	1	1	1	1	1	1	1	1	1	1	1
Env 217	0.980714354	1	1	1	1	1	1	1	1	1	1	1	1	1	1	1	1	1	1	1	1	1	1	1	1	1	1	1	1	1	1	1	1	1	1	1	1	1	1	1	1	1	1	1	1	1	1	1	1
Env 218	1	1	1	1	1	1	1	1	1	1	1	1	1	1	1	1	1	1	1	1	1	1	1	1	1	1	1	1	1	1	1	1	1	1	1	1	1	1	1	1	1	1	1	1	1	1	1	1	1
Env 219	1	0.812622908	1	0.650694322	1	1	1	1	1	1	1	1	1	1	1	1	1	1	1	1	1	1	1	1	1	1	1	1	1	1	1	1	1	1	1	1	1	1	1	1	1	1	1	1	1	1	1	1	1
Env 22	1	0.354763537	1	1	1	1	1	1	1	1	1	1	1	1	1	1	1	1	1	1	1	1	1	1	1	1	1	1	1	1	1	1	1	1	1	1	0.831749868762733	0.831749868762733	1	1	1	1	1	1	1	0.831749868762737	0.831749868762733	1	1
Env 220	1	1	1	1	1	1	1	1	1	1	1	1	1	1	1	1	1	1	1	1	1	1	1	1	1	1	1	1	1	1	1	1	1	1	1	1	1	1	1	1	1	1	1	1	1	1	1	1	1
Env 221	1	1	1	1	1	1	1	1	1	1	1	1	1	1	1	1	1	1	1	1	1	1	1	1	1	1	1	1	1	1	1	1	1	1	1	1	1	1	1	1	1	1	1	1	1	1	1	1	1
Env 222	1	1	1	1	1	1	1	1	1	1	1	1	1	1	1	1	1	1	1	1	1	1	1	1	1	1	1	1	1	1	1	1	1	1	1	1	1	1	1	1	1	1	1	1	1	1	1	1	1
Env 223	1	1	1	1	1	1	1	1	1	1	1	1	1	1	1	1	1	1	1	1	1	1	1	1	1	1	1	1	1	1	1	1	1	1	1	1	1	1	1	1	1	1	1	1	1	1	1	1	1
Env 224	1	1	1	1	1	1	1	1	1	1	1	1	1	1	1	1	1	1	1	1	1	1	1	1	1	1	1	1	1	1	1	1	1	1	1	1	1	1	1	1	1	1	1	1	1	1	1	1	1
Env 225	1	0.656545308	1	1	0.399499932	1	1	1	1	1	1	1	1	1	1	1	1	1	1	1	1	1	1	1	1	1	1	1	1	1	1	1	1	1	1	1	1	1	1	1	1	1	1	1	1	1	1	1	1
Env 226	1	0.889182012	1	1	1	1	1	1	1	1	1	1	1	1	1	1	1	1	1	1	1	1	1	1	1	1	1	1	1	1	1	1	1	1	1	1	1	1	1	1	1	1	1	1	1	1	1	1	1
Env 227	1	0.889288465	1	1	1	1	1	1	1	1	1	1	1	1	1	1	1	1	1	1	1	1	1	1	1	1	1	1	1	1	1	1	1	1	1	1	1	1	1	1	1	1	1	1	1	1	1	1	1
Env 228	1	1	1	1	1	1	1	1	1	1	1	1	1	1	1	1	1	1	1	1	1	1	1	1	1	1	1	1	1	1	1	1	1	1	1	1	1	1	1	1	1	1	1	1	0.675750282050478	1	1	1	1
Env 229	1	0.355820178	1	0.34438725	1	1	1	1	1	1	1	1	1	1	1	1	1	1	1	1	1	1	1	1	1	1	1	1	1	1	1	1	1	1	1	1	1	1	1	1	1	1	1	1	0.785775580780742	0.675750282050478	1	1	1
Env 23	1	1	1	1	1	1	1	1	1	1	1	1	1	1	1	1	1	1	1	1	0.0716031517445448	1	1	1	1	1	1	1	1	1	1	1	1	1	1	1	1	0.831749868762733	1	1	1	1	1	1	1	1	0.831749868762737	0.0716031517445448	1
Env 230	1	1	0.176587808	1	1	1	1	1	1	1	1	1	1	0.96298496395815	1	1	1	1	0.726532150493181	1	1	1	1	1	1	1	1	1	1	1	1	1	1	1	1	1	1	1	1	1	1	1	1	1	1	0.785775580780742	0.675750282050478	1	1
Env 231	1	0.837773006	1	1	1	1	1	1	1	1	1	1	1	1	1	1	1	1	1	1	1	1	1	1	1	1	1	1	1	1	1	1	1	1	1	1	1	1	1	1	1	1	1	1	1	1	0.785775580780742	1	1
Env 232	1	1	0.720510583	0.265831068	1	1	1	1	1	1	1	1	1	1	1	1	1	1	1	1	1	1	1	1	1	1	1	1	1	1	1	1	1	1	1	1	1	1	1	1	1	1	1	1	1	1	1	1	1
Env 233	1	1	1	1	1	1	1	1	1	1	1	1	1	1	1	1	1	1	1	1	1	1	1	1	1	1	1	1	1	0.446225781226211	1	1	1	1	1	1	1	1	1	1	1	1	1	1	1	1	1	1	1
Env 234	0.687648617	1	1	0.926184359	1	1	1	1	0.446225781226209	1	1	1	1	1	1	0.797066400247476	1	0.408797367958297	1	1	1	1	1	1	1	1	0.832274550850531	1	1	0.279714506131332	0.446225781226211	1	1	1	1	1	1	1	0.832274550850531	1	1	1	1	1	1	1	1	1	1
Env 235	1	1	1	1	1	1	1	1	1	1	1	1	1	1	1	1	1	1	1	1	1	1	1	1	1	1	0.832274550850531	0.832274550850531	1	1	0.279714506131332	0.446225781226211	1	1	1	1	1	1	0.832274550850531	0.832274550850531	1	1	1	1	1	1	1	1	1
Env 236	1	1	1	1	1	1	1	0.832274550850531	1	1	1	0.832274550850531	1	1	1	1	1	1	1	1	1	1	1	1	1	1	0.832274550850531	0.832274550850531	0.832274550850531	1	1	0.279714506131332	1	1	1	1	1	1	0.832274550850531	0.832274550850531	0.832274550850531	1	1	1	1	1	1	0.562081543455203	1
Env 237	1	1	1	1	1	1	1	1	1	1	1	1	1	1	1	1	1	1	1	1	1	1	1	1	1	1	1	0.832274550850531	0.832274550850531	1	1	1	1	1	1	1	1	1	1	0.832274550850531	0.832274550850531	1	1	1	1	1	1	1	0.562081543455203
Env 238	1	1	1	1	0.813988573	1	1	1	1	1	1	1	1	1	1	0.493684813412248	1	1	1	1	1	1	1	1	1	1	1	1	0.832274550850531	1	1	1	1	1	1	1	1	1	0.731572695551106	1	0.832274550850531	1	1	1	1	1	1	1	1
Env 239	1	1	1	1	1	1	1	1	1	1	1	1	1	1	1	1	1	1	1	1	1	1	1	1	1	1	1	1	1	1	1	1	1	1	1	1	1	1	0.731572695551106	0.731572695551106	1	1	1	1	0.593025956556669	1	1	1	1
Env 24	1	1	1	1	1	1	1	1	1	1	1	1	1	1	1	1	1	1	1	1	1	0.0716031517445448	1	1	1	1	1	1	1	1	1	1	1	1	1	1	1	1	1	1	1	1	1	1	1	1	1	0.0716031517445443	0.0716031517445448
Env 240	0.762102428	1	1	1	1	1	1	1	1	1	1	0.731572695551106	1	0.593025956556664	1	1	1	1	0.608443866091665	1	1	1	1	1	1	1	1	1	1	1	1	1	1	1	1	1	1	1	0.731572695551106	0.731572695551106	0.731572695551106	1	1	1	0.355046507895211	0.593025956556669	1	1	1
Env 241	1	1	0.11000702	1	1	1	1	1	1	1	1	1	1	1	1	1	1	1	1	1	1	1	1	1	1	1	1	1	1	1	1	1	1	1	1	1	1	1	1	0.731572695551106	0.731572695551106	1	1	1	1	0.355046507895211	0.593025956556669	1	1
Env 242	1	1	1	1	1	1	1	1	1	1	1	1	1	1	1	1	1	1	1	1	1	1	1	1	1	1	1	1	1	1	1	1	1	1	1	1	1	1	1	1	0.731572695551106	1	1	1	1	1	0.355046507895211	1	1
Env 243	1	1	1	1	1	1	1	1	1	1	1	1	1	1	1	1	1	1	1	1	1	1	1	1	1	1	1	1	1	1	1	1	1	1	1	1	1	1	1	1	1	1	1	1	1	1	1	1	1
Env 244	1	1	1	1	1	1	1	1	1	1	1	1	1	1	1	1	1	1	1	1	1	1	1	1	1	1	1	1	1	1	1	1	1	1	1	1	1	1	1	1	1	1	1	1	1	1	1	1	1
Env 245	1	1	1	1	1	1	1	1	1	1	1	1	1	1	1	1	1	1	1	1	1	1	1	1	1	1	1	1	1	1	1	1	1	1	1	1	1	1	1	1	1	1	1	1	1	1	1	1	1
Env 246	1	1	1	1	1	1	1	1	1	1	1	1	1	1	1	1	1	1	1	1	1	1	1	1	1	1	1	1	1	1	1	1	1	1	1	1	1	1	1	1	1	1	1	1	1	1	1	1	1
Env 247	1	1	1	1	1	1	1	1	1	1	1	1	1	1	1	1	1	1	1	1	1	1	1	1	1	1	1	1	1	1	1	1	1	1	1	1	1	1	1	1	1	1	1	1	1	1	1	1	1
Env 248	1	1	1	1	1	1	1	1	1	1	1	1	1	1	1	1	1	1	1	1	1	1	1	1	1	1	1	1	1	1	1	1	1	1	1	1	1	1	1	1	1	1	1	1	1	1	1	1	1
Env 249	1	1	1	1	1	1	1	1	1	1	1	1	1	1	1	1	1	1	1	1	1	1	1	1	1	1	1	1	1	1	1	1	1	1	1	1	1	1	1	1	1	1	1	1	1	1	1	1	1
Env 25	1	1	1	1	1	0.0716031517445442	1	1	1	1	1	1	1	1	0.0716031517445443	0.0917231585636254	1	0.0726447245107632	0.382153746812758	1	1	1	0.0716031517445448	1	1	1	1	1	1	1	1	1	1	1	1	1	1	1	1	1	1	1	1	1	1	1	1	0.0716031517445443	0.0716031517445443
Env 250	1	1	1	1	1	1	1	1	1	1	1	1	1	1	1	1	1	1	1	1	1	1	1	1	1	1	1	1	1	1	1	1	1	1	1	1	1	1	1	1	1	1	1	1	1	1	1	1	1
Env 251	1	1	1	1	1	1	1	1	1	1	1	1	1	1	1	1	1	1	1	1	1	1	1	1	1	1	1	1	1	1	1	1	1	1	1	1	1	1	1	1	1	1	1	1	1	1	1	1	1
Env 252	1	1	1	1	1	1	1	1	1	1	1	1	1	1	1	1	1	1	1	1	1	1	1	1	1	1	1	1	1	1	1	1	1	1	1	1	1	1	1	1	1	1	1	1	1	1	1	1	1
Env 253	1	1	1	1	1	1	1	1	1	1	1	1	1	1	1	1	1	1	1	1	1	1	1	1	1	1	1	1	1	1	1	1	1	1	1	1	1	1	1	1	1	1	1	1	1	1	1	1	1
Env 254	1	1	1	1	1	1	1	1	1	1	1	1	1	1	1	1	1	1	1	1	1	1	1	1	1	1	1	1	1	1	1	1	1	1	1	1	1	1	1	1	1	1	1	1	1	1	1	1	1
Env 255	1	1	1	1	1	1	1	1	1	1	1	1	1	1	1	1	1	1	1	1	1	1	1	1	1	1	1	1	1	1	1	1	1	1	1	1	1	1	1	1	1	1	1	1	1	1	1	1	1
Env 256	1	1	1	1	0.990086621	1	1	1	1	1	1	1	1	1	1	1	1	1	1	1	1	1	1	1	1	1	1	1	1	1	1	1	1	1	1	1	1	1	1	1	1	1	1	1	1	1	1	1	1
Env 257	1	1	1	1	1	1	1	1	1	1	1	1	1	1	1	1	1	1	1	1	1	1	1	1	1	1	1	1	1	1	1	1	1	1	1	1	1	1	1	1	1	1	1	1	1	1	1	1	1
Env 258	0.980815788	1	1	1	1	1	1	1	1	1	1	1	1	1	1	1	1	1	1	1	1	1	1	1	1	1	1	1	1	1	1	1	1	1	1	1	1	1	1	1	1	1	1	1	1	1	1	1	1
Env 259	1	1	1	1	1	1	1	1	1	1	1	1	1	1	1	1	1	1	1	1	1	1	1	1	1	1	1	1	1	1	1	1	1	1	1	1	1	1	1	1	1	1	1	1	1	1	1	1	1
Env 26	1	0.143930368	0.420220158	1	1	1	1	1	1	1	1	1	1	1	1	1	1	1	1	1	1	1	1	1	1	1	1	1	1	1	1	1	1	1	1	1	1	1	1	1	1	1	1	1	1	1	1	1	0.0716031517445443
Env 260	1	1	1	1	1	1	1	1	1	1	1	1	1	1	1	1	1	1	1	1	1	1	1	1	1	1	1	1	1	1	1	1	1	1	1	1	1	1	1	1	1	1	1	1	1	1	1	1	1
Env 261	1	1	0.999334523	1	1	1	1	1	1	1	1	1	1	1	1	1	1	1	1	1	1	1	1	1	1	1	1	1	1	1	1	1	1	1	1	1	1	1	1	1	1	1	1	1	1	1	1	1	1
Env 262	1	1	1	1	1	1	1	1	1	1	1	1	1	1	1	1	1	1	1	1	1	1	1	1	1	1	1	1	1	1	1	1	1	1	1	1	1	1	1	1	1	1	1	1	1	1	1	1	1
Env 263	1	1	1	1	1	1	1	1	1	1	1	1	1	1	1	1	1	1	1	1	1	1	1	1	1	1	1	1	1	1	1	1	1	1	1	1	1	1	1	1	1	1	1	1	1	1	1	1	1
Env 264	1	1	1	1	1	1	1	1	1	1	1	1	1	1	1	1	1	1	1	1	1	1	1	1	1	1	1	1	1	1	1	1	1	1	1	0.832274550850533	1	1	1	1	1	1	1	1	1	1	1	1	1
Env 265	1	1	1	1	1	1	1	1	1	1	1	1	1	1	1	1	1	1	1	1	1	1	1	1	1	1	1	1	1	1	1	1	1	1	1	0.832274550850533	0.832274550850533	1	1	1	1	1	1	1	1	1	1	1	1
Env 266	1	1	1	1	1	1	1	1	1	1	0.832274550850531	1	1	1	1	1	1	1	0.833334238183576	1	1	1	1	1	1	1	1	1	1	1	1	1	1	1	1	1	0.832274550850533	0.832274550850533	1	1	1	1	1	1	1	1	1	1	1
Env 267	1	1	1	1	1	1	1	1	1	1	1	1	1	1	1	1	1	1	1	1	1	1	1	1	1	1	1	1	1	1	1	1	1	1	1	1	1	0.832274550850533	1	1	1	1	1	1	1	1	1	1	1
Env 268	0.055745077	0.143486009	0.056884827	0.10282012	0.114404804	1	1	1	1	1	1	0.832274550850531	1	1	1	1	1	1	1	0.596507967511778	1	1	1	1	1	1	1	1	1	1	1	1	1	1	1	1	1	1	1	1	1	1	1	1	1	1	1	1	1
Env 269	1	1	1	1	1	1	1	1	1	1	1	1	1	1	1	1	1	1	1	1	1	1	1	1	1	1	1	1	1	1	1	1	1	1	1	1	1	1	1	1	1	1	1	1	1	1	1	1	1
Env 27	0.890411866	0.017681908	0.388889173	1	0.323582968	1	1	1	1	1	1	1	1	1	1	1	1	1	1	1	1	1	1	1	1	1	1	1	1	1	1	1	1	1	1	1	1	1	1	1	1	1	1	1	1	1	1	1	1
Env 270	1	1	1	1	1	1	1	1	1	1	1	1	1	1	1	1	1	1	1	1	1	1	1	1	1	1	1	1	1	1	1	1	1	1	1	1	1	1	1	1	1	1	1	1	1	1	1	1	1
Env 271	0.773782312	1	1	1	0.417354109	1	1	1	1	1	1	1	1	1	1	1	1	1	1	1	1	1	1	1	1	1	1	1	1	1	1	1	1	1	1	1	1	1	1	1	1	1	1	1	1	1	1	1	1
Env 272	0.982842243	1	1	1	1	1	1	1	1	1	1	1	1	1	1	1	1	0.85743068755651	1	1	1	1	1	1	1	1	1	1	1	1	1	1	1	1	1	1	1	1	1	1	1	1	1	1	1	1	1	1	1
Env 273	0.512964462	0.834259383	0.666319909	0.629861225	0.756065193	1	1	1	1	1	1	1	1	1	1	1	1	1	1	1	1	1	1	1	1	1	1	1	1	1	1	1	1	1	1	1	1	1	1	1	1	1	1	1	1	1	1	1	1
Env 274	1	1	1	1	1	1	1	1	1	1	1	1	1	1	1	1	1	1	1	1	1	1	1	1	1	1	1	1	1	1	1	1	1	1	1	1	1	1	1	1	1	1	1	1	1	1	1	0.832274550850533	1
Env 275	1	1	1	1	1	1	1	1	1	1	1	1	1	1	1	1	1	1	1	1	1	1	1	1	1	1	1	1	1	1	1	1	1	1	1	1	1	1	1	1	1	1	1	1	1	1	1	0.832274550850531	0.832274550850533
Env 276	1	1	1	1	1	1	1	1	1	1	1	1	1	1	1	1	1	1	1	1	1	1	1	1	1	1	1	1	1	1	1	1	1	1	1	1	1	1	1	1	1	1	1	1	0.831749868762737	1	1	1	0.832274550850531
Env 277	1	1	1	1	0.3612702	1	1	1	1	1	1	1	1	1	1	1	1	1	1	1	1	1	1	1	1	1	1	1	1	1	1	1	1	1	1	1	1	1	1	1	1	1	1	1	1	0.831749868762737	1	1	1
Env 278	1	0.233883925	1	0.522268936	0.864651355	1	1	1	1	1	1	1	1	1	1	1	1	1	1	1	1	1	1	1	1	1	1	1	1	1	1	1	1	1	1	1	1	1	1	1	1	1	1	1	1	1	0.831749868762737	1	1
Env 279	1	1	0.942709841	1	0.896891163	1	1	1	1	1	1	1	1	1	1	1	1	1	1	1	1	1	1	1	1	1	1	1	1	1	1	1	1	1	1	1	1	1	1	1	1	1	1	1	1	1	1	1	1
Env 28	1	1	1	1	1	1	1	1	1	1	1	1	1	1	1	1	1	1	1	1	1	1	1	1	1	1	1	1	1	1	1	1	1	1	1	1	1	1	1	1	1	1	1	1	1	1	1	1	1
Env 280	0.830696934	1	1	1	0.586240523	1	1	1	1	1	1	1	1	1	1	1	1	1	1	1	1	1	1	1	1	1	1	1	1	1	1	1	1	1	1	1	1	1	1	1	1	1	1	1	1	1	1	1	1
Env 281	0.883626577	1	1	1	1	1	1	1	1	1	1	1	1	1	1	1	1	1	1	1	1	1	1	1	1	1	1	1	1	1	1	1	1	1	1	1	1	1	1	1	1	1	1	1	1	1	1	1	1
Env 282	1	1	1	1	0.959855043	1	1	1	1	1	1	1	1	1	1	1	1	1	1	1	1	1	1	1	1	1	1	1	1	1	1	1	1	1	1	1	1	1	1	1	1	1	1	1	1	1	1	1	1
Env 283	0.721172159	1	0.905605044	0.909716367	0.635025507	1	1	1	1	1	1	1	1	1	1	1	1	1	1	1	1	1	1	1	1	1	1	1	1	1	1	1	1	1	1	1	1	1	1	1	1	1	1	1	1	1	1	1	1
Env 284	1	0.915346702	1	1	1	1	1	1	1	1	1	1	1	1	1	1	1	1	1	1	1	1	1	1	1	1	1	1	1	1	1	1	1	1	1	1	1	1	1	1	1	1	1	1	1	1	1	1	1
Env 285	1	0.06678361	1	1	1	1	1	1	1	1	1	1	1	1	1	1	1	1	1	1	1	1	1	1	1	1	1	1	1	1	1	1	1	1	1	1	1	1	1	1	1	1	1	1	1	1	1	1	1
Env 286	1	1	1	1	1	1	1	1	1	1	1	1	1	1	1	1	1	1	1	1	1	1	1	1	1	1	1	1	1	1	1	1	1	1	1	1	1	1	1	1	1	1	1	1	1	1	1	1	1
Env 287	1	1	1	1	1	1	1	1	1	1	1	1	1	1	1	1	1	1	1	1	1	1	1	1	1	1	1	1	1	1	1	1	1	1	1	1	1	1	1	1	1	1	1	1	1	1	1	1	1
Env 288	1	1	1	1	1	1	1	1	1	1	1	1	1	1	1	1	1	1	1	1	1	1	1	1	1	1	1	1	1	1	1	1	1	1	1	1	1	1	1	1	1	1	1	1	1	1	1	1	1
Env 289	1	1	1	1	1	1	1	1	1	1	1	1	1	1	1	1	1	1	1	1	1	1	1	1	1	1	1	1	1	1	1	1	1	1	1	1	1	1	1	1	1	1	1	1	1	1	1	1	1
Env 29	0.087034235	1	0.923437119	1	1	1	1	1	1	1	1	1	1	1	1	1	1	1	1	1	1	1	1	1	1	1	1	1	1	1	1	1	1	1	1	1	1	1	1	1	1	1	1	1	1	1	1	1	1
Env 290	0.76985342	1	1	1	1	1	1	1	1	1	1	1	1	1	1	1	1	1	1	1	1	1	1	1	1	1	1	1	1	1	1	1	1	1	1	1	1	1	1	1	1	1	1	1	1	1	1	1	1
Env 291	1	1	1	0.953724427	1	1	1	1	1	1	1	1	1	1	1	1	0.478956991256204	1	1	1	1	1	1	1	1	1	1	1	1	1	1	1	1	1	1	1	1	1	0.241785656804482	1	1	1	1	1	1	1	1	1	1
Env 292	0.831267308	1	1	1	1	1	1	1	1	1	1	1	1	1	1	1	1	1	1	1	1	1	1	1	1	1	1	1	1	0.339130843606723	1	1	1	1	1	1	1	1	0.241785656804482	0.241785656804482	1	1	1	1	1	1	1	1	1
Env 293	0.721267934	3.23E-05	1	2.67E-05	0.008676388	1	1	1	0.339130843606719	1	1	0.241785656804482	1	1	1	1	1	0.243092751767173	0.438455013525202	1	1	1	1	1	1	1	1	1	1	0.388634578704125	0.339130843606723	1	1	1	1	1	1	1	0.669819864399617	0.241785656804482	0.241785656804482	1	1	1	1	1	1	1	1
Env 294	1	1	1	1	1	1	1	1	1	1	1	1	1	1	1	1	1	1	1	1	1	1	1	1	1	1	1	1	1	1	0.388634578704125	0.339130843606723	1	1	1	1	1	1	1	0.669819864399617	0.241785656804482	1	1	1	1	1	1	1	1
Env 295	0.942121737	0.615211975	0.975533803	0.52130608	0.818583566	1	1	1	1	1	1	1	1	1	1	1	1	1	1	1	1	1	1	1	1	1	1	1	1	1	1	0.388634578704125	1	1	1	1	1	1	1	1	0.669819864399617	1	1	1	1	1	1	1	1
Env 296	1	1	1	1	1	1	1	1	1	1	1	1	1	1	1	1	1	1	1	1	1	1	1	1	1	1	1	1	1	1	1	1	1	1	1	1	1	1	1	1	1	1	1	1	1	1	1	1	1
Env 297	1	1	1	1	1	1	1	1	1	1	1	1	1	1	1	1	1	1	0.992601018833275	1	1	1	1	1	1	1	1	1	1	1	1	1	1	1	1	1	1	1	1	1	1	1	1	1	1	1	1	1	1
Env 298	1	1	1	1	1	1	1	1	1	1	1	1	1	1	1	1	1	1	1	1	1	1	1	1	1	1	1	1	1	1	1	1	1	1	1	1	1	1	1	1	1	1	1	1	1	1	1	1	1
Env 299	1	1	1	1	1	1	1	1	1	1	1	1	1	1	1	1	1	1	1	1	1	1	1	1	1	1	1	1	1	1	1	1	1	1	1	1	1	1	1	1	1	1	1	1	1	1	1	1	1
Env 3	1	1	1	1	0.965782076	1	1	1	1	1	1	1	1	1	1	1	1	1	1	1	1	1	1	1	1	1	1	1	1	1	1	1	1	1	1	1	1	1	1	1	1	1	1	1	1	1	1	1	1
Env 30	1	0.926029706	1	1	1	1	1	1	1	1	1	1	1	1	1	1	1	1	1	1	1	1	1	1	1	1	1	1	1	1	1	1	1	1	1	1	1	1	1	1	1	1	1	1	1	1	1	0.487595244691503	1
Env 300	1	1	1	1	1	1	1	1	1	1	1	1	1	1	1	1	1	1	0.821317703263701	1	1	1	1	1	1	1	1	1	1	1	1	1	1	1	1	0.909554144894448	1	1	1	1	1	1	1	1	1	1	1	1	1
Env 301	1	1	1	1	1	1	1	1	1	1	1	1	1	1	1	1	1	1	1	1	1	1	1	1	1	1	1	1	1	1	1	1	1	1	1	1	0.909554144894448	1	1	1	1	1	1	1	1	1	1	1	1
Env 302	1	1	1	0.881787522	1	1	1	1	1	1	1	1	1	1	1	1	1	1	1	1	1	1	1	1	1	1	1	1	1	1	1	1	1	1	1	1	1	0.909554144894448	1	1	1	1	1	1	1	1	1	1	1
Env 303	1	0.177588431	1	0.200518502	1	1	1	1	1	1	1	1	1	1	1	1	1	1	1	1	1	1	1	1	1	1	1	1	1	1	1	1	1	1	1	1	1	1	1	1	1	1	1	1	1	1	1	1	1
Env 304	1	1	1	0.784210417	1	1	1	1	1	1	1	1	1	1	1	1	1	1	1	1	1	1	1	1	1	1	1	1	1	1	1	1	1	1	1	1	1	1	1	1	1	1	1	1	1	1	1	1	1
Env 305	1	0.842269957	1	0.246947226	1	1	1	0.818916565381979	1	1	1	1	1	1	1	0.775529375386739	1	1	1	1	1	1	1	1	1	1	1	1	1	1	1	1	1	1	1	1	1	1	1	1	1	1	1	1	0.52222725579113	1	1	1	1
Env 306	1	1	1	0.423732722	1	1	1	1	1	1	1	1	1	1	1	1	1	1	1	1	1	1	1	1	1	1	1	1	1	1	1	1	1	1	1	1	1	1	1	1	1	1	1	1	1	0.52222725579113	1	1	1
Env 307	0.516656705	0.375035532	0.555982258	0.355726132	0.18379787	1	1	1	1	1	1	1	1	0.355206272566017	1	1	0.974453556137616	1	1	1	1	1	1	1	1	1	1	1	1	1	1	1	1	1	1	1	1	1	1	1	1	1	1	1	0.707975114013433	1	0.52222725579113	1	1
Env 308	1	0.008766436	0.89317206	1	0.008400338	1	1	1	1	1	1	1	1	1	1	1	1	1	1	1	1	1	1	1	1	1	1	1	1	1	1	1	1	1	1	1	1	1	1	1	1	1	1	1	1	0.707975114013433	1	1	1
Env 309						NA	NA	NA	NA	NA	NA	NA	NA	NA	NA	NA	NA	NA	NA	NA	1	1	1	1	1	1	1	1	1	1	1	1	1	1	1	1	1	1	1	1	1	1	1	1	0.905783866033948	0.707975114013433	1	1	1
Env 31	1	1	1	1	1	1	1	1	1	1	1	1	1	1	1	1	1	0.957108925704691	1	1	1	1	1	1	1	1	1	1	1	1	1	1	1	1	1	1	1	1	1	1	1	1	1	1	1	1	1	1	0.487595244691503
Env 310						NA	NA	NA	NA	NA	NA	NA	NA	NA	NA	NA	NA	NA	NA	NA	1	1	1	1	1	1	1	1	1	1	1	1	1	1	1	1	1	1	1	1	1	1	1	1	0.905783866033948	0.707975114013433	1	1	1
Env 311	1	0.36369982	1	1	1	1	1	1	1	1	1	1	1	1	1	1	1	1	1	1	1	1	1	1	1	1	1	1	1	1	1	1	1	1	1	1	1	1	1	1	1	1	1	1	0.905783866033948	1	0.707975114013433	1	1
Env 312	1	1	1	1	1	1	1	1	1	1	1	1	1	1	1	1	1	1	1	1	1	1	1	1	1	1	1	1	1	1	1	1	1	1	1	1	1	1	1	1	1	1	1	1	1	0.905783866033948	1	1	1
Env 313	1	1	1	1	1	1	1	1	1	1	1	1	1	1	1	1	1	0.927818283331106	1	0.924290510483627	1	1	1	1	1	1	1	1	1	1	1	1	1	1	1	1	1	1	1	1	1	1	1	1	1	1	0.905783866033948	1	1
Env 314	1	1	1	1	1	1	1	1	1	1	1	1	1	1	1	1	1	1	1	1	1	1	1	1	1	1	1	1	1	1	1	1	1	1	1	1	1	1	1	1	1	1	1	1	1	1	1	1	1
Env 315	1	1	1	0.733482501	0.864381515	1	1	1	1	1	1	1	1	1	1	1	1	1	1	1	1	1	1	0.0680319842272345	1	1	1	1	1	1	1	1	1	1	1	0.299932923796729	1	1	1	1	1	1	1	1	1	1	1	1	1
Env 315a	1	1	1	0.850258448	1	NA	NA	NA	NA	NA	NA	NA	NA	NA	NA	NA	NA	NA	NA	NA	1	1	1	0.123337089799793	1	1	1	1	1	1	1	1	1	1	1	1	1	1	1	1	1	1	1	1	1	1	1	1	1
Env 316	0.005138493	0.12578201	0.805406291	1	0.702042074	1	1	1	1	1	1	1	1	1	1	1	1	1	1	1	1	1	1	0.226345416645152	0.0680319842272345	1	1	1	1	1	1	1	1	1	1	1	0.299932923796729	1	1	1	1	1	1	1	1	1	1	1	1
Env 316a	NA	NA	NA	NA	NA	NA	NA	NA	NA	NA	NA	NA	NA	NA	NA	NA	NA	NA	NA	NA	0.384501238781087	1	1	0.669819864399621	0.0680319842272345	1	1	1	1	1	1	1	1	1	1	1	0.299932923796729	1	1	1	1	1	1	1	1	1	1	1	1
Env 317	1	1	1	1	1	0.669819864399617	0.669819864399618	1	1	1	1	1	1	1	1	1	1	0.317105438500258	1	1	0.669819864399617	1	1	0.669819864399621	0.226345416645152	0.0680319842272345	1	1	1	1	1	1	1	1	1	1	1	0.299932923796729	1	1	1	1	1	1	1	1	1	1	1
Env 318	1	1	1	1	1	1	1	1	1	1	1	1	1	1	1	1	1	1	1	1	1	0.669819864399617	1	1	0.669819864399621	0.226345416645152	1	1	1	1	1	1	1	1	1	1	1	1	1	1	1	1	1	1	1	1	1	1	1
Env 319	0.164858765	1	1	1	0.844100444	1	1	1	1	1	1	1	1	1	1	1	1	1	1	0.742401979863711	1	1	0.669819864399617	1	1	0.669819864399621	1	1	1	1	1	1	1	1	1	1	1	1	1	1	1	1	1	1	1	1	1	1	1
Env 32	1	1	0.882032908	1	1	1	1	1	1	1	1	1	1	1	1	1	1	1	1	1	1	1	1	1	1	1	1	1	1	1	1	1	1	1	1	1	1	1	1	1	1	1	1	1	1	1	1	1	1
Env 320	1	1	1	0.959604231	0.01587077	1	1	1	1	1	1	1	1	1	1	1	1	1	1	1	1	1	1	1	1	1	1	1	1	1	1	1	1	1	1	1	1	1	1	1	1	1	1	1	1	1	1	1	1
Env 321	1	1	1	0.521169832	0.960574559	1	1	1	1	1	1	1	1	1	1	1	1	1	1	1	1	1	1	1	1	1	1	1	1	1	1	1	1	1	1	1	1	1	1	1	1	1	1	1	1	1	1	1	1
Env 321a	0.743475133	0.526450709	0.011739691	0.747642246	0.250145623	1	1	1	1	1	1	1	1	1	1	1	1	1	1	1	1	1	1	1	1	1	1	1	1	1	1	1	1	1	1	1	1	1	1	1	1	1	1	1	1	1	1	1	1
Env 322	1	1	1	1	1	1	1	1	1	1	1	1	1	1	1	1	1	1	1	1	1	1	1	1	1	1	1	1	1	1	1	1	1	1	1	1	1	1	1	1	1	1	1	1	1	1	1	1	1
Env 322a	NA	NA	NA	NA	NA	NA	NA	NA	NA	NA	NA	NA	NA	NA	NA	NA	NA	NA	NA	NA	1	1	1	1	1	1	1	1	1	0.923711373687008	1	1	1	1	1	1	1	1	1	1	1	1	1	1	1	1	1	1	1
Env 323	0.877200252	1	0.036133207	0.610431765	0.993689435	1	1	1	1	1	1	1	1	1	1	1	0.358998957376168	1	1	1	1	1	1	1	1	1	1	1	1	0.923711373687008	1	1	1	1	1	1	1	1	1	1	1	1	1	1	1	1	1	1	1
Env 324	1	1	1	0.868487743	1	1	1	1	1	1	1	1	1	1	1	1	1	1	1	1	1	1	1	1	1	1	1	1	1	1	0.923711373687008	1	1	1	1	1	1	1	1	1	1	1	1	1	1	1	1	1	1
Env 324a	NA	NA	NA	NA	NA	NA	NA	NA	NA	NA	NA	NA	NA	NA	NA	NA	NA	NA	NA	NA	1	1	1	1	1	1	1	1	1	1	0.923711373687008	1	1	1	1	1	1	1	1	1	1	1	1	1	1	1	1	1	1
Env 325	0.86126965	0.679667037	0.423514637	0.663397804	1	1	1	1	1	1	1	1	1	1	1	1	1	1	1	1	1	1	1	1	1	1	1	1	1	1	1	0.923711373687008	1	1	1	1	1	1	1	1	1	1	1	1	1	1	1	1	1
Env 326	0.026051421	0.273983758	0.020230268	0.059061035	0.369506765	1	1	1	1	1	1	1	1	1	1	1	1	1	1	1	1	1	1	1	1	1	1	1	1	1	1	1	1	1	1	1	1	1	1	1	1	1	1	1	1	1	1	0.441010824308965	1
Env 327	0.047098893	1	0.261281464	0.911721053	0.156794395	1	1	1	1	1	1	1	1	1	1	1	1	1	1	1	1	1	1	1	1	1	1	1	1	1	1	1	1	1	1	1	1	1	1	1	1	1	1	1	1	1	1	0.831749868762737	0.441010824308965
Env 328	1	0.384811622	1	0.439586888	0.876123485	1	1	1	1	1	1	1	1	1	0.831749868762733	0.976149658632398	0.884779597672857	1	1	1	1	1	1	1	1	1	1	1	1	1	1	1	1	1	1	1	1	1	1	1	1	1	1	1	1	1	1	0.831749868762737	0.831749868762737
Env 329	1	1	1	1	1	1	1	1	1	1	1	1	1	1	1	1	1	1	1	1	1	1	1	1	1	1	1	1	1	1	1	1	1	1	1	1	1	1	1	1	1	1	1	1	1	1	1	1	0.831749868762737
Env 33	1	1	1	0.111410158	1	1	1	1	1	1	1	1	1	1	1	1	1	1	1	1	1	1	1	1	1	1	1	1	1	1	1	1	1	1	1	1	1	1	1	1	1	1	1	1	1	1	1	1	1
Env 330	0.256269662	0.013145168	0.525177514	0.538835553	0.796179753	1	1	1	1	1	1	1	1	1	1	1	1	1	1	1	1	1	1	1	1	1	1	1	1	1	1	1	1	1	1	1	1	1	0.861622674858211	1	1	1	1	1	1	1	1	1	1
Env 331	1	0.926371714	1	1	1	1	1	1	1	1	1	1	1	1	1	1	1	1	1	1	1	1	1	1	1	1	1	1	1	1	1	1	1	1	1	1	1	1	1	0.861622674858211	1	1	1	1	1	1	1	1	1
Env 332	0.168356242	0.472495859	1	0.387217094	0.717540755	1	1	1	1	1	1	1	1	1	1	1	1	1	1	1	1	1	1	1	1	1	1	1	1	1	1	1	1	1	1	1	1	1	1	1	0.861622674858211	1	1	1	1	1	1	1	1
Env 333	1	1	1	1	1	1	1	1	1	1	1	1	1	1	1	1	1	1	1	1	1	1	1	1	1	1	1	1	1	1	1	1	1	1	1	1	1	1	1	1	1	1	1	1	1	1	1	1	1
Env 334	1	1	1	1	0.665850383	1	1	1	1	1	1	1	1	1	1	1	1	1	1	1	1	1	1	1	1	1	1	1	1	1	1	1	1	1	1	1	1	1	1	1	1	1	1	1	1	1	1	1	1
Env 335	0.565737957	0.134291562	0.293669208	0.027682007	0.64802999	1	1	1	1	1	1	1	1	1	1	1	1	1	1	1	1	1	1	1	1	1	1	1	1	1	1	1	1	1	1	1	1	1	1	1	1	1	1	1	1	1	1	1	1
Env 336	0.92376267	1	1	1	1	1	1	1	1	1	1	1	1	1	1	1	1	1	1	1	1	1	1	1	1	1	1	1	1	1	1	1	1	1	1	1	1	1	1	1	1	1	1	1	1	1	1	1	1
Env 337	1	1	0.651900558	1	0.96978454	1	1	1	1	1	1	1	1	1	1	1	1	1	1	1	1	1	1	0.0648747729393217	1	1	1	1	1	1	1	1	1	1	1	1	1	1	1	1	1	1	1	1	0.869154485234343	1	1	1	1
Env 338	1	1	1	1	1	1	1	1	1	1	1	1	1	1	1	1	1	1	1	1	1	1	1	0.0704831926980319	0.0648747729393217	1	1	1	1	1	1	1	1	1	1	1	1	1	1	1	1	1	1	1	1	0.869154485234343	1	1	1
Env 339	0.37268666	1	0.856499241	0.887065012	0.122552728	1	0.0704831926980317	1	0.584850090857757	1	1	1	1	1	0.441010824308965	0.160998890563529	1	1	1	0.383361504494577	1	1	1	0.0704831926980317	0.0704831926980319	0.0648747729393217	1	1	1	1	1	1	1	1	1	1	1	1	1	1	1	1	1	1	1	1	0.869154485234343	1	1
Env 34	1	1	1	0.629535134	0.846167032	1	1	1	1	1	1	1	1	1	1	1	1	1	1	1	1	1	1	1	1	1	1	1	1	1	1	1	1	1	1	1	1	1	1	1	1	1	1	1	1	1	1	1	1
Env 340	0.960116867	0.494523786	0.017569976	0.371628602	1	1	1	1	1	1	1	1	1	1	1	1	1	1	1	1	1	1	1	1	0.0704831926980317	0.0704831926980319	1	1	1	1	1	1	1	1	1	1	1	1	1	1	1	1	1	1	1	1	1	0.986902247278653	1
Env 341	0.022051885	0.014362611	0.017874624	0.007941643	0.019317471	1	1	1	1	1	1	1	1	1	0.832274550850531	1	1	1	0.858782340886594	0.26226998787687	1	1	1	1	1	0.0704831926980317	1	1	1	1	1	1	1	1	1	1	1	1	1	1	1	1	1	1	1	1	1	1	0.986902247278653
Env 342	1	1	1	1	0.985193392	1	1	1	1	1	1	1	1	1	1	1	1	1	1	1	1	1	1	1	1	1	1	1	1	1	1	1	1	1	1	1	1	1	1	1	1	1	1	1	1	1	1	1	1
Env 343	1	0.918082984	0.380649952	1	0.812926008	1	1	1	1	1	1	1	1	1	1	1	1	1	1	1	1	1	1	1	1	1	1	1	1	1	1	1	1	1	1	1	1	1	1	1	1	1	1	1	1	1	1	1	1
Env 344	0.840324366	1	0.219328462	0.873224799	0.242482381	1	1	1	1	1	1	1	1	0.446225781226209	0.832274550850531	1	0.957091962649315	1	1	1	1	1	1	1	1	1	1	1	1	1	1	1	1	1	1	1	1	1	1	1	1	1	1	1	1	1	1	1	1
Env 345	0.865985268	1	1	1	1	1	1	1	1	1	1	1	1	1	1	1	1	1	1	1	1	1	1	1	1	1	1	1	1	1	1	1	1	1	1	1	1	1	1	1	1	1	1	1	1	1	1	1	1
Env 346	0.346109082	0.625028395	0.472374824	0.047558592	0.177552286	1	1	1	1	1	1	1	1	1	0.978067534197	1	1	0.862569404939428	1	1	1	1	1	1	1	1	1	1	1	1	1	1	1	1	1	1	1	1	1	1	1	1	1	1	1	1	1	1	1
Env 347	1	0.304154105	0.070013857	0.516711595	0.952721516	1	1	1	1	1	1	1	1	1	1	1	1	1	1	0.771269525938204	1	1	1	1	1	1	1	1	1	1	1	1	1	1	1	1	1	1	1	1	1	1	1	1	1	1	1	1	1
Env 348	0.426943732	0.739882663	1	1	1	1	1	1	1	1	1	1	1	1	1	1	1	1	1	1	1	1	1	1	1	1	1	1	1	1	1	1	1	1	1	1	1	1	1	1	1	1	1	1	1	1	1	1	1
Env 349	1	1	1	1	1	1	1	1	1	1	1	1	1	1	1	1	1	1	1	1	1	1	1	1	1	1	1	1	1	0.121835547253547	1	1	1	1	1	1	1	1	1	1	1	1	1	1	1	1	1	1	1
Env 35	1	1	1	1	1	1	1	1	1	1	1	1	1	1	1	1	1	1	1	1	1	1	1	1	1	1	1	1	1	1	1	1	1	1	1	1	1	1	1	1	1	1	1	1	1	1	1	1	1
Env 350	1	0.211320892	1	0.326797414	0.656650938	1	1	1	1	1	1	1	1	1	1	1	1	1	1	1	1	1	1	1	1	1	1	1	1	0.184592886903763	0.121835547253547	1	1	1	1	1	1	1	0.684832279204374	1	1	1	1	1	1	1	1	1	1
Env 350a	NA	NA	NA	NA	NA	NA	NA	NA	NA	NA	NA	NA	NA	NA	NA	NA	NA	NA	NA	NA	1	1	1	1	1	1	1	1	1	0.363732399420747	0.121835547253547	1	0.965452609376255	1	1	1	1	1	0.60456366248209	1	1	1	1	1	1	1	1	1	1
Env 350b	NA	NA	NA	NA	NA	NA	NA	NA	NA	NA	NA	NA	NA	NA	NA	NA	NA	NA	NA	NA	1	1	1	1	1	1	1	1	1	0.168874272323298	0.121835547253547	1	0.530828892502086	1	1	1	1	1	0.412422574550758	1	1	1	1	1	1	1	1	1	1
Env 351	0.514539059	1	1	1	1	1	1	1	0.0395844272021579	0.530828892502086	1	0.731572695551105	1	1	1	0.0301877457155241	1	1	0.719219992608689	0.0846500958561412	1	1	1	1	1	1	1	1	1	0.168874272323298	0.184592886903763	0.121835547253547	0.530828892502086	1	1	1	1	1	0.60456366248209	0.684832279204374	1	1	1	1	1	1	1	1	1
Env 352	1	0.986520441	1	0.488357349	0.469335771	1	1	1	1	1	1	1	1	1	1	1	1	1	1	1	1	1	1	1	1	1	0.279787806275435	1	1	1	0.168874272323298	0.184592886903763	0.241785656804482	0.530828892502086	1	1	1	1	1	0.60456366248209	0.684832279204374	1	1	1	0.360769158780329	1	1	1	1
Env 353	0.026019754	0.005719302	0.017634442	0.077844462	0.087308828	1	1	1	1	1	0.441010824308965	1	1	1	1	0.53724799830006	1	1	1	0.467749678674385	1	1	1	1	1	1	1	0.279787806275435	1	1	1	0.168874272323298	1	0.241785656804482	0.530828892502086	1	1	1	1	1	0.60456366248209	1	1	1	1	0.360769158780329	1	1	1
Env 354						NA	NA	NA	NA	NA	NA	NA	NA	NA	NA	NA	NA	NA	NA	NA	0.669819864399617	1	1	1	1	1	1	1	0.279787806275435	1	1	1	1	1	0.241785656804482	1	1	1	1	1	1	1	1	1	1	1	0.360769158780329	1	1
Env 354a	NA	NA	NA	NA	NA	NA	NA	NA	NA	NA	NA	NA	NA	NA	NA	NA	NA	NA	NA	NA	1	1	1	1	1	1	1	1	0.279787806275435	1	1	1	1	1	0.241785656804482	1	1	1	1	1	1	1	1	1	1	1	0.360769158780329	1	1
Env 354b	NA	NA	NA	NA	NA	NA	NA	NA	NA	NA	NA	NA	NA	NA	NA	NA	NA	NA	NA	NA	1	1	1	1	1	1	1	1	0.279787806275435	1	1	1	1	1	0.241785656804482	1	1	1	1	1	1	1	1	1	1	1	0.360769158780329	1	1
Env 354c	NA	NA	NA	NA	NA	NA	NA	NA	NA	NA	NA	NA	NA	NA	NA	NA	NA	NA	NA	NA	1	1	1	1	1	1	1	1	0.279787806275435	1	1	1	1	1	0.241785656804482	1	1	1	1	1	1	1	1	1	1	1	0.360769158780329	1	1
Env 355						NA	NA	NA	NA	NA	NA	NA	NA	NA	NA	NA	NA	NA	NA	NA	1	1	1	1	1	1	1	1	0.279787806275435	1	1	1	1	1	0.241785656804482	1	1	1	1	1	1	1	1	1	1	1	0.360769158780329	1	1
Env 356	0.935858977	0.951673711	1	0.39969123	0.876084391	1	1	1	1	1	1	1	1	1	1	1	1	1	1	1	1	0.669819864399617	1	1	1	1	1	1	1	1	1	1	1	1	1	1	1	1	1	1	1	1	1	1	1	1	1	1	1
Env 357	0.210271127	0.386494673	0.817665518	0.728999695	0.988900419	1	1	1	1	1	1	1	1	1	1	1	1	1	1	1	1	1	0.669819864399617	1	1	1	0.232157893081697	1	1	1	1	1	1	1	1	1	1	1	1	1	1	1	1	1	0.352256787088882	1	1	1	1
Env 358	0.332638712	0.938268361	2.48E-05	1	1	1	1	1	1	1	1	1	1	1	1	1	1	1	1	1	1	1	1	1	1	1	1	0.232157893081697	1	1	1	1	1	1	1	1	1	1	1	1	1	1	1	1	1	0.352256787088882	1	1	1
Env 359	0.969204356	1	1	1	1	1	1	1	1	1	1	1	1	1	1	1	1	1	1	1	1	1	1	1	1	1	1	1	0.232157893081697	1	1	1	1	1	1	1	1	1	1	1	1	1	1	1	1	1	0.352256787088882	1	1
Env 36	1	1	1	1	1	1	1	1	1	1	1	1	1	1	1	1	1	1	1	1	1	1	1	1	1	1	1	1	1	1	1	1	1	1	1	1	1	1	1	1	1	1	1	1	1	1	1	1	1
Env 360	1	1	0.907082269	1	0.691271635	1	1	1	1	1	1	1	1	1	1	1	1	1	1	1	1	1	1	1	1	1	1	1	1	1	1	1	1	1	1	1	1	1	1	1	1	1	1	1	1	1	1	1	1
Env 361	1	1	1	1	1	1	1	1	1	1	1	1	1	1	1	1	1	1	1	1	1	1	1	1	1	1	1	1	1	1	1	1	1	1	1	1	1	1	1	1	1	1	1	1	1	1	1	1	1
Env 361a	NA	NA	NA	NA	NA	NA	NA	NA	NA	NA	NA	NA	NA	NA	NA	NA	NA	NA	NA	NA	1	1	1	0.909554144894451	1	1	1	1	1	1	1	1	1	1	1	1	1	1	1	1	1	1	1	1	1	1	1	1	1
Env 361b	NA	NA	NA	NA	NA	NA	NA	NA	NA	NA	NA	NA	NA	NA	NA	NA	NA	NA	NA	NA	1	1	1	0.909554144894451	1	1	1	1	1	1	1	1	1	1	1	1	1	1	1	1	1	1	1	1	1	1	1	1	1
Env 362	0.445761544	0.024883604	0.543871308	0.658540017	0.699991782	1	1	1	1	1	0.131555613590483	1	0.832274550850531	1	1	1	1	0.671409997775302	1	1	1	1	1	0.909554144894451	1	1	1	1	1	1	1	1	1	1	1	1	1	1	0.997307752145556	1	1	1	1	1	1	1	1	1	1
Env 363	1	0.767074415	1	0.689986217	1	1	1	1	1	1	1	1	1	1	1	1	1	1	1	1	1	1	1	0.52921509842597	0.909554144894451	1	1	1	1	0.226890142009455	1	1	1	1	1	1	1	1	0.832265016138123	0.997307752145556	1	1	1	1	1	1	1	1	1
Env 364	0.987486806	0.1430135	1	0.576645551	1	1	0.909554144894451	0.909554144894451	0.832265016138123	1	1	0.909554144894451	1	0.909554144894451	1	1	1	1	0.93892948189471	1	1	1	1	0.52921509842597	0.52921509842597	0.909554144894451	0.832265016138123	1	1	0.149304470934598	0.226890142009455	1	1	1	1	1	1	1	0.52921509842597	0.832265016138123	0.997307752145556	1	1	1	0.272215232313424	1	1	1	1
Env 365	0.023342753	0.020611744	0.012578302	0.013347018	0.003469232	1	1	1	0.628549769497976	1	1	1	1	1	1	1	1	0.35313929056426	1	0.157231659440012	1	1	1	1	0.52921509842597	0.52921509842597	1	0.832265016138123	1	0.62854976949798	0.149304470934598	0.226890142009455	1	1	1	1	1	1	1	0.52921509842597	0.832265016138123	1	1	1	1	0.272215232313424	1	1	1
Env 366	1	1	1	1	1	1	1	1	1	1	1	1	1	1	1	1	1	1	1	1	1	1	1	1	1	0.52921509842597	1	1	0.832265016138123	1	0.62854976949798	0.149304470934598	1	1	1	1	1	1	1	1	0.52921509842597	1	1	1	1	1	0.272215232313424	1	1
Env 367	1	1	1	1	1	1	1	1	1	1	1	1	1	1	1	1	1	1	1	1	0.355079570948692	1	1	1	1	1	1	1	1	0.35507957094869	1	0.62854976949798	1	1	1	1	1	1	1	1	1	0.355079570948691	1	1	0.340715673978267	1	1	1	1
Env 368	1	1	1	0.995377357	1	1	1	1	1	1	1	1	1	1	1	1	1	1	1	1	0.355079570948692	0.355079570948692	1	1	1	1	1	1	1	0.355079570948692	0.35507957094869	1	1	1	1	1	1	1	1	1	1	0.355079570948691	0.355079570948691	1	0.340715673978267	0.340715673978267	1	1	1
Env 369	1	1	0.850267222	1	0.435875028	0.355079570948692	1	1	0.355079570948692	1	1	1	0.355079570948691	0.340715673978267	1	0.319132922378674	0.60200923017349	0.357230244494142	0.369245543648588	0.553184647553913	0.608894376602491	0.355079570948692	0.355079570948692	1	1	1	1	1	1	0.35507957094869	0.355079570948692	0.35507957094869	1	1	1	1	1	1	1	1	1	0.355079570948691	0.355079570948691	0.355079570948691	0.349774071642493	0.340715673978267	0.340715673978267	1	1
Env 37	1	1	1	0.835013174	1	1	1	1	1	1	1	1	1	1	1	1	1	1	1	1	1	1	1	1	1	1	1	1	1	1	1	1	1	1	1	1	1	1	1	1	1	1	1	1	1	1	1	1	1
Env 370	1	1	1	1	1	1	1	1	1	1	1	1	1	1	1	1	1	1	1	1	1	0.608894376602491	0.355079570948692	1	1	1	1	1	1	1	0.35507957094869	0.355079570948692	1	1	1	1	1	1	1	1	1	1	0.355079570948691	0.355079570948691	1	0.349774071642493	0.340715673978267	1	1
Env 371	1	1	1	1	0.92363791	1	1	1	1	1	1	1	1	1	1	1	1	1	1	1	1	1	0.608894376602491	1	1	1	1	1	1	1	1	0.35507957094869	1	1	1	1	1	1	1	1	1	1	1	0.355079570948691	1	1	0.349774071642493	1	1
Env 372	0.196839461	0.278437104	0.029956382	0.166140925	0.103838935	1	1	1	1	1	1	1	1	1	1	1	1	1	1	1	1	1	1	1	1	1	1	1	1	1	1	1	1	1	1	1	1	1	1	1	1	1	1	1	1	1	1	1	1
Env 373	1	0.087063805	0.129292735	0.002355008	0.648845838	1	1	1	1	1	1	1	1	1	1	1	1	1	1	1	1	1	1	1	1	1	1	1	1	1	1	1	1	1	1	1	1	1	1	1	1	1	1	1	1	1	1	1	1
Env 374	1	1	1	1	1	1	1	1	1	1	1	1	1	1	1	1	1	1	1	1	1	1	1	1	1	1	1	1	1	1	1	1	1	1	1	1	1	1	1	1	1	1	1	1	1	1	1	1	1
Env 375	1	1	1	1	1	1	1	1	1	1	1	1	1	1	1	1	1	1	1	1	1	1	1	1	1	1	1	1	1	1	1	1	1	1	1	1	1	1	1	1	1	1	1	1	1	1	1	1	1
Env 376	0.165452357	1	1	1	0.658177056	1	1	1	1	1	1	1	1	1	1	1	1	1	1	1	1	1	1	1	1	1	1	1	1	1	1	1	1	1	1	1	1	1	1	1	1	1	1	1	1	1	1	1	1
Env 377	1	0.790061467	0.866762788	1	1	1	1	1	1	1	1	1	1	1	1	1	1	1	1	1	1	1	1	1	1	1	1	1	1	0.121941182360371	1	1	1	1	1	1	1	1	1	1	1	1	1	1	1	1	1	1	1
Env 378	1	1	1	1	1	1	1	1	1	1	1	1	1	1	1	1	1	1	1	1	1	1	1	1	1	1	1	1	1	0.0716031517445448	0.121941182360371	1	1	1	1	1	1	1	1	1	1	1	1	1	1	1	1	1	1
Env 379	1	1	1	1	1	1	1	1	0.0716031517445443	1	1	1	1	1	1	0.0737477262709948	0.323069912948292	0.295292438945473	0.483845197297958	0.75191601167391	1	1	1	1	1	1	1	1	1	0.0716031517445448	0.0716031517445448	0.121941182360371	1	1	1	1	1	1	1	1	1	1	1	1	1	1	1	1	1
Env 38	1	1	1	1	1	1	1	1	1	1	1	1	1	1	1	1	1	1	1	1	1	1	1	1	1	1	1	1	1	1	1	1	1	1	1	1	1	1	1	1	1	1	1	1	1	1	1	1	1
Env 380	1	1	1	1	1	1	1	1	1	1	1	1	1	1	1	1	1	1	1	1	1	1	1	1	1	1	1	1	1	1	0.0716031517445448	0.0716031517445448	1	1	1	1	1	1	1	1	1	1	1	1	1	1	1	1	1
Env 381	1	1	1	1	1	1	1	1	1	1	1	1	1	1	1	1	1	1	1	1	1	1	1	1	1	1	1	1	1	1	1	0.0716031517445448	1	1	1	1	1	1	1	1	1	1	1	1	1	1	1	1	1
Env 382	1	1	1	1	1	1	1	1	1	1	1	1	1	1	1	1	1	1	1	1	1	1	1	1	1	1	1	1	1	1	1	1	1	1	1	1	1	1	1	1	1	1	1	1	1	1	1	1	1
Env 383	0.990412353	0.985421581	0.571417855	1	1	1	1	1	1	1	1	1	1	1	1	1	1	1	1	1	1	1	1	1	1	1	1	1	1	1	1	1	1	1	1	1	1	1	1	1	1	1	1	1	1	1	1	1	1
Env 384	1	1	1	1	1	1	1	1	1	1	1	1	1	1	1	1	1	1	1	1	1	1	1	1	1	1	1	1	1	1	1	1	1	1	1	1	1	1	1	1	1	1	1	1	1	1	1	1	1
Env 385	1	1	1	1	1	1	1	1	1	1	1	1	1	1	1	1	1	1	1	1	1	1	1	1	1	1	1	1	1	1	1	1	1	1	1	1	1	1	1	1	1	1	1	1	1	1	1	1	1
Env 386	1	1	1	0.876031223	1	1	1	1	1	1	1	1	1	1	1	1	1	1	1	1	1	1	1	1	1	1	1	1	1	1	1	1	1	1	1	1	1	1	1	1	1	1	1	1	1	1	1	1	1
Env 387	1	1	1	1	1	1	1	1	1	1	1	1	1	1	1	1	1	1	1	1	1	1	1	1	1	1	0.687635285728149	1	1	1	1	1	1	1	1	1	1	1	0.296497669768513	1	1	1	1	1	1	1	1	1	1
Env 388	1	1.12E-06	0.016468071	0.921702165	1	1	1	1	1	1	1	1	1	1	1	1	1	1	1	1	1	1	1	1	1	1	0.687635285728149	0.687635285728149	1	1	1	1	1	1	1	1	1	1	0.296497669768513	0.296497669768513	1	1	1	1	0.775178882465925	1	1	1	1
Env 389	0.845357621	0.002144004	0.485044436	0.016635841	0.098992707	1	1	0.930961168400609	0.214839612727673	1	1	0.39661046669785	1	1	1	1	1	0.549520995513554	0.45269762268123	0.770527100382142	1	1	1	1	1	1	0.930961168400609	0.687635285728149	0.687635285728149	0.214839612727672	1	1	1	1	1	1	1	1	0.39661046669785	0.296497669768513	0.296497669768513	1	1	1	1	0.775178882465925	1	1	1
Env 39	1	1	1	1	0.929906396	1	1	1	1	1	1	1	1	1	1	1	1	1	1	1	1	1	1	1	1	1	1	1	1	1	1	1	1	1	1	1	1	1	1	1	1	1	1	1	1	1	1	1	1
Env 390	1	1	1	1	1	1	1	1	1	1	1	1	1	1	1	1	1	1	1	1	1	1	1	1	1	1	1	0.930961168400609	0.687635285728149	1	0.214839612727672	1	1	1	1	1	1	1	0.446225781226209	0.39661046669785	0.296497669768513	1	1	1	0.241785656804482	1	0.775178882465925	1	1
Env 391	1	1	1	1	1	1	1	1	1	1	1	1	1	1	1	1	1	1	1	1	1	1	1	1	1	1	1	1	0.930961168400609	1	1	0.214839612727672	1	1	1	1	1	1	1	0.446225781226209	0.39661046669785	1	1	1	1	0.241785656804482	1	1	1
Env 392	1	1	0.937330696	1	0.421373122	1	1	1	1	1	1	0.446225781226209	1	0.241785656804482	1	1	1	1	0.0687508321384796	1	1	1	1	1	1	1	1	1	1	1	1	1	1	1	1	1	1	1	1	1	0.446225781226209	1	1	1	1	1	0.241785656804482	1	1
Env 393	0.659631259	0.953666251	0.031249508	0.862603062	0.78277749	1	1	1	1	0.384501238781087	1	1	1	1	1	0.485553130143206	1	1	0.69351678079517	0.16583038418273	1	1	1	1	1	1	1	1	1	1	1	1	1	1	1	1	1	1	1	1	1	1	1	1	1	1	1	1	1
Env 394	0.376350389	0.614888112	1	0.864498152	0.000933285	0.832274550850531	1	0.241785656804482	1	0.832274550850531	1	1	1	0.0716031517445442	1	1	1	1	1	1	1	1	1	1	1	1	1	1	1	1	1	1	1	1	1	1	1	1	1	1	1	1	1	1	1	1	1	1	1
Env 395	0.332160037	0.119902864	0.006470746	0.099385115	0.103573173	NA	NA	NA	NA	NA	NA	NA	NA	NA	NA	NA	NA	NA	NA	NA	1	1	1	1	1	1	0.989494997831011	1	1	1	1	1	0.358926084934134	1	1	1	1	1	1	1	1	1	1	1	1	1	1	1	1
Env 396						NA	NA	NA	NA	NA	NA	NA	NA	NA	NA	NA	NA	NA	NA	NA	1	1	1	1	1	1	1	0.989494997831011	1	1	1	1	1	0.358926084934134	1	1	1	1	1	1	1	1	1	1	1	1	1	1	1
Env 397						NA	NA	NA	NA	NA	NA	NA	NA	NA	NA	NA	NA	NA	NA	NA	1	1	1	1	1	1	1	1	0.989494997831011	1	1	1	1	1	0.358926084934134	1	1	1	1	1	1	1	1	1	1	1	1	1	1
Env 398						NA	NA	NA	NA	NA	NA	NA	NA	NA	NA	NA	NA	NA	NA	NA	1	1	1	1	1	1	0.607046241825559	1	1	1	1	1	1	1	1	1	1	1	1	1	1	1	1	1	1	1	1	1	1
Env 399						NA	NA	NA	NA	NA	NA	NA	NA	NA	NA	NA	NA	NA	NA	NA	1	1	1	1	1	1	0.221998728462705	1	1	1	1	1	1	1	1	1	1	1	0.194097625446217	1	1	1	1	1	1	1	1	1	1
Env 4	5.62E-06	0.261008682	0.009053633	0.005594239	0.000154832	1	1	1	1	1	1	1	1	1	1	1	1	1	1	1	1	1	1	1	1	1	1	1	1	1	1	1	1	1	1	1	1	1	1	1	1	1	1	1	1	1	1	1	1
Env 40	1	1	1	1	1	1	1	1	1	1	1	1	1	1	1	1	1	1	1	1	1	1	1	1	1	1	1	1	1	1	1	1	1	1	1	1	1	1	1	1	1	1	1	1	1	1	1	1	1
Env 400						NA	NA	NA	NA	NA	NA	NA	NA	NA	NA	NA	NA	NA	NA	NA	1	1	1	1	1	1	0.724087779666256	1	1	1	1	1	1	1	1	1	1	1	0.622534711777189	1	1	1	1	1	1	1	1	1	1
Env 401						NA	NA	NA	NA	NA	NA	NA	NA	NA	NA	NA	NA	NA	NA	NA	1	1	1	1	1	1	0.806936463431947	1	1	1	1	1	1	1	1	1	1	1	0.622534711777189	1	1	1	1	1	1	1	1	1	1
Env 401a	NA	NA	NA	NA	NA	NA	NA	NA	NA	NA	NA	NA	NA	NA	NA	NA	NA	NA	NA	NA	1	1	1	1	1	1	0.772496347705464	1	1	1	1	1	1	1	1	1	1	1	0.852473669050554	1	1	1	1	1	1	1	1	1	1
Env 401b	NA	NA	NA	NA	NA	NA	NA	NA	NA	NA	NA	NA	NA	NA	NA	NA	NA	NA	NA	NA	1	1	1	1	1	1	0.772496347705464	1	1	1	1	1	1	1	1	1	1	1	0.852473669050554	1	1	1	1	1	1	1	1	1	1
Env 401c	NA	NA	NA	NA	NA	NA	NA	NA	NA	NA	NA	NA	NA	NA	NA	NA	NA	NA	NA	NA	1	1	1	1	1	1	0.772496347705464	1	1	1	1	1	1	1	1	1	1	1	0.852473669050554	1	1	1	1	1	1	1	1	1	1
Env 401d	NA	NA	NA	NA	NA	NA	NA	NA	NA	NA	NA	NA	NA	NA	NA	NA	NA	NA	NA	NA	1	1	1	1	1	1	0.772496347705464	1	1	1	1	1	1	1	1	1	1	1	0.852473669050554	1	1	1	1	1	1	1	1	1	1
Env 402						NA	NA	NA	NA	NA	NA	NA	NA	NA	NA	NA	NA	NA	NA	NA	1	1	1	1	1	1	0.772496347705464	1	1	1	1	1	1	1	1	1	1	1	0.852473669050554	1	1	1	1	1	1	1	1	1	1
Env 403						NA	NA	NA	NA	NA	NA	NA	NA	NA	NA	NA	NA	NA	NA	NA	1	1	1	1	1	1	1	1	1	1	1	1	1	1	1	1	1	1	1	1	1	1	1	1	1	1	1	1	1
Env 404						NA	NA	NA	NA	NA	NA	NA	NA	NA	NA	NA	NA	NA	NA	NA	1	1	1	1	1	1	1	1	1	1	1	1	1	1	1	1	1	1	1	1	1	1	1	1	1	1	1	1	1
Env 405						NA	NA	NA	NA	NA	NA	NA	NA	NA	NA	NA	NA	NA	NA	NA	1	1	1	1	1	1	1	0.607046241825559	1	1	1	1	1	1	1	1	1	1	0.809051843248317	1	1	1	1	1	1	1	1	0.67939132030861	1
Env 406						NA	NA	NA	NA	NA	NA	NA	NA	NA	NA	NA	NA	NA	NA	NA	1	1	1	1	1	1	0.483148552122974	1	0.607046241825559	1	1	1	1	1	1	1	1	1	0.41959439935698	0.809051843248317	1	1	1	1	1	1	1	1	0.67939132030861
Env 407						NA	NA	NA	NA	NA	NA	NA	NA	NA	NA	NA	NA	NA	NA	NA	1	1	1	1	1	1	1	0.483148552122974	1	1	1	1	1	1	1	1	1	1	1	0.41959439935698	0.809051843248317	1	1	1	1	1	1	1	1
Env 408						NA	NA	NA	NA	NA	NA	NA	NA	NA	NA	NA	NA	NA	NA	NA	0.776108389033038	1	1	1	1	1	1	1	0.483148552122974	1	1	1	1	1	1	1	1	1	1	1	0.41959439935698	1	1	1	1	1	1	1	1
Env 409						NA	NA	NA	NA	NA	NA	NA	NA	NA	NA	NA	NA	NA	NA	NA	1	0.776108389033038	1	1	1	1	1	1	1	1	1	1	0.127032748480013	1	1	1	1	1	1	1	1	1	1	1	1	1	1	1	1
Env 41	1	1	1	1	1	1	1	1	1	1	1	1	1	1	1	1	1	1	1	1	1	1	1	1	1	1	1	1	1	1	1	1	1	1	1	1	1	1	1	1	1	1	1	1	1	1	1	1	1
Env 410						NA	NA	NA	NA	NA	NA	NA	NA	NA	NA	NA	NA	NA	NA	NA	1	1	0.776108389033038	1	1	1	1	1	1	1	1	1	1	0.127032748480013	1	1	1	1	1	1	1	1	1	1	0.67798341097802	1	1	1	1
Env 411						1	1	1	1	1	1	1	1	1	1	1	1	1	1	1	0.446225781226209	1	1	1	1	1	1	1	1	1	1	1	1	1	0.127032748480013	1	1	1	1	1	1	1	1	1	1	0.67798341097802	1	1	1
Env 412	0.874693926	0.889954538	0.139046676	1	1	1	1	1	1	1	1	1	1	1	1	1	1	1	1	1	1	0.446225781226209	1	1	1	1	1	1	1	1	1	1	1	1	1	1	1	1	1	1	1	1	1	1	1	1	0.67798341097802	1	1
Env 413	1	1	1	1	0.089336621	1	1	0.446225781226209	1	0.832274550850531	1	1	1	0.446225781226211	1	1	1	1	1	1	1	1	0.446225781226209	1	1	1	0.131555613590483	1	1	1	1	1	0.446225781226209	1	1	1	1	1	0.832274550850531	1	1	1	1	1	1	1	1	1	1
Env 414	1	1	0.268658104	1	1	1	1	1	1	1	1	1	1	1	1	1	1	0.896360502420264	1	1	1	1	1	1	1	1	1	0.131555613590483	1	1	1	1	1	0.446225781226209	1	1	1	1	1	0.832274550850531	1	1	1	1	1	1	1	1	1
Env 415	1	0.872711491	1	0.810137758	0.968849892	1	1	1	1	1	1	1	1	1	1	1	1	1	1	1	1	1	1	1	1	1	0.832274550850531	1	0.131555613590483	1	1	1	1	1	0.446225781226209	1	1	1	0.832274550850531	1	0.832274550850531	1	1	1	1	1	1	1	1
Env 415a	NA	NA	NA	NA	NA	NA	NA	NA	NA	NA	NA	NA	NA	NA	NA	NA	NA	NA	NA	NA	1	1	1	1	1	1	1	1	0.131555613590483	0.923711373687008	1	1	1	1	0.446225781226209	1	1	1	1	1	0.832274550850531	0.446225781226211	1	1	1	1	1	1	1
Env 416	1	1	0.997032412	1	1	1	1	1	1	1	1	1	1	1	1	1	1	1	1	1	1	1	1	1	1	1	1	0.832274550850531	1	1	1	1	1	1	1	0.446225781226209	1	1	1	0.832274550850531	1	0.446225781226211	1	1	1	1	1	1	1
Env 417	1	1	1	1	1	1	1	1	1	1	0.446225781226209	1	0.446225781226211	1	1	0.489219498290108	1	0.724725697237016	1	0.518964209359492	1	1	1	1	1	1	1	1	0.832274550850531	1	1	1	1	1	1	1	0.446225781226209	1	1	1	0.832274550850531	0.446225781226211	0.446225781226211	1	0.923711373687008	1	1	1	1
Env 418	0.876808512	1	0.590828509	0.62155131	0.719237832	1	1	1	1	1	1	1	1	1	1	1	1	1	1	1	1	1	1	1	1	1	1	1	1	1	1	1	1	1	1	1	1	0.446225781226209	1	1	1	1	0.446225781226211	0.446225781226211	1	0.923711373687008	1	1	1
Env 419	0.005481489	1	1	1	0.184208426	1	1	1	1	1	1	1	1	1	1	1	1	1	1	1	1	1	1	1	1	1	1	1	1	1	1	1	1	1	1	1	1	1	1	1	1	1	1	0.446225781226211	1	1	0.923711373687008	1	1
Env 42	1	1	1	1	1	1	1	1	1	1	1	1	1	1	1	1	1	1	1	1	1	1	1	1	1	1	1	1	1	1	1	1	1	1	1	1	1	1	1	1	1	1	1	1	1	1	1	1	1
Env 420	1	1	1	1	1	1	1	1	1	1	1	1	1	1	1	1	1	1	1	1	1	1	1	1	1	1	1	1	1	1	1	1	1	1	1	1	1	1	1	1	1	1	1	1	1	1	1	1	1
Env 421	1	1	1	1	1	1	1	1	1	1	1	1	1	1	1	1	1	1	1	1	1	1	1	1	1	1	1	1	1	1	1	1	1	1	1	1	1	1	1	1	1	1	1	1	1	1	1	1	1
Env 422	1	1	1	1	1	1	1	1	1	1	1	1	1	1	1	1	1	1	1	1	1	1	1	1	1	1	1	1	1	1	1	1	1	1	1	1	1	1	1	1	1	1	1	1	0.156315147064754	1	1	1	1
Env 423	1	1	1	1	1	1	1	1	1	1	1	1	1	1	1	1	1	1	1	1	1	1	1	1	1	1	1	1	1	1	1	1	1	1	1	1	1	1	1	1	1	1	1	1	0.498552200782535	0.156315147064754	1	1	1
Env 424	0.420336456	0.062397556	0.742071988	0.416505897	0.398240322	1	1	1	1	1	1	1	1	0.174556947665669	1	0.174556947665668	0.174556947665668	0.174556947665672	0.174556947665702	0.174556947665668	1	1	1	1	1	1	1	1	1	1	1	1	1	1	1	1	1	1	1	1	1	1	1	1	0.600610432781384	0.498552200782535	0.156315147064754	1	1
Env 425	0.000293636	5.01E-05	0.000235285	5.34E-07	0.000126419	1	1	1	1	1	1	1	1	1	1	1	1	1	1	1	1	1	1	1	1	1	1	1	1	1	1	1	1	1	1	1	1	1	1	1	1	1	1	1	1	0.600610432781384	0.498552200782535	1	1
Env 426	1	1	1	1	1	1	1	1	1	1	1	1	1	1	1	1	1	1	1	1	1	1	1	1	1	1	1	1	1	1	1	1	1	1	1	1	1	1	1	1	1	1	1	1	1	1	0.600610432781384	1	1
Env 427	1	1	1	1	1	1	1	1	1	1	1	1	1	1	1	1	1	1	1	1	1	1	1	1	1	1	1	1	1	1	1	1	1	1	1	1	1	1	1	1	1	1	1	1	1	1	1	1	1
Env 428	1	1	0.094858683	1	1	1	1	1	1	1	1	1	1	1	1	1	1	1	1	1	1	1	1	1	1	1	1	1	1	1	1	1	1	1	1	1	1	1	1	1	1	1	1	1	1	1	1	1	1
Env 429	1	1	1	1	0.915371972	1	1	1	1	1	1	1	1	1	1	1	1	1	1	1	1	1	1	1	1	1	1	1	1	1	1	1	1	1	1	1	1	1	1	1	1	1	1	1	1	1	1	1	1
Env 43	1	1	1	1	1	1	1	1	1	1	1	1	1	1	1	1	1	1	1	1	1	1	1	1	1	1	1	1	1	1	1	1	1	1	1	1	1	1	1	1	1	1	1	1	1	1	1	1	1
Env 430	1	1	1	1	1	1	1	1	1	1	1	1	1	1	1	1	1	1	1	1	1	1	1	1	1	1	0.831749868762733	1	1	1	1	1	1	1	1	1	1	1	0.831749868762733	1	1	1	1	1	1	1	1	1	1
Env 431	1	1	1	1	1	1	1	1	1	1	1	1	1	1	1	1	1	1	1	1	1	1	1	1	1	1	0.831749868762733	0.831749868762733	1	0.905783866033948	1	1	1	1	1	1	1	1	0.831749868762733	0.831749868762733	1	1	1	1	1	1	1	1	1
Env 432	1	0.74847161	0.937518845	1	1	1	1	0.831749868762733	1	1	1	0.831749868762733	1	1	1	1	1	1	0.841636609954461	1	0.831749868762733	1	1	1	1	1	0.831749868762733	0.831749868762733	0.831749868762733	0.905783866033948	0.905783866033948	1	1	1	1	1	1	1	0.831749868762733	0.831749868762733	0.831749868762733	1	1	1	1	1	1	1	1
Env 433	1	1	1	1	1	1	1	1	1	1	1	1	1	1	1	1	1	1	1	1	0.831749868762733	0.831749868762733	1	1	1	1	1	0.831749868762733	0.831749868762733	1	0.905783866033948	0.905783866033948	1	1	1	1	1	1	1	0.831749868762733	0.831749868762733	1	1	1	1	1	1	1	1
Env 434	1	1	0.742168494	1	1	0.831749868762733	1	1	1	1	1	1	1	1	1	0.831749868762739	0.831749868762733	0.831749868762731	0.831749868762731	0.831749868762731	0.831749868762733	0.831749868762733	0.831749868762733	1	1	1	1	1	0.831749868762733	1	1	0.905783866033948	1	1	1	1	1	1	1	1	0.831749868762733	1	1	1	1	1	1	1	1
Env 435	1	1	1	1	1	1	1	1	1	1	1	1	1	1	1	1	1	1	1	1	1	0.831749868762733	0.831749868762733	1	1	1	1	1	1	1	1	1	1	1	1	1	1	1	1	1	1	1	1	1	1	1	1	1	1
Env 436	1	0.871900987	0.181472559	1	0.288393963	1	1	1	1	1	1	1	1	1	1	1	1	1	1	1	1	1	0.831749868762733	1	1	1	1	1	1	0.905783866033954	1	1	1	1	1	1	1	1	1	1	1	1	1	1	1	1	1	1	1
Env 437	1	1	1	1	0.971179918	1	1	1	1	1	1	1	1	1	1	1	1	1	1	1	1	1	1	1	1	1	1	1	1	1	0.905783866033954	1	1	1	1	1	1	1	1	1	1	1	1	1	1	1	1	1	1
Env 438	1	1	1	1	1	1	1	1	1	1	1	1	1	1	1	1	1	1	1	1	1	1	1	1	1	1	1	1	1	1	1	0.905783866033954	1	1	1	1	1	1	1	1	1	1	1	1	1	1	1	1	1
Env 439	1	1	1	1	1	1	1	1	1	1	1	1	1	1	1	1	1	1	1	1	1	1	1	1	1	1	1	1	1	1	1	1	1	1	1	1	1	1	1	1	1	1	1	1	1	1	1	1	1
Env 44	1	1	1	1	1	1	1	1	1	1	1	1	1	1	1	1	1	1	1	1	1	1	1	1	1	1	1	1	1	1	1	1	1	1	1	1	1	1	1	1	1	1	1	1	1	1	1	1	1
Env 440	0.549175409	1	0.001907506	0.622386429	0.741966876	1	1	1	1	1	1	1	1	1	1	1	1	1	1	1	1	1	1	1	1	1	1	1	1	1	1	1	1	1	1	1	1	1	1	1	1	1	1	1	1	1	1	1	1
Env 441	1	1	1	1	1	1	1	1	1	1	1	1	1	1	1	1	1	1	1	1	1	1	1	1	1	1	1	1	1	1	1	1	1	1	1	1	1	1	1	1	1	1	1	1	1	1	1	1	1
Env 442	0.572414384	0.662881287	0.002864021	0.49429198	0.155975667	1	1	1	1	1	1	1	1	1	1	1	1	1	1	1	1	1	1	1	1	1	1	1	1	1	1	1	1	1	1	1	1	1	1	1	1	1	1	1	1	1	1	1	1
Env 443	1	1	1	1	1	1	1	1	1	1	1	1	1	1	1	1	1	1	1	1	1	1	1	1	1	1	1	1	1	1	1	1	1	1	1	1	1	1	1	1	1	1	1	1	1	1	1	1	1
Env 444	0.455430894	1	1	0.014976975	0.771027149	1	1	1	1	1	1	1	1	1	1	1	1	1	1	1	1	1	1	1	1	1	1	1	1	1	1	1	1	1	1	1	1	1	1	1	1	1	1	1	1	1	1	1	1
Env 445	1	1	1	0.256594449	1	1	1	1	1	1	1	1	1	1	1	1	1	1	1	1	1	1	1	1	1	1	1	1	1	1	1	1	1	1	1	1	1	1	1	1	1	1	1	1	1	1	1	1	1
Env 446	0.34106748	0.762634526	0.782191789	1	0.311079538	1	1	1	1	1	1	1	1	1	1	1	1	1	1	0.430670481910536	1	1	1	1	1	1	1	1	1	1	1	1	0.446225781226209	1	1	1	1	1	1	1	1	1	1	1	1	1	1	1	1
Env 447	1	1	1	1	1	1	1	1	1	1	1	1	1	1	1	1	1	1	1	1	1	1	1	1	1	1	0.832274550850531	1	1	1	1	1	0.832274550850531	0.446225781226209	1	1	1	1	1	1	1	1	1	1	1	1	1	1	1
Env 448	1	1	1	0.570048868	0.970058916	1	1	0.832274550850531	1	0.832274550850531	1	1	1	1	1	0.637279040242432	1	1	1	1	1	1	1	1	1	1	0.832274550850531	0.832274550850531	1	1	1	1	0.832274550850531	0.832274550850531	0.446225781226209	1	1	1	1	1	1	1	1	1	1	1	1	1	1
Env 449	1	1	1	1	1	1	1	1	1	1	1	1	1	1	1	1	1	1	1	1	1	1	1	1	1	1	1	0.832274550850531	0.832274550850531	1	1	1	1	0.832274550850531	0.832274550850531	1	1	1	1	1	1	1	1	1	1	1	1	1	1
Env 45	NA	NA	NA	NA	NA	1	1	1	1	1	1	1	1	1	1	1	1	1	1	1	1	1	1	1	1	1	1	1	1	1	1	1	1	1	1	1	1	1	1	1	1	1	1	1	1	1	1	1	1
Env 450	1	1	1	1	1	1	1	1	1	1	1	1	1	1	1	1	1	1	1	1	1	1	1	1	1	1	1	1	0.832274550850531	1	1	1	1	1	0.832274550850531	1	1	1	1	1	1	1	1	1	1	1	1	1	1
Env 451	1	1	1	1	1	1	1	1	1	1	1	1	1	1	1	1	1	1	1	1	1	1	1	1	1	1	1	1	1	1	1	1	1	1	1	1	1	1	1	1	1	1	1	1	1	1	1	1	1
Env 452	0.981376778	1	1	1	1	1	1	1	1	1	1	1	1	1	1	1	1	0.853476145189132	1	1	1	1	1	1	1	1	1	1	1	1	1	1	1	1	1	1	1	1	1	1	1	1	1	1	1	1	1	1	1
Env 453	1	1	1	1	1	1	1	1	1	1	1	1	1	1	1	1	1	1	1	1	1	1	1	1	1	1	1	1	1	1	1	1	1	1	1	1	1	1	1	1	1	1	1	1	1	1	1	1	1
Env 454	0.922796478	1	1	1	1	1	1	1	1	1	1	1	1	1	1	1	1	1	1	1	1	1	1	1	1	1	1	1	1	1	1	1	1	1	1	1	1	1	1	1	1	1	1	1	1	1	1	1	1
Env 455	1	1	1	1	1	1	1	1	1	1	1	1	1	1	1	1	1	1	1	1	1	1	1	1	1	1	1	1	1	1	1	1	1	1	1	1	1	1	1	1	1	1	1	1	1	1	1	1	1
Env 456	1	1.14E-07	8.55E-08	0.023368778	8.78E-08	1	1	1	1	1	1	1	1	1	1	1	1	1	1	1	1	1	1	1	1	1	1	1	1	1	1	1	1	1	1	1	1	1	1	1	1	1	1	1	1	1	1	1	1
Env 457	0.999998106	1	1	1	1	1	1	1	1	1	1	1	1	1	1	1	1	1	1	1	1	1	1	1	1	1	0.831749868762737	1	1	1	1	1	0.831749868762737	1	1	1	1	1	1	1	1	1	1	1	1	1	1	1	1
Env 458	1	0.925551319	1	1	1	1	1	1	1	1	1	1	1	1	1	1	1	1	1	1	0.731572695551105	1	1	1	1	1	1	0.831749868762737	1	1	1	1	1	0.831749868762737	1	1	1	1	1	1	1	1	1	1	1	1	1	1	1
Env 459	1	1	1	1	0.939053672	1	1	1	1	1	1	1	1	1	0.831749868762731	0.374283238875722	1	1	0.785588561998681	1	1	0.731572695551105	1	1	1	1	1	1	0.831749868762737	1	1	1	1	1	0.831749868762737	1	1	1	1	1	1	1	1	1	1	1	1	1	1
Env 459a	NA	NA	NA	NA	NA	NA	NA	NA	NA	NA	NA	NA	NA	NA	NA	NA	NA	NA	NA	NA	1	0.731572695551105	1	1	1	1	1	1	0.831749868762737	1	1	1	1	1	0.831749868762737	1	1	1	1	1	1	1	1	1	1	1	1	1	1
Env 459b	NA	NA	NA	NA	NA	NA	NA	NA	NA	NA	NA	NA	NA	NA	NA	NA	NA	NA	NA	NA	1	0.731572695551105	1	1	1	1	1	1	0.831749868762737	1	1	1	1	1	0.831749868762737	1	1	1	1	1	1	1	1	1	1	1	1	1	1
Env 459c	NA	NA	NA	NA	NA	NA	NA	NA	NA	NA	NA	NA	NA	NA	NA	NA	NA	NA	NA	NA	1	0.731572695551105	1	1	1	1	1	1	0.831749868762737	1	1	1	1	1	0.831749868762737	1	1	1	1	1	1	1	1	1	1	1	1	1	1
Env 459d	NA	NA	NA	NA	NA	NA	NA	NA	NA	NA	NA	NA	NA	NA	NA	NA	NA	NA	NA	NA	1	0.731572695551105	1	1	1	1	1	1	0.831749868762737	1	1	1	1	1	0.831749868762737	1	1	1	1	1	1	1	1	1	1	1	1	1	1
Env 459e	NA	NA	NA	NA	NA	NA	NA	NA	NA	NA	NA	NA	NA	NA	NA	NA	NA	NA	NA	NA	1	0.731572695551105	1	1	1	1	1	1	0.831749868762737	1	1	1	1	1	0.831749868762737	1	1	1	1	1	1	1	1	1	1	1	1	1	1
Env 459f	NA	NA	NA	NA	NA	NA	NA	NA	NA	NA	NA	NA	NA	NA	NA	NA	NA	NA	NA	NA	1	0.731572695551105	1	1	1	1	1	1	0.831749868762737	1	1	1	1	1	0.831749868762737	1	1	1	1	1	1	1	1	1	1	1	1	1	1
Env 459g	NA	NA	NA	NA	NA	NA	NA	NA	NA	NA	NA	NA	NA	NA	NA	NA	NA	NA	NA	NA	1	0.731572695551105	1	1	1	1	1	1	0.831749868762737	1	1	1	1	1	0.831749868762737	1	1	1	1	1	1	1	1	1	1	1	1	1	1
Env 459h	NA	NA	NA	NA	NA	NA	NA	NA	NA	NA	NA	NA	NA	NA	NA	NA	NA	NA	NA	NA	1	0.731572695551105	1	1	1	1	1	1	0.831749868762737	1	1	1	1	1	0.831749868762737	1	1	1	1	1	1	1	1	1	1	1	1	1	1
Env 459i	NA	NA	NA	NA	NA	NA	NA	NA	NA	NA	NA	NA	NA	NA	NA	NA	NA	NA	NA	NA	1	0.731572695551105	1	1	1	1	1	1	0.831749868762737	1	1	1	1	1	0.831749868762737	1	1	1	1	1	1	1	1	1	1	1	1	1	1
Env 459j	NA	NA	NA	NA	NA	NA	NA	NA	NA	NA	NA	NA	NA	NA	NA	NA	NA	NA	NA	NA	1	0.731572695551105	1	1	1	1	1	1	0.831749868762737	1	1	1	1	1	0.831749868762737	1	1	1	1	1	1	1	1	1	1	1	1	1	1
Env 459k	NA	NA	NA	NA	NA	NA	NA	NA	NA	NA	NA	NA	NA	NA	NA	NA	NA	NA	NA	NA	1	0.731572695551105	1	1	1	1	1	1	0.831749868762737	1	1	1	1	1	0.831749868762737	1	1	1	1	1	1	1	1	1	1	1	1	1	1
Env 459l	NA	NA	NA	NA	NA	NA	NA	NA	NA	NA	NA	NA	NA	NA	NA	NA	NA	NA	NA	NA	1	0.731572695551105	1	1	1	1	1	1	0.831749868762737	1	1	1	1	1	0.831749868762737	1	1	1	1	1	1	1	1	1	1	1	1	1	1
Env 459m	NA	NA	NA	NA	NA	NA	NA	NA	NA	NA	NA	NA	NA	NA	NA	NA	NA	NA	NA	NA	1	0.731572695551105	1	1	1	1	1	1	0.831749868762737	1	1	1	1	1	0.831749868762737	1	1	1	1	1	1	1	1	1	1	1	1	1	1
Env 459n	NA	NA	NA	NA	NA	NA	NA	NA	NA	NA	NA	NA	NA	NA	NA	NA	NA	NA	NA	NA	1	0.731572695551105	1	1	1	1	1	1	0.831749868762737	1	1	1	1	1	0.831749868762737	1	1	1	1	1	1	1	1	1	1	1	1	1	1
Env 459o	NA	NA	NA	NA	NA	NA	NA	NA	NA	NA	NA	NA	NA	NA	NA	NA	NA	NA	NA	NA	1	1	0.731572695551105	1	1	1	1	1	1	1	1	1	1	1	1	1	1	1	1	1	1	1	1	1	1	1	1	1	1
Env 46	1	1	1	1	1	1	1	1	1	1	1	1	1	1	1	1	1	1	1	1	1	1	1	1	1	1	1	1	1	1	1	1	1	1	1	1	1	1	1	1	1	1	1	1	1	1	1	1	1
Env 460	0.510792281	0.180607856	0.31285019	0.448965579	0.301555288	1	1	1	1	1	1	1	1	1	1	1	1	1	1	1	1	1	1	1	1	1	1	1	1	1	1	1	1	1	1	1	1	1	1	1	1	1	1	1	1	1	1	1	1
Env 461	1	0.461344772	0.408188032	0.905770144	1	0.962984963958151	1	1	1	1	1	1	1	1	1	1	1	1	1	1	1	1	1	1	1	1	1	1	1	1	1	1	1	1	1	1	1	1	1	1	1	1	1	1	1	1	1	1	1
Env 462	1	0.507125195	0.003773365	0.737608451	0.196868617	1	1	1	1	1	1	1	1	1	1	1	1	1	1	1	1	1	1	1	1	1	1	1	1	1	1	1	1	1	1	1	1	1	1	1	1	1	1	1	1	1	1	1	1
Env 463	0.762595311	0.349817687	0.489834792	0.697274499	0.445362078	1	1	1	1	1	1	1	1	1	1	1	1	1	1	1	1	1	1	1	1	1	1	1	1	1	1	1	1	1	1	1	1	1	1	1	1	1	1	1	1	1	1	1	1
Env 464	0.072034929	0.722662028	0.037005224	0.483845586	0.061607517	1	1	1	1	1	1	1	1	1	1	1	1	1	1	0.755136346292474	1	1	1	1	1	1	1	1	1	1	1	1	1	1	1	1	1	1	1	1	1	1	1	1	1	1	1	1	1
Env 465	0.164266675	0.944400567	1	0.766246707	0.000327184	1	1	1	1	1	1	1	1	1	1	1	1	1	1	1	1	1	1	1	1	1	1	1	1	1	1	1	1	1	1	1	1	1	1	1	1	1	1	1	1	1	1	1	1
Env 466	1	1	1	1	1	1	1	1	1	1	1	1	1	1	1	1	1	1	1	1	1	1	1	1	1	1	1	1	1	1	1	1	1	1	1	1	1	1	1	1	1	1	1	1	1	1	1	1	1
Env 467	1	0.636994211	0.03672058	1	1	1	1	1	1	1	1	1	1	1	1	1	1	1	1	1	1	1	1	1	1	1	1	1	1	1	1	1	1	1	1	1	1	1	1	1	1	1	1	1	1	1	1	1	1
Env 468	1	1	1	1	1	1	1	1	1	1	1	1	1	1	1	1	1	1	1	1	1	1	1	1	1	1	1	1	1	1	1	1	1	1	1	1	1	1	1	1	1	1	1	1	1	1	1	1	1
Env 469	1	1	1	1	1	1	1	1	1	1	1	1	1	1	1	1	1	1	1	1	1	1	1	1	1	1	1	1	1	1	1	1	1	1	1	1	1	1	1	1	1	1	1	1	1	1	1	1	1
Env 47	1	1	1	1	1	1	1	1	1	1	1	1	1	1	1	1	1	1	1	1	1	1	1	1	1	1	1	1	1	1	1	1	1	1	1	1	1	1	1	1	1	1	1	1	1	1	1	1	1
Env 470	1	1	1	1	1	1	1	1	1	1	1	1	1	1	1	1	1	1	1	1	1	1	1	1	1	1	1	1	1	1	1	1	1	1	1	1	1	1	1	1	1	1	1	1	1	1	1	1	1
Env 471	1	1	1	0.093243918	0.947711874	1	1	1	1	1	1	1	1	1	1	1	1	1	1	1	1	1	1	1	1	1	1	1	1	1	1	1	1	1	1	1	1	1	1	1	1	1	1	1	1	1	1	1	1
Env 472	1	1	1	0.971568762	1	1	1	1	1	1	1	1	1	1	1	1	1	1	1	1	1	1	1	1	1	1	1	1	1	1	1	1	1	1	1	1	1	1	1	1	1	1	1	1	1	1	1	1	1
Env 473	1	1	1	1	1	1	1	1	1	1	1	1	1	1	1	1	1	1	1	1	1	1	1	1	1	1	1	1	1	1	1	1	1	1	1	1	1	1	1	1	1	1	1	1	1	1	1	1	1
Env 474	0.057537107	0.059774149	0.693177939	0.683809696	0.049966238	1	1	1	1	1	1	1	1	1	1	0.85974830881992	1	0.938441259730459	1	1	1	1	1	1	1	1	1	1	1	1	1	1	1	1	1	1	1	1	1	1	1	1	1	1	1	1	1	1	1
Env 475	0.097292473	0.005059401	0.551548612	0.778105054	1	1	1	1	1	1	1	1	1	1	1	1	1	1	1	1	1	1	1	1	1	1	1	1	1	1	1	1	1	1	1	1	1	1	1	1	1	1	1	1	1	1	1	1	1
Env 476	1	1	1	1	1	1	1	1	1	1	1	1	1	1	1	1	1	1	1	1	1	1	1	1	1	1	1	1	1	1	1	1	1	1	1	1	1	1	1	1	1	1	1	1	1	1	1	1	1
Env 477	1	1	1	1	1	1	1	1	1	1	1	1	1	1	1	1	1	1	1	1	1	1	1	1	1	1	1	1	1	1	1	1	1	1	1	1	1	1	1	1	1	1	1	1	1	1	1	1	1
Env 478	1	1	1	1	0.299216413	1	1	1	1	1	1	1	1	1	1	1	1	1	1	1	1	1	1	1	1	1	1	1	1	1	1	1	1	1	1	1	1	1	1	1	1	1	1	1	1	1	1	1	1
Env 479	NA	NA	NA	NA	NA	1	1	1	1	1	1	1	1	1	1	1	1	1	1	1	1	1	1	1	1	1	1	1	1	1	1	1	1	1	1	1	1	1	1	1	1	1	1	1	1	1	1	1	1
Env 48	1	1	1	1	1	1	1	1	1	1	1	1	1	1	1	1	1	1	1	1	1	1	1	1	1	1	1	1	1	1	1	1	1	1	1	1	1	1	1	1	1	1	1	1	1	1	1	1	1
Env 480	0.9895836	1	1	1	1	1	1	1	1	1	1	1	1	1	1	1	1	1	1	1	1	1	1	1	1	1	1	1	1	1	1	1	1	1	1	1	1	1	1	1	1	1	1	1	1	1	1	1	1
Env 480a	NA	NA	NA	NA	NA	NA	NA	NA	NA	NA	NA	NA	NA	NA	NA	NA	NA	NA	NA	NA	1	1	1	1	1	1	1	1	1	1	1	1	1	1	1	1	1	1	1	1	1	1	1	1	1	1	1	1	1
Env 480b	NA	NA	NA	NA	NA	NA	NA	NA	NA	NA	NA	NA	NA	NA	NA	NA	NA	NA	NA	NA	1	1	1	1	1	1	1	1	1	1	1	1	1	1	1	1	1	1	1	1	1	1	1	1	1	1	1	1	1
Env 480c	NA	NA	NA	NA	NA	NA	NA	NA	NA	NA	NA	NA	NA	NA	NA	NA	NA	NA	NA	NA	1	1	1	1	1	1	1	1	1	1	1	1	1	1	1	1	1	1	1	1	1	1	1	1	1	1	1	1	1
Env 480d	NA	NA	NA	NA	NA	NA	NA	NA	NA	NA	NA	NA	NA	NA	NA	NA	NA	NA	NA	NA	1	1	1	1	1	1	1	1	1	1	1	1	1	1	1	1	1	1	1	1	1	1	1	1	1	1	1	1	1
Env 480e	NA	NA	NA	NA	NA	NA	NA	NA	NA	NA	NA	NA	NA	NA	NA	NA	NA	NA	NA	NA	1	1	1	1	1	1	1	1	1	1	1	1	1	1	1	1	1	1	1	1	1	1	1	1	1	1	1	1	1
Env 480f	NA	NA	NA	NA	NA	NA	NA	NA	NA	NA	NA	NA	NA	NA	NA	NA	NA	NA	NA	NA	1	1	1	1	1	1	1	1	1	1	1	1	1	1	1	1	1	1	1	1	1	1	1	1	1	1	1	1	1
Env 480g	NA	NA	NA	NA	NA	NA	NA	NA	NA	NA	NA	NA	NA	NA	NA	NA	NA	NA	NA	NA	1	1	1	1	1	1	1	1	1	1	1	1	1	1	1	1	1	1	1	1	1	1	1	1	1	1	1	1	1
Env 480h	NA	NA	NA	NA	NA	NA	NA	NA	NA	NA	NA	NA	NA	NA	NA	NA	NA	NA	NA	NA	1	1	1	1	1	1	1	1	1	1	1	1	1	1	1	1	1	1	1	1	1	1	1	1	1	1	1	1	1
Env 480i	NA	NA	NA	NA	NA	NA	NA	NA	NA	NA	NA	NA	NA	NA	NA	NA	NA	NA	NA	NA	1	1	1	1	1	1	1	1	1	1	1	1	1	1	1	1	1	1	1	1	1	1	1	1	1	1	1	1	1
Env 480j	NA	NA	NA	NA	NA	NA	NA	NA	NA	NA	NA	NA	NA	NA	NA	NA	NA	NA	NA	NA	1	1	1	1	1	1	1	1	1	1	1	1	1	1	1	1	1	1	1	1	1	1	1	1	1	1	1	1	1
Env 480k	NA	NA	NA	NA	NA	NA	NA	NA	NA	NA	NA	NA	NA	NA	NA	NA	NA	NA	NA	NA	1	1	1	1	1	1	1	1	1	1	1	1	1	1	1	1	1	1	1	1	1	1	1	1	1	1	1	1	1
Env 480l	NA	NA	NA	NA	NA	NA	NA	NA	NA	NA	NA	NA	NA	NA	NA	NA	NA	NA	NA	NA	1	1	1	1	1	1	1	1	1	1	1	1	1	1	1	1	1	1	1	1	1	1	1	1	1	1	1	1	1
Env 481	0.313427751	0.867944056	1	1	1	1	1	1	1	1	1	1	1	1	1	1	1	1	1	1	1	1	1	1	1	1	1	1	1	1	1	1	1	1	1	1	1	1	1	1	1	1	1	1	1	1	1	1	1
Env 482	0.00103354	0.396759203	0.338717412	0.760112314	0.000783416	1	1	1	1	1	1	1	1	1	1	1	1	1	1	1	1	1	1	1	1	1	1	1	1	1	1	1	1	1	1	1	1	1	1	1	1	1	1	1	1	1	1	1	1
Env 483	1	1	1	0.96428262	1	1	1	1	1	1	1	1	1	1	1	1	1	1	1	1	1	1	1	1	1	1	1	1	1	1	1	1	1	1	1	1	1	1	1	1	1	1	1	1	1	1	1	1	1
Env 483a	NA	NA	NA	NA	NA	NA	NA	NA	NA	NA	NA	NA	NA	NA	NA	NA	NA	NA	NA	NA	1	1	1	1	1	1	1	1	1	1	1	1	1	1	1	1	1	1	1	1	1	1	1	1	1	1	1	1	1
Env 483b	NA	NA	NA	NA	NA	NA	NA	NA	NA	NA	NA	NA	NA	NA	NA	NA	NA	NA	NA	NA	1	1	1	1	1	1	1	1	1	1	1	1	1	1	1	1	1	1	1	1	1	1	1	1	1	1	1	1	1
Env 483c	NA	NA	NA	NA	NA	NA	NA	NA	NA	NA	NA	NA	NA	NA	NA	NA	NA	NA	NA	NA	1	1	1	1	1	1	1	1	1	1	1	1	1	1	1	1	1	1	1	1	1	1	1	1	1	1	1	1	1
Env 483d	NA	NA	NA	NA	NA	NA	NA	NA	NA	NA	NA	NA	NA	NA	NA	NA	NA	NA	NA	NA	1	1	1	1	1	1	1	1	1	1	1	1	1	1	1	1	1	1	1	1	1	1	1	1	1	1	1	1	1
Env 483e	NA	NA	NA	NA	NA	NA	NA	NA	NA	NA	NA	NA	NA	NA	NA	NA	NA	NA	NA	NA	1	1	1	1	1	1	1	1	1	1	1	1	1	1	1	1	1	1	1	1	1	1	1	1	1	1	1	1	1
Env 483f	NA	NA	NA	NA	NA	NA	NA	NA	NA	NA	NA	NA	NA	NA	NA	NA	NA	NA	NA	NA	1	1	1	1	1	1	1	1	1	1	1	1	1	1	1	1	1	1	1	1	1	1	1	1	1	1	1	1	1
Env 483g	NA	NA	NA	NA	NA	NA	NA	NA	NA	NA	NA	NA	NA	NA	NA	NA	NA	NA	NA	NA	1	1	1	1	1	1	1	1	1	1	1	1	1	1	1	1	1	1	1	1	1	1	1	1	1	1	1	1	1
Env 484	0.93162036	1	1	1	1	1	1	1	1	1	1	1	1	1	1	1	1	1	1	1	1	1	1	1	1	1	1	1	1	1	1	1	1	1	1	1	1	1	1	1	1	1	1	1	1	1	1	1	1
Env 485	1	1	1	1	1	1	1	1	1	1	1	1	1	1	1	1	1	1	1	1	1	1	1	1	1	1	1	1	1	1	1	1	1	1	1	1	1	1	1	1	1	1	1	1	1	1	1	1	1
Env 486	1	1	1	1	1	1	1	1	1	1	1	1	1	1	1	1	1	1	1	1	1	1	1	1	1	1	1	1	1	1	1	1	1	1	1	1	1	1	1	1	1	1	1	1	1	1	1	1	1
Env 487	1	0.96568242	1	1	1	1	1	1	1	1	1	1	1	1	1	1	1	1	1	1	1	1	1	1	1	1	1	1	1	1	1	1	1	1	1	1	1	1	1	1	1	1	1	1	1	1	1	1	1
Env 488	1	1	1	1	1	1	1	1	1	1	1	1	1	1	1	1	1	1	1	1	1	1	1	1	1	1	1	1	1	1	1	1	1	1	1	1	1	1	1	1	1	1	1	1	1	1	1	1	1
Env 489	0.83064842	1	1	1	1	1	1	1	1	1	1	1	1	1	1	1	1	1	1	1	1	1	1	1	1	1	1	1	1	1	1	1	1	1	1	1	1	1	1	1	1	1	1	1	1	1	1	1	1
Env 49	1	0.894901171	0.542395705	0.71778584	1	1	1	1	1	1	1	1	1	1	1	1	1	1	1	1	1	1	1	1	1	1	1	1	1	1	1	1	1	1	1	1	1	1	1	1	1	1	1	1	1	1	1	1	1
Env 490	0.29328835	1	0.269828484	1	0.942984977	1	1	1	1	1	1	1	1	1	1	1	1	1	1	1	1	1	1	1	1	1	1	1	1	1	1	1	1	1	1	1	1	1	1	1	1	1	1	1	1	1	1	1	1
Env 491	1	1	1	1	1	1	1	1	1	1	1	1	1	1	1	1	1	1	1	1	1	1	1	1	1	1	1	1	1	1	1	1	1	1	1	1	1	1	1	1	1	1	1	1	1	1	1	1	1
Env 492	1	1	0.93502092	1	1	1	1	1	1	1	1	1	1	1	1	1	1	1	1	1	1	1	1	1	1	1	1	1	1	1	1	1	1	1	1	1	1	1	1	1	1	1	1	1	1	1	1	1	1
Env 493	1	1	1	1	1	1	1	1	1	1	1	1	1	1	1	1	1	1	1	1	1	1	1	1	1	1	1	1	1	1	1	1	1	1	1	1	1	1	1	1	1	1	1	1	1	1	1	1	1
Env 494	0.999532908	1	1	1	1	1	1	1	1	1	1	1	1	1	1	1	1	1	1	1	1	1	1	1	1	1	1	1	1	1	1	1	1	1	1	1	1	1	1	1	1	1	1	1	1	1	1	1	1
Env 495	1	1	1	1	1	1	1	1	1	1	1	1	1	1	1	1	1	1	1	1	1	1	1	1	1	1	1	1	1	1	1	1	1	1	1	1	1	1	1	1	1	1	1	1	1	1	1	1	1
Env 496	1	1	1	0.86546455	1	1	1	1	1	1	1	1	1	1	1	1	1	1	1	1	1	1	1	1	1	1	1	1	1	1	1	1	1	1	1	1	1	1	1	1	1	1	1	1	1	1	1	1	1
Env 497	1	1	1	1	1	1	1	1	1	1	1	1	1	1	1	1	1	1	1	1	1	1	1	1	1	1	1	1	1	1	1	1	1	1	1	1	1	1	1	1	1	1	1	1	1	1	1	1	1
Env 498	1	1	1	1	1	1	1	1	1	1	1	1	1	1	1	1	1	1	1	1	1	1	1	1	1	1	1	1	1	1	1	1	1	1	1	1	1	1	1	1	1	1	1	1	1	1	1	1	1
Env 499	1	1	1	1	1	1	1	1	1	1	1	1	1	1	1	1	1	1	1	1	1	1	1	1	1	1	1	1	1	1	1	1	1	1	1	1	1	1	1	1	1	1	1	1	1	1	1	1	1
Env 5	0.000668608	0.828902087	1	0.000376348	1	1	1	1	1	1	1	1	1	1	1	1	1	1	1	1	1	1	1	1	1	1	1	1	1	1	1	1	1	1	1	1	1	1	1	1	1	1	1	1	1	1	1	1	1
Env 50	0.890296993	1	1	1	1	1	1	1	1	1	1	1	1	1	1	1	1	1	1	1	1	1	1	1	1	1	1	1	1	1	1	1	1	1	1	1	1	1	1	1	1	1	1	1	1	1	1	1	1
Env 500	0.929639343	1	1	1	0.744038243	1	1	1	1	1	1	1	1	1	1	1	1	1	1	1	1	1	1	1	1	1	1	1	1	1	1	1	1	1	1	1	1	1	1	1	1	1	1	1	1	1	1	1	1
Env 501	1	1	1	1	1	1	1	1	1	1	1	1	1	1	1	1	1	1	1	1	1	1	1	1	1	1	1	1	1	1	1	1	1	1	1	1	1	1	1	1	1	1	1	1	1	1	1	1	1
Env 502	0.006702554	0.766285495	0.993419912	0.512033785	0.259380417	1	1	1	1	1	1	1	1	1	1	1	1	1	1	1	1	1	1	1	1	1	1	1	1	1	1	1	1	1	1	1	1	1	1	1	1	1	1	1	1	1	1	1	1
Env 503	1	1	1	1	1	1	1	1	1	1	1	1	1	1	1	1	1	1	1	1	1	1	1	1	1	1	1	1	1	1	1	1	1	1	1	1	1	1	1	1	1	1	1	1	1	1	1	1	1
Env 504	1	0.980817599	1	1	1	1	1	1	1	1	1	1	1	1	1	1	1	1	1	1	1	1	1	1	1	1	1	1	1	1	1	1	1	1	1	1	1	1	1	1	1	1	1	1	1	1	1	1	1
Env 505	1	1	1	1	1	1	1	1	1	1	1	1	1	1	1	1	1	1	1	1	1	1	1	1	1	1	1	1	1	1	1	1	1	1	1	1	1	1	1	1	1	1	1	1	1	1	1	1	1
Env 506	1	1	1	1	1	1	1	1	1	1	1	1	1	1	1	1	1	1	1	1	1	1	1	1	1	1	1	1	1	1	1	1	1	1	1	1	1	1	1	1	1	1	1	1	1	1	1	1	1
Env 506a	NA	NA	NA	NA	NA	NA	NA	NA	NA	NA	NA	NA	NA	NA	NA	NA	NA	NA	NA	NA	1	1	1	1	1	1	1	1	1	1	1	1	1	1	1	1	1	1	1	1	1	1	1	1	0.212041955713064	1	1	1	1
Env 506b	NA	NA	NA	NA	NA	NA	NA	NA	NA	NA	NA	NA	NA	NA	NA	NA	NA	NA	NA	NA	1	1	1	1	1	1	1	1	1	1	1	1	1	1	1	1	1	1	1	1	1	1	1	1	0.186049903451861	1	1	1	1
Env 506c	NA	NA	NA	NA	NA	NA	NA	NA	NA	NA	NA	NA	NA	NA	NA	NA	NA	NA	NA	NA	1	1	1	1	1	1	1	1	1	1	1	1	1	1	1	1	1	1	1	1	1	1	1	1	0.216146619344036	1	1	1	1
Env 506d	NA	NA	NA	NA	NA	NA	NA	NA	NA	NA	NA	NA	NA	NA	NA	NA	NA	NA	NA	NA	1	1	1	1	1	1	1	1	1	1	1	1	1	1	1	1	1	1	1	1	1	1	1	1	0.186049903451861	1	1	1	1
Env 506e	NA	NA	NA	NA	NA	NA	NA	NA	NA	NA	NA	NA	NA	NA	NA	NA	NA	NA	NA	NA	1	1	1	1	1	1	1	1	1	1	1	1	1	1	1	1	1	1	1	1	1	1	1	1	0.212041955713064	1	1	1	1
Env 507	1	0.589132419	0.96732523	0.472308959	0.442641607	1	1	1	1	1	1	1	1	1	1	1	1	1	1	1	1	1	1	1	1	1	1	1	1	1	1	1	1	1	1	1	1	1	1	1	1	1	1	1	0.357977439075413	1	1	1	1
Env 508	1	1	1	0.907393692	1	1	1	1	1	1	1	1	1	1	1	1	1	1	1	1	1	1	1	1	1	1	1	1	1	1	1	1	1	1	1	1	1	1	1	1	1	1	1	1	0.446225781226209	0.357977439075413	1	1	1
Env 509	0.078433562	1	1	0.599146735	0.937664192	1	1	1	1	1	1	1	1	0.446225781226209	1	1	1	1	1	1	1	1	1	1	1	1	1	1	1	1	1	1	1	1	1	1	1	1	1	1	1	1	1	1	0.446225781226209	0.446225781226209	0.357977439075413	1	1
Env 51	1	1	1	1	1	1	1	1	1	1	1	1	1	1	1	1	1	1	1	1	1	1	1	1	1	1	1	1	1	1	1	1	1	1	1	1	1	1	1	1	1	1	1	1	1	1	1	1	1
Env 510	NA	NA	NA	NA	NA	1	1	1	1	1	1	1	1	1	1	1	1	1	1	1	1	1	1	1	1	1	1	1	1	1	1	1	1	1	1	1	1	1	1	1	1	1	1	1	1	0.446225781226209	0.446225781226209	1	1
Env 511	1	1	1	1	1	1	1	1	1	1	1	1	1	1	1	1	1	1	1	1	1	1	1	1	1	1	1	1	1	1	1	1	1	1	1	1	1	1	1	1	1	1	1	1	1	1	0.446225781226209	1	1
Env 512	1	1	1	1	1	1	1	1	1	1	1	1	1	1	1	1	1	1	1	1	1	1	1	1	1	1	1	1	1	1	1	1	1	1	1	1	1	1	1	1	1	1	1	1	1	1	1	1	1
Env 513	1	1	1	1	1	1	1	1	1	1	1	1	1	1	1	1	1	1	1	1	1	1	1	1	1	1	1	1	1	1	1	1	1	1	1	1	1	1	1	1	1	1	1	1	1	1	1	1	1
Env 513a	NA	NA	NA	NA	NA	NA	NA	NA	NA	NA	NA	NA	NA	NA	NA	NA	NA	NA	NA	NA	1	1	1	1	1	1	1	1	1	1	1	1	1	1	1	1	1	1	1	1	1	1	1	1	1	1	1	1	1
Env 514	1	1	1	0.992666588	1	1	1	1	1	1	1	1	1	1	1	1	1	1	1	1	1	1	1	1	1	1	1	1	1	1	1	1	1	1	1	1	1	1	1	1	1	1	1	1	1	1	1	1	1
Env 514a	NA	NA	NA	NA	NA	NA	NA	NA	NA	NA	NA	NA	NA	NA	NA	NA	NA	NA	NA	NA	1	1	1	1	1	1	1	1	1	1	1	1	1	1	1	1	1	1	1	1	1	1	1	1	1	1	1	1	1
Env 515	1	1	1	1	1	1	1	1	1	1	1	1	1	1	1	1	1	1	1	1	1	1	1	1	1	1	1	1	1	1	1	1	1	1	1	1	1	1	1	1	1	1	1	1	1	1	1	1	1
Env 516	1	1	1	1	1	1	1	1	1	1	1	1	1	1	1	1	1	1	1	1	1	1	1	1	1	1	1	1	1	1	1	1	1	1	1	1	1	1	1	1	1	1	1	1	1	1	1	1	1
Env 517	1	1	1	1	1	1	1	1	1	1	1	1	1	1	1	1	1	1	1	1	1	1	1	1	1	1	1	1	1	1	1	1	1	1	1	1	1	1	1	1	1	1	1	1	1	1	1	1	1
Env 518	0.568337057	0.820454603	0.747693467	0.715621445	1	1	1	1	1	1	1	1	1	1	1	1	1	1	1	1	1	1	1	1	1	1	1	1	1	1	1	1	1	1	1	1	1	1	1	1	1	1	1	1	1	1	1	1	1
Env 519	1	1	1	1	1	1	1	1	1	1	1	1	1	1	1	1	1	1	1	1	1	1	1	1	1	1	1	1	1	1	1	1	1	1	1	1	1	1	1	1	1	1	1	1	1	1	1	1	1
Env 52	1	1	1	1	1	1	1	1	1	1	1	1	1	1	1	1	1	1	1	1	1	1	1	1	1	1	1	1	1	1	1	1	1	1	1	1	1	1	1	1	1	1	1	1	1	1	1	1	1
Env 520	1	1	1	1	1	1	1	1	1	1	1	1	1	1	1	1	1	1	1	1	1	1	1	1	1	1	1	1	1	1	1	1	1	1	1	1	1	1	1	1	1	1	1	1	1	1	1	1	1
Env 521	1	1	1	1	1	1	1	1	1	1	1	1	1	1	1	1	1	1	1	1	1	1	1	1	1	1	1	1	1	1	1	1	1	1	1	1	1	1	1	1	1	1	1	1	1	1	1	1	1
Env 522	0.99999155	1	1	1	1	1	1	1	1	1	1	1	1	1	1	1	1	1	1	1	1	1	1	1	1	1	1	1	1	1	1	1	1	1	1	1	1	1	1	1	1	1	1	1	1	1	1	1	1
Env 523	1	1	1	1	1	1	1	1	1	1	1	1	1	1	1	1	1	1	1	1	1	1	1	1	1	1	1	1	1	1	1	1	1	1	1	1	1	1	1	1	1	1	1	1	1	1	1	1	1
Env 524	1	1	1	1	1	1	1	1	1	1	1	1	1	1	1	1	1	1	1	1	1	1	1	1	1	1	1	1	1	1	1	1	1	1	1	1	1	1	1	1	1	1	1	1	1	1	1	1	1
Env 525	1	1	1	1	1	1	1	1	1	1	1	1	1	1	1	1	1	1	1	1	1	1	1	1	1	1	1	1	1	1	1	1	1	1	1	1	1	1	1	1	1	1	1	1	1	1	1	1	1
Env 526	1	1	1	1	1	1	1	1	1	1	1	1	1	1	1	1	1	1	1	1	1	1	1	1	1	1	1	1	1	1	1	1	1	1	1	1	1	1	1	1	1	1	1	1	1	1	1	1	1
Env 527	1	1	1	1	1	1	1	1	1	1	1	1	1	1	1	1	1	1	1	1	1	1	1	1	1	1	1	1	1	1	1	1	1	1	1	1	1	1	1	1	1	1	1	1	1	1	1	1	1
Env 528	1	1	1	1	0.951724629	1	1	1	1	1	1	1	1	1	1	1	1	1	1	1	1	1	1	1	1	1	1	1	1	1	1	1	1	1	1	1	1	1	1	1	1	1	1	1	1	1	1	1	1
Env 529	1	1	1	1	0.990356715	1	1	1	1	1	1	1	1	1	1	1	1	1	1	1	1	1	1	1	1	1	1	1	1	1	1	1	1	1	1	1	1	1	1	1	1	1	1	1	1	1	1	1	1
Env 53	1	1	1	1	1	1	1	1	1	1	1	1	1	1	1	1	1	1	1	1	1	1	1	1	1	1	1	1	1	1	1	1	1	1	1	1	1	1	1	1	1	1	1	1	1	1	1	1	1
Env 530	NA	NA	NA	NA	NA	1	1	1	1	1	1	1	1	1	1	1	1	1	1	1	1	1	1	1	1	1	1	1	1	1	1	1	1	1	1	1	1	1	1	1	1	1	1	1	1	1	1	1	1
Env 531	1	1	1	1	1	1	1	1	1	1	1	1	1	1	1	1	1	1	1	1	1	1	1	1	1	1	1	1	1	1	1	1	1	1	1	1	1	1	1	1	1	1	1	1	1	1	1	1	1
Env 532	1	1	1	1	1	1	1	1	1	1	1	1	1	1	1	1	1	1	1	1	1	1	1	1	1	1	1	1	1	1	1	1	1	1	1	1	1	1	1	1	1	1	1	1	1	1	1	1	1
Env 533	1	1	1	1	1	1	1	1	1	1	1	1	1	1	1	1	1	1	1	1	1	1	1	1	1	1	1	1	1	1	1	1	1	1	1	1	1	1	1	1	1	1	1	1	1	1	1	1	1
Env 534	1	1	1	1	1	1	1	1	1	1	1	1	1	1	1	1	1	1	1	1	1	1	1	1	1	1	1	1	1	1	1	1	1	1	1	1	1	1	1	1	1	1	1	1	1	1	1	1	1
Env 535	0.212507622	0.409163091	0.189349893	0.757752306	0.786595212	1	1	1	1	1	1	1	1	1	1	1	1	1	1	1	1	1	1	1	1	1	1	1	1	1	1	1	1	1	1	1	1	1	1	1	1	1	1	1	1	1	1	1	1
Env 536	1	1	1	1	1	1	1	1	1	1	1	1	1	1	1	1	1	1	1	1	1	1	1	1	1	1	1	1	1	1	1	1	1	1	1	1	1	1	1	1	1	1	1	1	1	1	1	1	1
Env 537	1	1	0.952062815	1	1	1	1	1	1	1	1	1	1	1	1	1	1	1	1	1	1	1	1	1	1	1	1	1	1	1	1	1	1	1	1	1	1	1	1	1	1	1	1	1	1	1	1	1	1
Env 538	0.99997763	1	1	1	1	1	1	1	1	1	1	1	1	1	1	1	1	1	1	1	1	1	1	1	1	1	1	1	1	1	1	1	1	1	1	1	1	1	1	1	1	1	1	1	1	1	1	1	1
Env 539	1	1	1	1	1	1	1	1	1	1	1	1	1	1	1	1	1	1	1	1	1	1	1	1	1	1	1	1	1	1	1	1	1	1	1	1	1	1	1	1	1	1	1	1	1	1	1	1	1
Env 54	1	1	1	1	1	1	1	1	1	1	1	1	1	1	1	1	1	1	1	1	1	1	1	1	1	1	1	1	1	1	1	1	1	1	1	1	1	1	1	1	1	1	1	1	1	1	1	1	1
Env 540	1	0.947325314	1	0.537647829	1	1	1	1	1	1	1	1	1	1	1	1	1	1	1	1	1	1	1	1	1	1	1	1	1	1	1	1	1	1	1	1	1	1	1	1	1	1	1	1	1	1	1	1	1
Env 541	1	1	1	1	1	1	1	1	1	1	1	1	1	1	1	1	1	1	1	1	1	1	1	1	1	1	1	1	1	1	1	1	1	1	1	1	1	1	1	1	1	1	1	1	1	1	1	1	1
Env 542	1	1	1	1	1	1	1	1	1	1	1	1	1	1	1	1	1	1	1	1	1	1	1	1	1	1	1	1	1	1	1	1	1	1	1	1	1	1	1	1	1	1	1	1	1	1	1	1	1
Env 543	1	1	1	1	1	1	1	1	1	1	1	1	1	1	1	1	1	1	1	1	1	1	1	1	1	1	1	1	1	1	1	1	1	1	1	1	1	1	1	1	1	1	1	1	1	1	1	1	1
Env 544	1	1	1	1	1	1	1	1	1	1	1	1	1	1	1	1	1	1	1	1	1	1	1	1	1	1	1	1	1	1	1	1	1	1	1	1	1	1	1	1	1	1	1	1	1	1	1	1	1
Env 545	1	1	1	1	1	1	1	1	1	1	1	1	1	1	1	1	1	1	1	1	1	1	1	1	1	1	1	1	1	1	1	1	1	1	1	1	1	1	1	1	1	1	1	1	1	1	1	1	1
Env 546	1	1	1	1	1	1	1	1	1	1	1	1	1	1	1	1	1	1	1	1	1	1	1	1	1	1	1	1	1	1	1	1	1	1	1	1	1	1	1	1	1	1	1	1	1	1	1	1	1
Env 547	1	1	1	1	1	1	1	1	1	1	1	1	1	1	1	1	1	1	1	1	1	1	1	1	1	1	1	1	1	1	1	1	1	1	1	1	1	1	1	1	1	1	1	1	1	1	1	1	1
Env 548	NA	NA	NA	NA	NA	1	1	1	1	1	1	1	1	1	1	1	1	1	1	1	1	1	1	1	1	1	1	1	1	1	1	1	1	1	1	1	1	1	1	1	1	1	1	1	1	1	1	1	1
Env 549	NA	NA	NA	NA	NA	1	1	1	1	1	1	1	1	1	1	1	1	1	1	1	1	1	1	1	1	1	1	1	1	1	1	1	1	1	1	1	1	1	1	1	1	1	1	1	1	1	1	1	1
Env 55	1	1	1	0.867464577	1	1	1	1	1	1	1	1	1	1	1	1	1	1	1	1	1	1	1	1	1	1	1	1	1	1	1	1	1	1	1	1	1	1	1	1	1	1	1	1	1	1	1	1	1
Env 550	1	1	1	1	1	1	1	1	1	1	1	1	1	1	1	1	1	1	1	1	1	1	1	1	1	1	1	1	1	1	1	1	1	1	1	1	1	1	1	1	1	1	1	1	1	1	1	1	1
Env 551	1	1	1	1	1	1	1	1	1	1	1	1	1	1	1	1	1	1	1	1	1	1	1	1	1	1	1	1	1	1	1	1	1	1	1	1	1	1	1	1	1	1	1	1	1	1	1	1	1
Env 552	1	1	1	1	1	1	1	1	1	1	1	1	1	1	1	1	1	1	1	1	1	1	1	1	1	1	1	1	1	1	1	1	1	1	1	1	1	1	1	1	1	1	1	1	1	1	1	1	1
Env 553	1	1	1	0.947044367	1	1	1	1	1	1	1	1	1	1	1	1	1	1	1	1	1	1	1	1	1	1	1	1	1	1	1	1	1	1	1	1	1	1	1	1	1	1	1	1	1	1	1	1	1
Env 554	1	1	1	1	1	1	1	1	1	1	1	1	1	1	1	1	1	1	1	1	1	1	1	1	1	1	1	1	1	1	1	1	1	1	1	1	1	1	1	1	1	1	1	1	1	1	1	1	1
Env 555	1	1	1	1	1	1	1	1	1	1	1	1	1	1	1	1	1	1	1	1	1	1	1	1	1	1	1	1	1	1	1	1	1	1	1	1	1	1	1	1	1	1	1	1	1	1	1	1	1
Env 556	1	1	1	1	1	1	1	1	1	1	1	1	1	1	1	1	1	1	1	1	1	1	1	1	1	1	1	1	1	1	1	1	1	1	1	1	1	1	1	1	1	1	1	1	1	1	1	1	1
Env 557	0.678775085	1	1	0.704730103	0.577423991	1	1	1	1	1	1	1	1	1	1	1	1	1	1	1	1	1	1	1	1	1	1	1	1	1	1	1	1	1	1	1	1	1	1	1	1	1	1	1	1	1	1	1	1
Env 558	1	1	1	1	1	1	1	1	1	1	1	1	1	1	1	1	1	1	1	1	1	1	1	1	1	1	1	1	1	1	1	1	1	1	1	1	1	1	1	1	1	1	1	1	1	1	1	1	1
Env 559	1	1	1	1	1	1	1	1	1	1	1	1	1	1	1	1	1	1	1	1	1	1	1	1	1	1	1	1	1	1	1	1	1	1	1	1	1	1	1	1	1	1	1	1	1	1	1	1	1
Env 56	1	1	1	1	1	1	1	1	1	1	1	1	1	1	1	1	1	1	1	1	1	1	1	1	1	1	1	1	1	1	1	1	1	1	1	1	1	1	1	1	1	1	1	1	1	1	1	1	1
Env 560	1	1	1	1	1	1	1	1	1	1	1	1	1	1	1	1	1	1	1	1	1	1	1	1	1	1	1	1	1	1	1	1	1	1	1	1	1	1	1	1	1	1	1	1	1	1	1	1	1
Env 561	1	1	1	1	1	1	1	1	1	1	1	1	1	1	1	1	1	1	1	1	1	1	1	1	1	1	1	1	1	1	1	1	1	1	1	1	1	1	1	1	1	1	1	1	1	1	1	1	1
Env 562	1	1	1	1	1	1	1	1	1	1	1	1	1	1	1	1	1	1	1	1	1	1	1	1	1	1	1	1	1	1	1	1	1	1	1	1	1	1	1	1	1	1	1	1	1	1	1	1	1
Env 563	1	1	1	1	1	1	1	1	1	1	1	1	1	1	1	1	1	1	1	1	1	1	1	1	1	1	1	1	1	1	1	1	1	1	1	1	1	1	1	1	1	1	1	1	1	1	1	1	1
Env 564	1	1	1	1	1	1	1	1	1	1	1	1	1	1	1	1	1	1	1	1	1	1	1	1	1	1	1	1	1	1	1	1	1	1	1	1	1	1	1	1	1	1	1	1	1	1	1	1	1
Env 565	0.000325441	0.358675471	0.031337903	0.004516601	0.022976198	1	1	1	1	1	1	1	1	1	1	1	1	1	1	1	1	1	1	1	1	1	1	1	1	1	1	1	1	1	1	1	1	1	1	1	1	1	1	1	1	1	1	1	1
Env 566	1	1	1	1	1	1	1	1	1	1	1	1	1	1	1	1	1	1	1	1	1	1	1	1	1	1	1	1	1	1	1	1	1	1	1	1	1	1	1	1	1	1	1	1	1	1	1	1	1
Env 567	1	1	1	1	1	1	1	1	1	1	1	1	1	1	1	1	1	1	1	1	1	1	1	1	1	1	1	1	1	1	1	1	1	1	1	1	1	1	1	1	1	1	1	1	1	1	1	1	1
Env 568	1	1	1	1	1	1	1	1	1	1	1	1	1	1	1	1	1	1	1	1	1	1	1	1	1	1	1	1	1	1	1	1	1	1	1	1	1	1	1	1	1	1	1	1	1	1	1	1	1
Env 569	1	1	1	1	1	1	1	1	1	1	1	1	1	1	1	1	1	1	1	1	1	1	1	1	1	1	1	1	1	1	1	1	1	1	1	1	1	1	1	1	1	1	1	1	1	1	1	1	1
Env 57	1	1	1	1	1	1	1	1	1	1	1	1	1	1	1	1	1	1	1	1	1	1	1	1	1	1	1	1	1	1	1	1	1	1	1	1	1	1	1	1	1	1	1	1	1	1	1	1	1
Env 570	1	1	1	1	1	1	1	1	1	1	1	1	1	1	1	1	1	1	1	1	1	1	1	1	1	1	1	1	1	1	1	1	1	1	1	1	1	1	1	1	1	1	1	1	1	1	1	1	1
Env 571	1	1	1	1	1	1	1	1	1	1	1	1	1	1	1	1	1	1	1	1	1	1	1	1	1	1	1	1	1	1	1	1	1	1	1	1	1	1	1	1	1	1	1	1	1	1	1	1	1
Env 572	1	1	1	1	1	1	1	1	1	1	1	1	1	1	1	1	1	1	1	1	1	1	1	1	1	1	1	1	1	1	1	1	1	1	1	1	1	1	1	1	1	1	1	1	1	1	1	1	1
Env 573	1	1	1	1	1	1	1	1	1	1	1	1	1	1	1	1	1	1	1	1	1	1	1	1	1	1	1	1	1	1	1	1	1	1	1	1	1	1	1	1	1	1	1	1	1	1	1	1	1
Env 574	1	1	1	1	1	1	1	1	1	1	1	1	1	1	1	1	1	1	1	1	1	1	1	1	1	1	1	1	1	1	1	1	1	1	1	1	1	1	1	1	1	1	1	1	1	1	1	1	1
Env 575	1	1	1	1	1	1	1	1	1	1	1	1	1	1	1	1	1	1	1	1	1	1	1	1	1	1	1	1	1	1	1	1	1	1	1	1	1	1	1	1	1	1	1	1	1	1	1	1	1
Env 576	1	1	1	1	1	1	1	1	1	1	1	1	1	1	1	1	1	1	1	1	1	1	1	1	1	1	1	1	1	1	1	1	1	1	1	1	1	1	1	1	1	1	1	1	1	1	1	1	1
Env 577	1	1	1	1	1	1	1	1	1	1	1	1	1	1	1	1	1	1	1	1	1	1	1	1	1	1	1	1	1	1	1	1	1	1	1	1	1	1	1	1	1	1	1	1	1	1	1	1	1
Env 578	1	1	1	1	1	1	1	1	1	1	1	1	1	1	1	1	1	1	1	1	1	1	1	1	1	1	1	1	1	1	1	1	1	1	1	1	1	1	1	1	1	1	1	1	1	1	1	1	1
Env 579	1	1	1	1	1	1	1	1	1	1	1	1	1	1	1	1	1	1	1	1	1	1	1	1	1	1	1	1	1	1	1	1	1	1	1	1	1	1	1	1	1	1	1	1	1	1	1	1	1
Env 58	1	1	1	1	1	1	1	1	1	1	1	1	1	1	1	1	1	1	1	1	1	1	1	1	1	1	1	1	1	1	1	1	1	1	1	1	1	1	1	1	1	1	1	1	1	1	1	1	1
Env 580	1	1	1	1	1	1	1	1	1	1	1	1	1	1	1	1	1	1	1	1	1	1	1	1	1	1	1	1	1	1	1	1	1	1	1	1	1	1	1	1	1	1	1	1	1	1	1	1	1
Env 581	1	1	1	1	1	1	1	1	1	1	1	1	1	1	1	1	1	1	1	1	1	1	1	1	1	1	1	1	1	1	1	1	1	1	1	1	1	1	1	1	1	1	1	1	1	1	1	1	1
Env 582	1	1	1	1	1	1	1	1	1	1	1	1	1	1	1	1	1	1	1	1	1	1	1	1	1	1	1	1	1	1	1	1	1	1	1	1	1	1	1	1	1	1	1	1	1	1	1	1	1
Env 583	0.976509357	0.05465838	0.509597189	0.945520315	0.058237146	1	1	1	1	1	1	1	1	1	1	1	1	1	1	1	1	1	1	1	1	1	1	1	1	1	1	1	1	1	1	1	1	1	1	1	1	1	1	1	0.905783866033954	1	1	1	1
Env 584	1	1	1	1	1	1	1	1	1	1	1	1	1	1	1	1	1	1	1	1	1	1	1	1	1	1	1	1	1	1	1	1	1	1	1	1	1	1	1	1	1	1	1	1	1	0.905783866033954	1	1	1
Env 585	1	1	1	1	1	1	1	1	1	1	1	1	1	1	1	1	1	1	1	1	1	1	1	1	1	1	1	1	1	1	1	1	1	1	1	1	1	1	1	1	1	1	1	1	1	1	0.905783866033954	1	1
Env 586	1	1	1	1	1	1	1	1	1	1	1	1	1	1	1	1	1	1	1	1	1	1	1	1	1	1	1	1	1	1	1	1	1	1	1	1	1	1	0.356959032172678	1	1	1	1	1	1	1	1	1	1
Env 587	1	1	1	1	0.812194604	1	1	1	1	1	1	1	1	1	1	1	1	1	1	1	1	1	1	1	1	1	1	1	1	1	1	1	1	1	1	1	1	1	0.356959032172678	0.356959032172678	1	1	1	1	1	1	1	1	1
Env 588	1	0.271795901	1	1	1	1	1	1	1	1	1	0.356959032172678	1	1	1	1	1	0.625834308668705	0.241446720274814	1	1	1	1	1	1	1	1	1	1	1	1	1	1	1	1	1	1	1	0.356959032172678	0.356959032172678	0.356959032172678	1	1	1	1	1	1	1	1
Env 589	1	1	1	1	1	1	1	1	1	1	1	1	1	1	1	1	1	1	1	1	1	1	1	1	1	1	1	1	1	1	1	1	1	1	1	1	1	1	1	0.356959032172678	0.356959032172678	1	1	1	1	1	1	1	1
Env 59	1	1	1	1	1	1	1	1	1	1	1	1	1	1	1	1	1	1	1	1	1	1	1	1	1	1	1	1	1	1	1	1	1	1	1	1	1	1	1	1	1	1	1	1	1	1	1	1	1
Env 590	1	1	1	1	1	1	1	1	1	1	1	1	1	1	1	1	1	1	1	1	1	1	1	1	1	1	1	1	1	1	1	1	1	1	1	1	1	1	1	1	0.356959032172678	1	1	1	1	1	1	1	1
Env 591	0.531178047	0.861350932	1	1	0.636607423	1	1	1	1	1	1	1	1	1	1	1	1	1	1	1	1	1	1	1	1	1	1	1	1	1	1	1	1	1	1	1	1	1	1	1	1	1	1	1	1	1	1	1	1
Env 592	0.747197924	1	1	1	1	1	1	1	1	1	1	1	1	1	1	1	1	1	1	1	1	1	1	1	1	1	1	1	1	1	1	1	1	1	1	1	1	1	1	1	1	1	1	1	1	1	1	1	1
Env 593	1	1	1	1	1	1	1	1	1	1	1	1	1	1	1	1	1	1	1	1	1	1	1	1	1	1	1	1	1	1	1	1	1	1	1	1	1	1	1	1	1	1	1	1	1	1	1	1	1
Env 594	1	1	1	1	1	1	1	1	1	1	1	1	1	1	1	1	1	0.877631771755159	1	1	1	1	1	1	1	1	1	1	1	1	1	1	1	1	1	1	1	1	1	1	1	1	1	1	1	1	1	1	1
Env 595	1	1	1	1	1	1	1	1	1	1	1	1	1	1	1	1	1	1	1	1	1	1	1	1	1	1	1	1	1	1	1	1	1	1	1	1	1	1	1	1	1	1	1	1	1	1	1	1	1
Env 596	0.958914537	1	1	1	1	1	1	1	1	1	1	1	1	1	1	1	1	1	1	1	1	1	1	1	1	1	1	1	1	1	1	1	1	1	1	1	1	1	1	1	1	1	1	1	1	1	1	1	1
Env 597	1	1	1	1	1	1	1	1	1	1	1	1	1	1	1	1	1	1	1	1	1	1	1	1	1	1	1	1	1	1	1	1	1	1	1	1	1	1	1	1	1	1	1	1	1	1	1	1	1
Env 598	NA	NA	NA	NA	NA	1	1	1	1	1	1	1	1	1	1	1	1	1	1	1	1	1	1	1	1	1	1	1	1	1	1	1	1	1	1	1	1	1	1	1	1	1	1	1	1	1	1	1	1
Env 599	1	1	1	1	1	1	1	1	1	1	1	1	1	1	1	1	1	1	1	1	1	1	1	1	1	1	1	1	1	1	1	1	1	1	1	1	1	1	1	1	1	1	1	1	1	1	1	1	1
Env 5a	1	1	0.621834621	1	1	1	1	1	1	1	1	1	1	1	1	1	1	1	1	1	1	1	1	1	1	1	1	1	1	1	1	1	1	1	1	1	1	1	1	1	1	1	1	1	1	1	1	1	1
Env 5b	1	1	0.797419651	1	1	1	1	1	1	1	1	1	1	1	1	1	1	1	1	1	1	1	1	1	1	1	1	1	1	1	1	1	1	1	1	1	1	1	1	1	1	1	1	1	1	1	1	1	1
Env 5c	0.016728622	0.253164218	1	0.353828078	0.390299392	1	1	1	1	1	1	1	1	1	1	1	1	1	1	1	1	1	1	1	1	1	1	1	1	1	1	1	1	1	1	1	1	1	1	1	1	1	1	1	1	1	1	1	1
Env 6	0.827391746	0.567381816	0.546662981	0.60228075	0.000129824	0.832274550850531	1	1	1	1	0.832274550850533	1	1	0.832274550850533	1	1	1	1	0.297428701891117	1	1	1	1	1	1	1	1	1	1	1	1	1	1	1	1	1	1	1	1	1	1	1	1	1	1	1	1	1	1
Env 60	1	0.799484287	0.67329159	1	1	1	1	1	1	1	1	1	1	1	1	1	1	1	1	1	1	1	1	1	1	1	1	1	1	1	1	1	1	1	1	1	1	1	1	1	1	1	1	1	1	1	1	1	1
Env 600	1	1	1	1	1	1	1	1	1	1	1	1	1	1	1	1	1	1	1	1	1	1	1	1	1	1	1	1	1	1	1	1	1	1	1	1	1	1	1	1	1	1	1	1	1	1	1	1	1
Env 601	1	1	1	1	1	1	1	1	1	1	1	1	1	1	1	1	1	1	1	1	1	1	1	1	1	1	1	1	1	1	1	1	1	1	1	1	1	1	1	1	1	1	1	1	1	1	1	1	1
Env 602	0.266410631	0.403143284	0.7751617	0.927118512	0.350804682	1	1	1	1	1	1	1	1	1	1	1	1	1	1	1	1	1	1	1	1	1	1	1	1	1	1	1	1	1	1	1	1	1	1	1	1	1	1	1	1	1	1	1	1
Env 603	1	1	1	1	1	1	1	1	1	1	1	1	1	1	1	1	1	1	1	1	1	1	1	1	1	1	1	1	1	0.121941182360372	1	1	1	1	1	0.96298496395815	1	1	1	1	1	0.217882586481244	1	1	1	1	1	1	1
Env 604	1	1	1	1	1	1	1	1	1	1	1	1	1	1	1	1	1	1	1	1	1	1	1	1	1	1	1	1	1	0.121941182360372	0.121941182360372	1	1	1	1	0.96298496395815	0.96298496395815	1	1	1	1	0.217882586481244	0.217882586481244	1	1	1	1	1	1
Env 605	0.921054187	1	1	1	1	1	1	1	0.121941182360371	1	0.96298496395815	1	0.217882586481244	1	1	0.541915825823727	0.145095423174414	0.317114506953752	0.511780411019817	0.461033030092961	1	1	1	1	1	1	1	1	1	1	0.121941182360372	0.121941182360372	1	1	1	0.942093540227211	0.96298496395815	0.96298496395815	1	1	1	0.0674174861398751	0.217882586481244	0.217882586481244	1	1	1	1	1
Env 606	1	1	1	1	1	1	1	1	1	1	1	1	1	1	1	1	1	1	1	1	1	1	1	1	1	1	1	1	1	1	1	0.121941182360372	1	1	1	1	0.942093540227211	0.96298496395815	1	1	1	1	0.0674174861398751	0.217882586481244	1	1	1	1	1
Env 607	1	1	1	1	0.023942385	1	1	1	1	1	1	1	1	1	1	1	1	1	1	1	1	1	1	1	1	1	1	1	1	1	1	1	1	1	1	1	1	0.942093540227211	1	1	1	0.923711373687008	1	0.0674174861398751	1	1	1	1	1
Env 608	1	1	1	1	1	1	1	1	1	1	1	1	1	1	1	1	1	1	1	1	1	1	1	1	1	1	1	1	1	1	1	1	1	1	1	1	1	1	1	1	1	1	0.923711373687008	1	1	1	1	1	1
Env 609	1	1	0.775916065	1	1	1	1	1	1	1	1	1	1	1	1	1	1	1	1	1	1	1	1	1	1	1	1	1	1	1	1	1	1	1	1	1	1	1	1	1	1	1	1	0.923711373687008	1	1	1	1	1
Env 61	0.999125583	1	1	1	1	1	1	1	1	1	1	1	1	1	1	1	1	1	1	1	1	1	1	1	1	1	0.652726103771145	1	1	1	1	1	0.538394696458098	1	1	0.848471778763909	1	1	1	1	1	0.0388862847791457	1	1	1	1	1	1	1
Env 610	1	1	1	1	1	1	1	1	1	1	1	1	1	1	1	1	1	1	1	1	1	1	1	1	1	1	1	1	1	1	1	1	1	1	1	1	1	1	1	1	1	1	1	1	1	1	1	1	1
Env 611	1	1	1	1	1	1	1	1	1	1	1	1	1	1	1	1	1	1	1	1	1	1	1	1	1	1	1	1	1	1	1	1	1	1	1	1	1	1	1	1	1	1	1	1	1	1	1	1	1
Env 612	0.340954407	1	1	0.0234944	1	1	1	1	1	1	1	1	1	1	1	1	1	1	1	1	1	1	1	1	1	1	1	1	1	1	1	1	1	1	1	1	1	1	1	1	1	1	1	1	1	1	1	1	1
Env 613	1	0.000240367	1	1	1	1	1	1	1	1	1	1	1	1	1	1	1	1	1	1	1	1	1	1	1	1	1	1	1	1	1	1	1	1	1	1	1	1	1	1	1	1	1	1	1	1	1	1	1
Env 614	NA	NA	NA	NA	NA	1	1	1	1	1	1	1	1	1	1	1	1	1	1	1	1	1	1	1	1	1	1	1	1	1	1	1	1	1	1	1	1	1	1	1	1	1	1	1	1	1	1	1	1
Env 615	1	1	1	1	1	1	1	1	1	1	1	1	1	1	1	1	1	1	1	1	1	1	1	1	1	1	1	1	1	1	1	1	1	1	1	1	1	1	1	1	1	1	1	1	1	1	1	1	1
Env 615a	NA	NA	NA	NA	NA	NA	NA	NA	NA	NA	NA	NA	NA	NA	NA	NA	NA	NA	NA	NA	1	1	1	1	1	1	1	1	1	1	1	1	1	1	1	1	1	1	1	1	1	1	1	1	1	1	1	1	1
Env 616	1	1	1	1	1	1	1	1	1	1	1	1	1	1	1	1	1	1	1	1	1	1	1	1	1	1	1	1	1	1	1	1	1	1	1	1	1	1	1	1	1	1	1	1	1	1	1	1	1
Env 617	1	1	1	1	1	1	1	1	1	1	1	1	1	1	1	1	1	1	1	1	1	1	1	0.96298496395815	1	1	1	1	1	1	1	1	1	1	1	1	1	1	1	1	1	1	1	1	1	1	1	1	1
Env 618	1	1	1	1	1	1	1	1	1	1	1	1	1	1	1	1	1	1	1	1	1	1	1	0.96298496395815	0.96298496395815	1	1	1	1	1	1	1	1	1	1	1	1	1	1	1	1	1	1	1	1	1	1	1	1
Env 619	0.498333523	0.000457563	1	0.942335908	1	1	0.96298496395815	1	1	1	1	1	1	1	1	1	1	1	1	1	1	1	1	0.572333818451224	0.96298496395815	0.96298496395815	1	1	1	1	1	1	1	1	1	1	1	1	1	1	1	1	1	1	1	1	1	1	1
Env 62	0.022589045	0.655096247	0.024347272	0.626469345	0.883812246	1	1	1	1	1	1	1	1	1	1	1	1	1	1	1	1	1	1	1	1	1	1	0.652726103771145	1	1	1	1	0.538394696458102	0.538394696458098	1	1	0.848471778763909	1	1	1	1	0.0716031517445443	0.0388862847791457	1	1	1	1	1	1
Env 620	1	0.085160361	1	1	1	1	1	1	1	1	1	1	1	1	1	1	0.333398373388455	1	1	1	1	1	1	1	0.572333818451224	0.96298496395815	1	1	1	1	1	1	1	1	1	1	1	1	1	1	1	1	1	1	1	1	1	1	1
Env 621	1	7.49E-06	0.28424655	0.001224177	0.823316519	1	1	1	1	1	1	1	1	1	1	1	1	1	1	1	1	1	1	1	1	0.572333818451224	1	1	1	1	1	1	1	1	1	1	1	1	1	1	1	1	1	1	1	1	1	1	1
Env 622	1	1	1	1	1	1	1	1	1	1	1	1	1	1	1	1	1	1	1	1	1	1	1	1	1	1	1	1	1	1	1	1	1	1	1	1	1	1	1	1	1	1	1	1	1	1	1	1	1
Env 623	NA	NA	NA	NA	NA	1	1	1	1	1	1	1	1	1	1	1	1	1	1	1	1	1	1	1	1	1	1	1	1	1	1	1	1	1	1	1	1	1	1	1	1	1	1	1	1	1	1	1	1
Env 623a	NA	NA	NA	NA	NA	NA	NA	NA	NA	NA	NA	NA	NA	NA	NA	NA	NA	NA	NA	NA	1	1	1	1	1	1	1	1	1	1	1	1	1	1	1	1	1	1	1	1	1	1	1	1	1	1	1	1	1
Env 624	0.89806439	0.517491118	0.003932112	0.345180046	0.503515953	1	1	1	1	1	1	1	1	1	1	1	1	1	1	1	1	1	1	1	1	1	1	1	1	1	1	1	1	1	1	1	1	1	1	1	1	1	1	1	1	1	1	1	1
Env 625	1	1	1	0.093021244	1	1	1	1	1	1	1	1	1	1	1	1	1	1	1	1	1	1	1	1	1	1	1	1	1	1	1	1	1	1	1	1	1	1	1	1	1	1	1	1	1	1	1	1	1
Env 626	0.392718786	0.445652338	0.370551627	0.143502343	0.500712358	1	1	1	1	1	1	1	1	1	1	1	1	1	1	1	1	1	1	1	1	1	1	1	1	1	1	1	1	1	1	1	1	1	1	1	1	1	1	1	1	1	1	1	1
Env 627	1	1	1	1	1	1	1	1	1	1	1	1	1	1	1	1	1	1	1	1	1	1	1	1	1	1	1	1	1	1	1	1	1	1	1	1	1	1	1	1	1	1	1	1	1	1	1	1	1
Env 628	1	1	1	1	1	1	1	1	1	1	1	1	1	1	1	1	1	1	1	1	1	1	1	1	1	1	1	1	1	1	1	1	1	1	1	1	1	1	1	1	1	1	1	1	1	1	1	1	1
Env 629	0.883668599	1	0.013167983	0.152375786	1	1	1	1	1	1	1	1	1	1	1	1	1	1	1	1	1	1	1	1	1	1	1	1	1	1	1	1	1	1	1	1	1	1	1	1	1	1	1	1	1	1	1	1	1
Env 63	0.904969279	0.789240157	0.003041102	0.643727402	0.712158023	1	1	1	1	1	0.217882586481244	1	0.0716031517445443	1	1	0.0289250128765863	1	0.419795939284003	1	0.282420623762085	1	1	1	1	1	1	1	1	0.652726103771145	1	1	1	1	0.538394696458102	0.538394696458098	0.599456817887473	1	0.848471778763909	1	1	1	0.0716031517445443	0.0716031517445443	0.0388862847791457	1	1	1	1	1
Env 630	1	1	1	1	1	1	1	1	1	1	1	1	1	1	1	1	1	1	1	1	1	1	1	1	1	1	1	1	1	1	1	1	1	1	1	1	1	1	1	1	1	1	1	1	1	1	1	1	1
Env 631	NA	NA	NA	NA	NA	1	1	1	1	1	1	1	1	1	1	1	1	1	1	1	1	1	1	1	1	1	1	1	1	1	1	1	1	1	1	1	1	1	1	1	1	1	1	1	1	1	1	1	1
Env 632	1	1	1	1	1	1	1	1	1	1	1	1	1	1	1	1	1	1	1	1	1	1	1	1	1	1	1	1	1	1	1	1	1	1	1	1	1	1	1	1	1	1	1	1	1	1	1	1	1
Env 633	1	1	1	1	1	1	1	1	1	1	1	1	1	1	1	1	1	1	1	1	1	1	1	1	1	1	1	1	1	1	1	1	1	1	1	1	1	1	1	1	1	1	1	1	1	1	1	1	1
Env 634	1	1	1	1	1	1	1	1	1	1	1	1	1	1	1	1	1	1	1	1	1	1	1	1	1	1	1	1	1	0.241785656804484	1	1	1	1	1	0.446225781226211	1	1	1	1	1	1	1	1	1	1	1	1	1
Env 635	1	1	1	1	1	1	1	1	1	1	1	1	1	1	1	1	1	1	1	1	1	1	1	1	1	1	1	1	1	0.131555613590484	0.241785656804484	1	1	1	1	0.446225781226211	0.446225781226211	1	0.832274550850531	1	1	1	1	1	0.832274550850533	1	1	1	1
Env 636	0.048571927	1	1	1	1	1	1	1	0.241785656804482	1	0.446225781226211	1	1	1	1	1	1	0.423041040639073	0.440947825453821	0.346559871753939	1	1	1	1	1	1	1	1	1	0.131555613590484	0.131555613590484	0.241785656804484	1	1	1	1	0.446225781226211	0.446225781226211	1	0.832274550850531	1	1	1	1	0.832274550850533	0.832274550850533	1	1	1
Env 637	1	1	1	1	1	1	1	1	1	1	1	1	1	1	1	1	1	1	1	1	1	1	1	1	1	1	1	1	1	1	0.131555613590484	0.131555613590484	1	1	1	1	1	0.446225781226211	1	1	0.832274550850531	1	1	1	1	0.832274550850533	0.832274550850533	1	1
Env 638	1	1	1	1	1	1	1	1	1	1	1	1	1	1	1	1	1	1	1	1	1	1	1	1	1	1	1	1	1	1	1	0.131555613590484	1	1	1	1	1	1	1	1	1	1	1	1	1	1	0.832274550850533	1	1
Env 639	1	1	1	1	1	1	1	1	1	1	1	1	1	1	1	1	1	1	1	1	1	1	1	1	1	1	1	1	1	1	1	1	1	1	1	1	1	1	1	1	1	1	1	1	0.475223142087439	1	1	1	1
Env 64	1	1	1	1	1	1	1	1	1	1	1	1	1	1	1	1	1	1	1	1	1	1	1	1	1	1	1	1	1	1	1	1	1	1	0.538394696458102	1	0.599456817887473	1	1	1	1	1	0.0716031517445443	0.0716031517445443	1	1	1	1	1
Env 640	0.839939956	1	1	1	1	1	1	1	1	1	1	1	1	1	1	1	0.824188009349226	1	1	0.0859112900147202	1	1	1	1	1	1	1	1	1	1	1	1	1	1	1	1	1	1	1	1	1	1	1	1	0.475223142087437	0.475223142087439	1	1	1
Env 641	0.286832899	0.277277334	0.012856397	0.719865495	0.922959654	1	1	1	1	1	1	1	1	1	1	1	1	1	1	1	1	1	1	1	1	1	1	1	1	1	1	1	1	1	1	1	1	1	1	1	1	1	1	1	1	0.475223142087437	0.475223142087439	1	1
Env 642	1	1	1	1	1	1	1	1	1	1	1	1	1	1	1	1	1	1	1	1	1	1	1	1	1	1	1	1	1	1	1	1	1	1	1	1	1	1	1	1	1	1	1	1	1	1	0.475223142087437	1	1
Env 643	1	1	1	0.965045565	1	1	1	1	1	1	1	1	1	1	1	1	1	1	1	1	1	1	1	1	1	1	1	1	1	1	1	1	1	1	1	1	1	1	1	1	1	1	1	1	1	1	1	1	1
Env 644	0.788565476	0.631025648	0.017862179	0.831484149	1	1	1	1	1	1	1	1	1	1	1	1	1	1	1	1	1	1	1	1	1	1	1	1	1	1	1	1	1	1	1	1	1	1	1	1	1	1	1	1	1	1	1	1	1
Env 645	0.03706556	0.576112646	0.058301895	0.096548057	0.06014711	1	1	1	1	1	1	1	1	1	1	1	1	1	1	1	1	1	1	1	1	1	1	1	1	1	1	1	1	1	1	1	1	1	1	1	1	1	1	1	1	1	1	1	1
Env 646	1	1	1	0.999943263	1	1	1	1	1	1	1	1	1	1	1	1	1	1	1	1	1	1	1	1	1	1	1	1	1	1	1	1	1	1	1	1	1	1	1	1	1	1	1	1	0.264486473486648	1	1	1	1
Env 647	0.586308817	0.666404391	1	0.870829661	1	0.832274550850531	1	1	1	1	1	1	1	1	1	1	1	1	1	1	1	1	1	1	1	1	1	1	1	1	1	1	1	1	1	1	1	1	1	1	1	1	1	1	0.264486473486646	0.264486473486648	1	1	1
Env 648	0.719582553	0.858778504	0.602946903	0.400507848	0.591355262	1	1	1	1	1	1	1	1	1	1	1	1	1	1	1	1	1	1	1	1	1	1	1	1	1	1	1	1	1	1	1	1	1	1	1	1	1	1	1	1	0.264486473486646	0.264486473486648	1	1
Env 649	0.664382614	1	1	0.401240077	1	1	1	1	1	1	1	1	1	1	1	1	1	1	1	1	1	1	1	1	1	1	1	1	1	1	1	1	1	1	1	1	1	1	1	1	1	1	1	1	1	1	0.264486473486646	1	1
Env 65	0.244253042	0.795841174	0.976495139	1	0.489180182	1	1	1	1	1	1	1	1	1	1	1	1	1	1	1	1	1	1	1	1	1	1	1	1	1	1	1	1	1	1	1	1	0.599456817887473	1	1	1	1	1	0.0716031517445443	1	1	1	1	1
Env 650	1	1	1	1	1	1	1	1	1	1	1	1	1	1	1	1	1	1	1	1	1	1	1	1	1	1	1	1	1	1	1	1	1	1	1	1	1	1	1	1	1	1	1	1	1	1	1	1	1
Env 651	0.072636845	0.011118516	0.141654675	0.000230836	0.001967073	1	1	1	1	1	1	1	1	1	1	1	1	1	1	1	1	1	1	1	1	1	1	1	1	1	1	1	1	1	1	1	1	1	1	1	1	1	1	1	1	1	1	1	1
Env 652	1	1	1	1	1	1	1	1	1	1	1	1	1	1	1	1	1	1	1	1	1	1	1	1	1	1	1	1	1	1	1	1	1	1	1	1	1	1	1	1	1	1	1	1	1	1	1	1	1
Env 653	1	1	1	1	1	1	1	1	1	1	1	1	1	1	1	1	1	1	1	1	1	1	1	1	1	1	1	1	1	1	1	1	1	1	1	1	1	1	1	1	1	1	1	1	1	1	1	1	1
Env 654	1	1	1	1	1	1	1	1	1	1	1	1	1	1	1	1	1	1	1	1	1	1	1	1	1	1	1	1	1	1	1	1	1	1	1	1	1	1	1	1	1	1	1	1	1	1	1	1	1
Env 655	0.308107165	1	0.608180542	1	1	1	1	1	1	1	1	1	1	1	1	1	1	1	1	1	1	1	1	1	1	1	1	1	1	1	1	1	1	1	1	1	1	1	1	1	1	1	1	1	1	1	1	0.831749868762733	1
Env 656	1	1	1	1	1	1	1	1	1	1	1	1	1	1	1	1	1	1	1	1	1	1	1	1	1	1	1	1	1	1	1	1	1	1	1	1	1	1	1	1	1	1	1	1	1	1	1	1	0.831749868762733
Env 657	1	1	1	1	1	1	1	1	1	1	1	1	1	1	1	1	1	1	1	1	1	1	1	1	1	1	1	1	1	1	1	1	1	1	1	1	1	1	1	1	1	1	1	1	1	1	1	1	1
Env 658	1	1	1	1	1	1	1	1	1	1	1	1	1	1	1	1	1	1	1	1	1	1	1	1	1	1	1	1	1	1	1	1	1	1	1	1	1	1	1	1	1	1	1	1	1	1	1	1	1
Env 659	0.422605144	0.412394813	0.10384112	0.120111027	0.31808649	1	1	1	1	1	1	1	1	1	1	1	1	1	1	1	1	1	1	1	1	1	1	1	1	1	1	1	1	1	1	1	1	1	1	1	1	1	1	1	1	1	1	1	1
Env 66	1	1	1	1	1	1	1	1	1	1	1	1	1	1	1	1	1	1	1	1	1	1	1	1	1	1	1	1	1	1	1	1	1	1	1	1	1	1	1	1	1	1	1	1	1	1	1	1	1
Env 660	1	1	1	1	1	1	1	1	1	1	1	1	1	1	1	1	1	1	1	1	1	1	1	1	1	1	1	1	1	1	1	1	1	1	1	1	1	1	1	1	1	1	1	1	1	1	1	1	1
Env 661	1	1	1	1	1	1	1	1	1	1	1	1	1	1	1	1	1	1	1	1	1	1	1	1	1	1	1	1	1	1	1	1	1	1	1	1	1	1	1	1	1	1	1	1	1	1	1	1	1
Env 662	0.947244812	0.736839246	0.383126585	1	1	1	1	1	1	1	1	1	1	1	1	1	1	1	1	1	1	1	1	1	1	1	1	1	1	1	1	1	1	1	1	1	1	1	1	1	1	1	1	1	1	1	1	1	1
Env 663	1	1	1	1	0.766884299	1	1	1	1	1	1	1	1	1	1	1	1	1	1	1	1	1	1	1	1	1	1	1	1	1	1	1	1	1	1	1	1	1	1	1	1	1	1	1	1	1	1	1	1
Env 664	1	1	1	1	0.972082929	1	1	1	1	1	1	1	1	1	1	1	1	1	1	1	1	1	1	1	1	1	1	1	1	1	1	1	1	1	1	1	1	1	1	1	1	1	1	1	1	1	1	1	1
Env 665	1	0.910161007	0.829094343	0.686077993	0.434835124	1	1	1	1	1	1	1	1	1	1	1	1	1	1	1	1	1	1	1	1	1	1	1	1	1	1	1	1	1	1	1	1	1	1	1	1	1	1	1	1	1	1	1	1
Env 666	NA	NA	NA	NA	NA	1	1	1	1	1	1	1	1	1	1	1	1	1	1	1	1	1	1	1	1	1	1	1	1	1	1	1	1	1	1	1	1	1	1	1	1	1	1	1	1	1	1	1	1
Env 667	1	1	1	0.043158317	1	1	1	1	1	1	1	1	1	1	1	1	1	1	1	1	1	1	1	1	1	1	1	1	1	1	1	1	1	1	1	1	1	1	1	1	1	1	1	1	1	1	1	1	1
Env 668	0.877240132	1	1	0.902325014	0.059904247	1	1	1	1	1	1	1	1	1	1	1	1	1	1	1	1	1	1	1	1	1	1	1	1	1	1	1	1	1	1	1	1	1	1	1	1	1	1	1	1	1	1	1	1
Env 669	1	1	1	1	1	1	1	1	1	1	1	1	1	1	1	1	1	1	1	1	1	1	1	1	1	1	1	1	1	0.446225781226211	1	1	1	1	1	1	1	1	1	1	1	1	1	1	1	1	1	1	1
Env 67	NA	NA	NA	NA	NA	1	1	1	1	1	1	1	1	1	1	1	1	1	1	1	1	1	1	1	1	1	1	1	1	1	1	1	1	1	1	1	1	1	1	1	1	1	1	1	1	1	1	1	1
Env 670	NA	NA	NA	NA	NA	1	1	1	1	1	1	1	1	1	1	1	1	1	1	1	1	1	1	1	1	1	1	1	1	0.446225781226211	0.446225781226211	1	1	1	1	1	1	1	1	1	1	1	1	1	1	1	1	1	1
Env 671	0.007997521	1	1	1	1	1	1	1	0.446225781226209	1	1	1	1	1	1	1	1	0.425827832968879	1	1	1	1	1	1	1	1	1	1	1	0.446225781226211	0.446225781226211	0.446225781226211	1	1	1	1	1	1	1	1	1	1	1	1	1	1	1	1	1
Env 672	NA	NA	NA	NA	NA	1	1	1	1	1	1	1	1	1	1	1	1	1	1	1	1	1	1	1	1	1	1	1	1	1	0.446225781226211	0.446225781226211	1	1	1	1	1	1	1	1	1	1	1	1	1	1	1	1	1
Env 673	1	1	1	1	1	1	1	1	1	1	1	1	1	1	1	1	1	1	1	1	1	1	1	1	1	1	1	1	1	1	1	0.446225781226211	1	1	1	1	1	1	1	1	1	1	1	1	1	1	1	1	1
Env 674	8.39E-07	1	1	1	1	1	1	1	1	1	1	1	1	1	1	1	1	1	1	1	1	1	1	1	1	1	1	1	1	1	1	1	1	1	1	1	1	1	1	1	1	1	1	1	1	1	1	1	1
Env 675	1	1	1	1	1	1	1	1	1	1	1	1	1	1	1	1	1	1	1	1	1	1	1	1	1	1	1	1	1	1	1	1	1	1	1	1	1	1	1	1	1	1	1	1	1	1	1	1	1
Env 676	1	0.006060815	1	1	1	1	1	1	1	1	1	1	1	1	1	1	1	1	1	1	1	1	1	1	1	1	1	1	1	1	1	1	1	1	1	1	1	1	1	1	1	1	1	1	1	1	1	1	1
Env 677	0.077128496	0.944048922	0.647987378	0.001613526	1	1	1	1	1	1	1	1	1	1	1	1	1	1	1	1	1	1	1	1	1	1	1	1	1	1	1	1	1	1	1	1	1	1	1	1	1	1	1	1	1	1	1	1	1
Env 678	1	1	1	1	1	1	1	1	1	1	1	1	1	1	1	1	1	1	1	1	1	1	1	1	1	1	1	1	1	1	1	1	1	1	1	1	1	1	1	1	1	1	1	1	1	1	1	1	1
Env 679	1	1	1	1	1	1	1	1	1	1	1	1	1	1	1	1	1	1	1	1	1	1	1	1	1	1	1	1	1	1	1	1	1	1	1	1	1	1	1	1	1	1	1	1	1	1	1	1	1
Env 68	1	1	1	1	1	1	1	1	1	1	1	1	1	1	1	1	1	1	1	1	1	1	1	1	1	1	1	1	1	1	1	1	1	1	1	1	1	1	1	1	1	1	1	1	1	1	1	1	1
Env 680	1	1	1	1	1	1	1	1	1	1	1	1	1	1	1	1	1	1	1	1	1	1	1	1	1	1	1	1	1	1	1	1	1	1	1	1	1	1	1	1	1	1	1	1	1	1	1	1	1
Env 681	1	1	1	1	1	1	1	1	1	1	1	1	1	1	1	1	1	1	1	1	1	1	1	1	1	1	1	1	1	1	1	1	1	1	1	1	1	1	1	1	1	1	1	1	1	1	1	1	1
Env 682	NA	NA	NA	NA	NA	1	1	1	1	1	1	1	1	1	1	1	1	1	1	1	1	1	1	1	1	1	1	1	1	1	1	1	1	1	1	1	1	1	1	1	1	1	1	1	1	1	1	1	1
Env 683	1	1	1	0.957347032	1	1	1	1	1	1	1	1	1	1	1	1	1	1	1	1	0.923711373687008	1	1	1	1	1	1	1	1	1	1	1	1	1	1	1	1	1	1	1	1	1	1	1	1	1	1	1	1
Env 684	1	1	1	1	1	1	1	1	1	1	1	1	1	1	1	1	0.804564283314334	1	1	1	0.923711373687008	0.923711373687008	1	1	1	1	1	1	1	1	1	1	1	1	1	1	1	1	1	1	1	1	1	1	1	1	1	1	1
Env 685	0.467667759	1	0.922942951	1	1	1	1	1	1	1	1	1	1	1	1	1	1	1	1	1	1	0.923711373687008	0.923711373687008	1	1	1	1	1	1	1	1	1	1	1	1	1	1	1	1	1	1	1	1	1	1	1	1	1	1
Env 686	1	1	1	1	1	1	1	1	1	1	1	1	1	1	1	1	1	1	1	1	1	1	0.923711373687008	1	1	1	1	1	1	1	1	1	1	1	1	1	1	1	1	1	1	1	1	1	0.241785656804482	1	1	1	1
Env 687	1	0.136605673	1	1	0.258057493	1	1	1	1	1	1	1	1	1	1	1	1	1	1	1	1	1	1	1	1	1	1	1	1	1	1	1	1	1	1	1	1	1	1	1	1	1	1	1	1	0.241785656804482	1	1	1
Env 688	1	1	1	1	1	1	1	1	1	1	1	1	1	0.832274550850531	1	1	0.961654085921643	1	1	1	1	1	1	1	1	1	1	1	1	1	1	1	1	1	1	1	1	1	1	1	1	1	1	1	1	1	0.241785656804482	1	1
Env 689	1	1	1	1	0.724471823	1	1	1	1	1	1	1	1	1	1	1	1	1	1	1	1	1	1	1	1	1	1	1	1	0.832274550850533	1	1	1	1	1	0.832274550850531	1	1	1	1	1	1	1	1	1	1	1	1	1
Env 69	NA	NA	NA	NA	NA	1	1	1	1	1	1	1	1	1	1	1	1	1	1	1	1	1	1	1	1	1	1	1	1	1	1	1	1	1	1	1	1	1	1	1	1	1	1	1	1	1	1	1	1
Env 690	1	1	1	1	1	1	1	1	1	1	1	1	1	1	1	1	1	1	1	1	1	1	1	1	1	1	1	1	1	0.832274550850533	0.832274550850533	1	1	1	1	0.832274550850531	0.832274550850531	1	1	1	1	1	1	1	1	1	1	1	1
Env 691	1	1	1	1	1	1	1	1	0.832274550850533	1	0.832274550850531	1	1	1	1	0.832274550850503	0.832274550850533	0.832274550850531	0.832274550850533	0.83227455085053	1	1	1	1	1	1	1	1	1	0.832274550850533	0.832274550850533	0.832274550850533	1	1	1	0.832274550850531	0.832274550850531	0.832274550850531	1	1	1	1	1	1	1	1	1	1	1
Env 692	1	1	1	1	1	1	1	1	1	1	1	1	1	1	1	1	1	1	1	1	1	1	1	1	1	1	1	1	1	1	0.832274550850533	0.832274550850533	1	1	1	1	0.832274550850531	0.832274550850531	1	1	1	1	1	1	1	1	1	1	1
Env 693	1	1	1	1	1	1	1	1	1	1	1	1	1	1	1	1	1	1	1	1	1	1	1	1	1	1	1	1	1	1	1	0.832274550850533	1	1	1	1	1	0.832274550850531	1	1	1	1	1	1	1	1	1	1	1
Env 694	1	1	1	1	1	1	1	1	1	1	1	1	1	1	1	1	1	1	1	1	1	1	1	1	1	1	1	1	1	1	1	1	1	1	1	1	1	1	1	1	1	1	1	1	1	1	1	1	1
Env 695	1	1	1	1	1	1	1	1	1	1	1	1	1	1	1	1	1	1	1	1	1	1	1	1	1	1	1	1	1	1	1	1	1	1	1	1	1	1	1	1	1	1	1	1	1	1	1	1	1
Env 696	1	1	1	1	1	1	1	1	1	1	1	1	1	1	1	1	1	1	1	1	1	1	1	1	1	1	1	1	1	1	1	1	1	1	1	1	1	1	1	1	1	1	1	1	0.186049903451861	1	1	1	1
Env 697	1	1	1	0.927568335	1	1	1	1	1	1	1	1	1	1	1	1	1	1	1	1	0.76709216607327	1	1	0.767092166073274	1	1	1	1	1	1	1	1	1	1	1	0.832274550850531	1	1	1	1	1	1	1	1	0.965452609376254	0.186049903451861	1	1	1
Env 698	1	1	1	1	1	1	1	1	1	1	1	1	1	0.357977439075413	1	0.434550390874271	1	1	1	0.182778486987864	0.767092166073277	0.76709216607327	1	1	0.767092166073274	1	1	1	1	1	1	1	1	1	1	0.131555613590483	0.832274550850531	1	1	1	1	1	1	1	1	0.965452609376254	0.186049903451861	1	1
Env 699	0.032999469	0.713130694	0.647127901	0.714000033	0.193457795	1	1	1	1	1	1	1	1	1	1	1	1	1	1	1	0.831749868762737	0.767092166073277	0.76709216607327	1	1	0.767092166073274	1	1	1	1	1	1	1	1	1	0.241785656804482	0.131555613590483	0.832274550850531	1	1	1	1	1	1	1	1	0.965452609376254	1	1
Env 7	1	1	1	1	1	1	1	1	1	1	1	1	1	1	1	1	1	1	1	1	1	1	1	1	1	1	0.832274550850531	1	1	1	1	1	0.832274550850531	1	1	1	1	1	1	1	1	1	1	1	1	1	1	1	1
Env 70	1	1	1	1	1	1	1	1	1	1	1	1	1	1	1	1	1	1	1	1	1	1	1	1	1	1	1	1	1	1	1	1	1	1	1	1	1	1	1	1	1	1	1	1	1	1	1	1	1
Env 700	0.460294625	1	1	0.375768677	0.21018009	1	1	1	1	1	0.446225781226209	1	1	1	1	1	1	0.30367906105113	0.255364361701392	1	1	0.831749868762737	0.767092166073277	1	1	1	1	1	1	1	1	1	1	1	1	0.446225781226209	0.241785656804482	0.131555613590483	1	1	1	1	1	1	1	1	1	1	1
Env 701	1	0.924149104	1	1	1	1	1	1	1	1	1	1	1	1	1	1	1	1	1	1	1	1	0.831749868762737	1	1	1	1	1	1	1	1	1	1	1	1	1	0.446225781226209	0.241785656804482	1	1	1	1	1	1	1	1	1	1	1
Env 702	1	1	1	1	1	1	1	1	1	1	1	1	1	1	1	1	1	1	1	1	1	1	1	1	1	1	1	1	1	1	1	1	1	1	1	1	1	0.446225781226209	1	1	1	1	1	1	1	1	1	1	1
Env 703	1	1	1	1	1	1	1	1	1	1	1	1	1	1	1	1	1	1	1	1	1	1	1	1	1	1	1	1	1	1	1	1	1	1	1	1	1	1	1	1	1	1	1	1	1	1	1	1	1
Env 704	1	1	1	1	1	1	1	1	1	1	1	1	1	1	1	1	1	1	1	1	1	1	1	1	1	1	1	1	1	1	1	1	1	1	1	1	1	1	1	1	1	1	1	1	1	1	1	1	1
Env 705	1	1	1	1	1	1	1	1	1	1	1	1	1	1	1	1	1	1	1	1	1	1	1	1	1	1	1	1	1	1	1	1	1	1	1	1	1	1	1	1	1	1	1	1	1	1	1	1	1
Env 706	1	1	1	1	1	1	1	1	1	1	1	1	1	1	1	1	1	1	1	1	1	1	1	1	1	1	1	1	1	1	1	1	1	1	1	1	1	1	1	1	1	1	1	1	1	1	1	1	1
Env 707	0.927074462	1	1	1	1	1	1	1	1	1	1	1	1	1	1	1	1	1	1	1	1	1	1	1	1	1	1	1	1	1	1	1	1	1	1	1	1	1	1	1	1	1	1	1	1	1	1	1	1
Env 708	1	1	1	1	1	1	1	1	1	1	1	1	1	1	1	1	1	1	1	1	1	1	1	1	1	1	1	1	1	1	1	1	1	1	1	1	1	1	1	1	1	1	1	1	1	1	1	1	1
Env 709	NA	NA	NA	NA	NA	1	1	1	1	1	1	1	1	1	1	1	1	1	1	1	1	1	1	1	1	1	1	1	1	1	1	1	1	1	1	1	1	1	1	1	1	1	1	1	1	1	1	1	1
Env 71	1	1	1	1	1	1	1	1	1	1	1	1	1	1	1	1	1	1	1	1	1	1	1	1	1	1	1	1	1	1	1	1	1	1	1	1	1	1	1	1	1	1	1	1	1	1	1	1	1
Env 710	1	1	1	1	0.858684677	1	1	1	1	1	1	1	1	1	1	1	1	1	1	1	1	1	1	1	1	1	1	1	1	1	1	1	1	1	1	1	1	1	1	1	1	1	1	1	1	1	1	1	1
Env 711	1	1	1	1	1	1	1	1	1	1	1	1	1	1	1	1	1	1	1	1	1	1	1	1	1	1	1	1	1	1	1	1	1	1	1	1	1	1	1	1	1	1	1	1	1	1	1	1	1
Env 712	1	1	0.761881462	1	1	1	1	1	1	1	1	1	1	1	1	1	1	1	1	1	1	1	1	1	1	1	1	1	1	1	1	1	1	1	1	1	1	1	1	1	1	1	1	1	1	1	1	1	1
Env 713	NA	NA	NA	NA	NA	1	1	1	1	1	1	1	1	1	1	1	1	1	1	1	1	1	1	1	1	1	1	1	1	1	1	1	1	1	1	1	1	1	1	1	1	1	1	1	1	1	1	1	1
Env 714	1	1	1	1	1	1	1	1	1	1	1	1	1	1	1	1	1	1	1	1	1	1	1	1	1	1	1	1	1	1	1	1	1	1	1	1	1	1	1	1	1	1	1	1	1	1	1	1	1
Env 715	1	1	1	0.953386246	1	1	1	1	1	1	1	1	1	1	1	1	1	1	1	1	1	1	1	0.905751659577796	1	1	1	1	1	0.923711373687008	1	1	1	1	1	1	1	1	1	1	1	1	1	1	1	1	1	1	1
Env 716	1	1	1	0.888261608	1	1	1	1	1	1	1	1	1	1	1	1	1	1	1	1	1	1	1	0.905751659577796	0.905751659577796	1	1	1	1	0.923711373687008	0.923711373687008	1	1	1	1	1	1	1	1	1	1	1	1	1	0.923711373687008	1	1	1	1
Env 717	0.387592747	1	1	1	1	1	1	1	1	1	1	1	1	1	1	1	1	1	1	1	1	1	1	1	0.905751659577796	0.905751659577796	1	1	1	1	0.923711373687008	0.923711373687008	1	1	1	1	1	1	1	1	1	1	1	1	1	0.923711373687008	1	1	1
Env 718	0.905025959	1	1	1	1	1	1	1	1	1	1	1	1	1	1	1	1	1	1	1	1	1	1	1	1	0.905751659577796	1	1	1	1	1	0.923711373687008	1	1	1	1	1	1	1	1	1	1	1	1	1	1	0.923711373687008	1	1
Env 719	1	1	1	1	1	1	1	1	1	1	1	1	1	1	1	1	1	1	1	1	1	1	1	1	1	1	1	1	1	1	1	1	1	1	1	0.994611680079449	1	1	1	1	1	1	1	1	1	1	1	1	1
Env 719a	NA	NA	NA	NA	NA	NA	NA	NA	NA	NA	NA	NA	NA	NA	NA	NA	NA	NA	NA	NA	1	1	1	1	1	1	1	1	1	1	1	1	1	1	1	0.948597024437166	1	1	1	1	1	1	1	1	1	1	1	1	1
Env 719aa	NA	NA	NA	NA	NA	NA	NA	NA	NA	NA	NA	NA	NA	NA	NA	NA	NA	NA	NA	NA	1	1	1	1	1	1	1	1	1	1	1	1	1	1	1	0.948597024437166	1	1	1	1	1	1	1	1	1	1	1	1	1
Env 719ab	NA	NA	NA	NA	NA	NA	NA	NA	NA	NA	NA	NA	NA	NA	NA	NA	NA	NA	NA	NA	1	1	1	1	1	1	1	1	1	1	1	1	1	1	1	0.948597024437166	1	1	1	1	1	1	1	1	1	1	1	1	1
Env 719ac	NA	NA	NA	NA	NA	NA	NA	NA	NA	NA	NA	NA	NA	NA	NA	NA	NA	NA	NA	NA	1	1	1	1	1	1	1	1	1	1	1	1	1	1	1	0.948597024437166	1	1	1	1	1	1	1	1	1	1	1	1	1
Env 719ad	NA	NA	NA	NA	NA	NA	NA	NA	NA	NA	NA	NA	NA	NA	NA	NA	NA	NA	NA	NA	1	1	1	1	1	1	1	1	1	1	1	1	1	1	1	0.948597024437166	1	1	1	1	1	1	1	1	1	1	1	1	1
Env 719ae	NA	NA	NA	NA	NA	NA	NA	NA	NA	NA	NA	NA	NA	NA	NA	NA	NA	NA	NA	NA	1	1	1	1	1	1	1	1	1	1	1	1	1	1	1	0.948597024437166	1	1	1	1	1	1	1	1	1	1	1	1	1
Env 719af	NA	NA	NA	NA	NA	NA	NA	NA	NA	NA	NA	NA	NA	NA	NA	NA	NA	NA	NA	NA	1	1	1	1	1	1	1	1	1	1	1	1	1	1	1	0.948597024437166	1	1	1	1	1	1	1	1	1	1	1	1	1
Env 719ag	NA	NA	NA	NA	NA	NA	NA	NA	NA	NA	NA	NA	NA	NA	NA	NA	NA	NA	NA	NA	1	1	1	1	1	1	1	1	1	1	1	1	1	1	1	0.948597024437166	1	1	1	1	1	1	1	1	1	1	1	1	1
Env 719ah	NA	NA	NA	NA	NA	NA	NA	NA	NA	NA	NA	NA	NA	NA	NA	NA	NA	NA	NA	NA	1	1	1	1	1	1	1	1	1	1	1	1	1	1	1	0.948597024437166	1	1	1	1	1	1	1	1	1	1	1	1	1
Env 719ai	NA	NA	NA	NA	NA	NA	NA	NA	NA	NA	NA	NA	NA	NA	NA	NA	NA	NA	NA	NA	1	1	1	1	1	1	1	1	1	1	1	1	1	1	1	0.948597024437166	1	1	1	1	1	1	1	1	1	1	1	1	1
Env 719aj	NA	NA	NA	NA	NA	NA	NA	NA	NA	NA	NA	NA	NA	NA	NA	NA	NA	NA	NA	NA	1	1	1	1	1	1	1	1	1	1	1	1	1	1	1	0.948597024437166	1	1	1	1	1	1	1	1	1	1	1	1	1
Env 719ak	NA	NA	NA	NA	NA	NA	NA	NA	NA	NA	NA	NA	NA	NA	NA	NA	NA	NA	NA	NA	1	1	1	1	1	1	1	1	1	1	1	1	1	1	1	0.948597024437166	1	1	1	1	1	1	1	1	1	1	1	1	1
Env 719al	NA	NA	NA	NA	NA	NA	NA	NA	NA	NA	NA	NA	NA	NA	NA	NA	NA	NA	NA	NA	1	1	1	1	1	1	1	1	1	1	1	1	1	1	1	0.948597024437166	1	1	1	1	1	1	1	1	1	1	1	1	1
Env 719am	NA	NA	NA	NA	NA	NA	NA	NA	NA	NA	NA	NA	NA	NA	NA	NA	NA	NA	NA	NA	1	1	1	1	1	1	1	1	1	1	1	1	1	1	1	0.948597024437166	1	1	1	1	1	1	1	1	1	1	1	1	1
Env 719an	NA	NA	NA	NA	NA	NA	NA	NA	NA	NA	NA	NA	NA	NA	NA	NA	NA	NA	NA	NA	1	1	1	1	1	1	1	1	1	1	1	1	1	1	1	0.948597024437166	1	1	1	1	1	1	1	1	1	1	1	1	1
Env 719ao	NA	NA	NA	NA	NA	NA	NA	NA	NA	NA	NA	NA	NA	NA	NA	NA	NA	NA	NA	NA	1	1	1	1	1	1	1	1	1	1	1	1	1	1	1	0.948597024437166	1	1	1	1	1	1	1	1	1	1	1	1	1
Env 719ap	NA	NA	NA	NA	NA	NA	NA	NA	NA	NA	NA	NA	NA	NA	NA	NA	NA	NA	NA	NA	1	1	1	1	1	1	1	1	1	1	1	1	1	1	1	0.948597024437166	1	1	1	1	1	1	1	1	1	1	1	1	1
Env 719aq	NA	NA	NA	NA	NA	NA	NA	NA	NA	NA	NA	NA	NA	NA	NA	NA	NA	NA	NA	NA	1	1	1	1	1	1	1	1	1	1	1	1	1	1	1	0.948597024437166	1	1	1	1	1	1	1	1	1	1	1	1	1
Env 719ar	NA	NA	NA	NA	NA	NA	NA	NA	NA	NA	NA	NA	NA	NA	NA	NA	NA	NA	NA	NA	1	1	1	1	1	1	1	1	1	1	1	1	1	1	1	0.948597024437166	1	1	1	1	1	1	1	1	1	1	1	1	1
Env 719as	NA	NA	NA	NA	NA	NA	NA	NA	NA	NA	NA	NA	NA	NA	NA	NA	NA	NA	NA	NA	1	1	1	1	1	1	1	1	1	1	1	1	1	1	1	0.948597024437166	1	1	1	1	1	1	1	1	1	1	1	1	1
Env 719b	NA	NA	NA	NA	NA	NA	NA	NA	NA	NA	NA	NA	NA	NA	NA	NA	NA	NA	NA	NA	1	1	1	1	1	1	1	1	1	1	1	1	1	1	1	0.948597024437166	1	1	1	1	1	1	1	1	1	1	1	1	1
Env 719c	NA	NA	NA	NA	NA	NA	NA	NA	NA	NA	NA	NA	NA	NA	NA	NA	NA	NA	NA	NA	1	1	1	1	1	1	1	1	1	1	1	1	1	1	1	0.948597024437166	1	1	1	1	1	1	1	1	1	1	1	1	1
Env 719d	NA	NA	NA	NA	NA	NA	NA	NA	NA	NA	NA	NA	NA	NA	NA	NA	NA	NA	NA	NA	1	1	1	1	1	1	1	1	1	1	1	1	1	1	1	0.948597024437166	1	1	1	1	1	1	1	1	1	1	1	1	1
Env 719e	NA	NA	NA	NA	NA	NA	NA	NA	NA	NA	NA	NA	NA	NA	NA	NA	NA	NA	NA	NA	1	1	1	1	1	1	1	1	1	1	1	1	1	1	1	0.948597024437166	1	1	1	1	1	1	1	1	1	1	1	1	1
Env 719f	NA	NA	NA	NA	NA	NA	NA	NA	NA	NA	NA	NA	NA	NA	NA	NA	NA	NA	NA	NA	1	1	1	1	1	1	1	1	1	1	1	1	1	1	1	0.948597024437166	1	1	1	1	1	1	1	1	1	1	1	1	1
Env 719g	NA	NA	NA	NA	NA	NA	NA	NA	NA	NA	NA	NA	NA	NA	NA	NA	NA	NA	NA	NA	1	1	1	1	1	1	1	1	1	1	1	1	1	1	1	0.948597024437166	1	1	1	1	1	1	1	1	1	1	1	1	1
Env 719h	NA	NA	NA	NA	NA	NA	NA	NA	NA	NA	NA	NA	NA	NA	NA	NA	NA	NA	NA	NA	1	1	1	1	1	1	1	1	1	1	1	1	1	1	1	0.948597024437166	1	1	1	1	1	1	1	1	1	1	1	1	1
Env 719i	NA	NA	NA	NA	NA	NA	NA	NA	NA	NA	NA	NA	NA	NA	NA	NA	NA	NA	NA	NA	1	1	1	1	1	1	1	1	1	1	1	1	1	1	1	0.948597024437166	1	1	1	1	1	1	1	1	1	1	1	1	1
Env 719j	NA	NA	NA	NA	NA	NA	NA	NA	NA	NA	NA	NA	NA	NA	NA	NA	NA	NA	NA	NA	1	1	1	1	1	1	1	1	1	1	1	1	1	1	1	0.948597024437166	1	1	1	1	1	1	1	1	1	1	1	1	1
Env 719k	NA	NA	NA	NA	NA	NA	NA	NA	NA	NA	NA	NA	NA	NA	NA	NA	NA	NA	NA	NA	1	1	1	1	1	1	1	1	1	1	1	1	1	1	1	0.948597024437166	1	1	1	1	1	1	1	1	1	1	1	1	1
Env 719l	NA	NA	NA	NA	NA	NA	NA	NA	NA	NA	NA	NA	NA	NA	NA	NA	NA	NA	NA	NA	1	1	1	1	1	1	1	1	1	1	1	1	1	1	1	0.948597024437166	1	1	1	1	1	1	1	1	1	1	1	1	1
Env 719m	NA	NA	NA	NA	NA	NA	NA	NA	NA	NA	NA	NA	NA	NA	NA	NA	NA	NA	NA	NA	1	1	1	1	1	1	1	1	1	1	1	1	1	1	1	0.948597024437166	1	1	1	1	1	1	1	1	1	1	1	1	1
Env 719n	NA	NA	NA	NA	NA	NA	NA	NA	NA	NA	NA	NA	NA	NA	NA	NA	NA	NA	NA	NA	1	1	1	1	1	1	1	1	1	1	1	1	1	1	1	0.948597024437166	1	1	1	1	1	1	1	1	1	1	1	1	1
Env 719o	NA	NA	NA	NA	NA	NA	NA	NA	NA	NA	NA	NA	NA	NA	NA	NA	NA	NA	NA	NA	1	1	1	1	1	1	1	1	1	1	1	1	1	1	1	0.948597024437166	1	1	1	1	1	1	1	1	1	1	1	1	1
Env 719p	NA	NA	NA	NA	NA	NA	NA	NA	NA	NA	NA	NA	NA	NA	NA	NA	NA	NA	NA	NA	1	1	1	1	1	1	1	1	1	1	1	1	1	1	1	0.948597024437166	1	1	1	1	1	1	1	1	1	1	1	1	1
Env 719q	NA	NA	NA	NA	NA	NA	NA	NA	NA	NA	NA	NA	NA	NA	NA	NA	NA	NA	NA	NA	1	1	1	1	1	1	1	1	1	1	1	1	1	1	1	0.948597024437166	1	1	1	1	1	1	1	1	1	1	1	1	1
Env 719r	NA	NA	NA	NA	NA	NA	NA	NA	NA	NA	NA	NA	NA	NA	NA	NA	NA	NA	NA	NA	1	1	1	1	1	1	1	1	1	1	1	1	1	1	1	0.948597024437166	1	1	1	1	1	1	1	1	1	1	1	1	1
Env 719s	NA	NA	NA	NA	NA	NA	NA	NA	NA	NA	NA	NA	NA	NA	NA	NA	NA	NA	NA	NA	1	1	1	1	1	1	1	1	1	1	1	1	1	1	1	0.948597024437166	1	1	1	1	1	1	1	1	1	1	1	1	1
Env 719t	NA	NA	NA	NA	NA	NA	NA	NA	NA	NA	NA	NA	NA	NA	NA	NA	NA	NA	NA	NA	1	1	1	1	1	1	1	1	1	1	1	1	1	1	1	0.948597024437166	1	1	1	1	1	1	1	1	1	1	1	1	1
Env 719u	NA	NA	NA	NA	NA	NA	NA	NA	NA	NA	NA	NA	NA	NA	NA	NA	NA	NA	NA	NA	1	1	1	1	1	1	1	1	1	1	1	1	1	1	1	0.948597024437166	1	1	1	1	1	1	1	1	1	1	1	1	1
Env 719v	NA	NA	NA	NA	NA	NA	NA	NA	NA	NA	NA	NA	NA	NA	NA	NA	NA	NA	NA	NA	1	1	1	1	1	1	1	1	1	1	1	1	1	1	1	0.948597024437166	1	1	1	1	1	1	1	1	1	1	1	1	1
Env 719w	NA	NA	NA	NA	NA	NA	NA	NA	NA	NA	NA	NA	NA	NA	NA	NA	NA	NA	NA	NA	1	1	1	1	1	1	1	1	1	1	1	1	1	1	1	0.948597024437166	1	1	1	1	1	1	1	1	1	1	1	1	1
Env 719x	NA	NA	NA	NA	NA	NA	NA	NA	NA	NA	NA	NA	NA	NA	NA	NA	NA	NA	NA	NA	1	1	1	1	1	1	1	1	1	1	1	1	1	1	1	0.948597024437166	1	1	1	1	1	1	1	1	1	1	1	1	1
Env 719y	NA	NA	NA	NA	NA	NA	NA	NA	NA	NA	NA	NA	NA	NA	NA	NA	NA	NA	NA	NA	1	1	1	1	1	1	1	1	1	1	1	1	1	1	1	0.948597024437166	1	1	1	1	1	1	1	1	1	1	1	1	1
Env 719z	NA	NA	NA	NA	NA	NA	NA	NA	NA	NA	NA	NA	NA	NA	NA	NA	NA	NA	NA	NA	1	1	1	1	1	1	1	1	1	1	1	1	1	1	1	0.948597024437166	1	1	1	1	1	1	1	1	1	1	1	1	1
Env 72	1	1	0.821766001	0.114482162	1	1	1	1	1	1	1	1	1	1	1	1	1	1	1	1	1	1	1	1	1	1	1	1	1	1	1	1	1	1	1	1	1	1	1	1	1	1	1	1	1	1	1	1	1
Env 720	0.004321899	0.139607932	1	1	0.934658044	1	1	1	1	1	1	1	1	1	1	1	1	1	1	1	1	1	1	1	1	1	1	1	1	1	1	1	1	1	1	0.948597024437166	0.994611680079449	1	1	1	1	1	1	1	1	1	1	1	1
Env 721	0.265320126	0.645850184	0.296809449	0.652400719	0.26410138	1	0.355079570948691	1	1	1	1	1	1	1	1	1	0.638780111706136	1	0.70627605876984	1	1	1	1	1	1	1	1	1	1	1	1	1	1	1	1	0.835507905397115	0.948597024437166	0.994611680079449	1	1	1	1	1	1	1	1	1	1	1
Env 722	1	1	0.390496823	1	1	1	1	0.831749868762731	1	1	1	0.831749868762731	1	1	1	0.661767524894363	0.435528726185772	0.899944841050076	1	0.618447482170653	1	1	1	1	1	1	1	1	1	1	1	1	1	1	1	0.562081543455199	0.835507905397115	0.948597024437166	1	1	1	0.831749868762733	1	1	0.831749868762733	1	1	1	1
Env 723	0.813559972	0.672099468	0.902675102	0.634412015	0.357994092	1	1	1	1	1	1	1	1	1	1	1	1	1	1	1	1	1	1	1	1	1	1	1	1	1	1	1	1	1	1	1	0.562081543455199	0.835507905397115	1	1	1	1	0.831749868762733	1	1	0.831749868762733	1	1	1
Env 723a	NA	NA	NA	NA	NA	NA	NA	NA	NA	NA	NA	NA	NA	NA	NA	NA	NA	NA	NA	NA	1	1	1	1	1	1	1	1	1	1	1	1	1	1	1	1	0.562081543455199	0.835507905397115	1	1	1	1	0.831749868762733	1	1	0.831749868762733	1	1	1
Env 724	1	1	1	1	1	1	1	1	1	1	1	1	1	1	1	1	1	1	1	1	1	1	1	1	1	1	1	1	1	1	1	1	1	1	1	1	1	0.562081543455199	1	1	1	1	1	0.831749868762733	1	1	0.831749868762733	1	1
Env 725	1	1	1	1	1	1	1	1	1	1	1	1	1	1	1	1	1	1	1	1	1	1	1	1	1	1	1	1	1	1	1	1	1	1	1	1	1	1	1	1	1	1	1	1	1	1	1	1	1
Env 726	1	1	1	0.846654774	1	1	1	1	1	1	1	1	1	1	1	1	1	1	1	1	1	1	1	1	1	1	0.446225781226211	1	1	1	1	1	0.446225781226211	1	1	1	1	1	1	1	1	1	1	1	1	1	1	1	1
Env 726a	NA	NA	NA	NA	NA	NA	NA	NA	NA	NA	NA	NA	NA	NA	NA	NA	NA	NA	NA	NA	1	1	1	1	1	1	0.241785656804484	1	1	1	1	1	1	1	1	1	1	1	0.131555613590483	1	1	1	1	1	1	1	1	1	1
Env 727	1	0.169881858	1	1	1	1	1	1	1	1	1	1	1	1	1	1	1	1	1	1	1	1	1	1	1	1	0.832274550850533	0.446225781226211	1	1	1	1	1	0.446225781226211	1	1	1	1	0.832274550850533	1	1	1	1	1	1	1	1	0.669819864399617	1
Env 728	1	1	1	1	1	1	1	1	1	1	1	1	1	1	1	1	1	1	1	1	1	1	1	1	1	1	0.832274550850533	0.832274550850533	0.446225781226211	1	1	1	1	1	0.446225781226211	1	1	1	0.832274550850533	0.832274550850533	1	1	1	1	1	1	1	0.832274550850531	0.669819864399617
Env 729	1	1	1	1	1	1	1	0.832274550850533	1	1	1	0.832274550850533	1	0.832274550850531	0.832274550850531	0.243079602206241	0.334458433684149	0.50122185737108	0.582755288005779	0.290687403986942	1	1	1	1	1	1	1	0.832274550850533	0.832274550850533	1	1	1	1	1	1	1	1	1	0.832274550850533	0.832274550850533	0.832274550850533	1	1	1	1	1	1	1	0.832274550850531
Env 73	1	1	1	0.607828564	1	1	1	1	1	1	1	1	1	1	1	1	1	1	1	1	1	1	1	1	1	1	1	1	1	1	1	1	1	1	1	1	1	1	1	1	1	1	1	1	1	1	1	1	1
Env 730	1	0.860706195	1	1	0.912755668	1	1	1	1	1	1	1	1	1	1	1	1	1	1	1	1	1	1	1	1	1	0.136608078001375	1	0.832274550850533	0.0824567918502365	1	1	1	1	1	0.136608078001375	1	1	0.137384912038956	0.832274550850533	0.832274550850533	1	1	1	0.0847949135548222	1	1	0.0711717296409679	1
Env 731	1	1	1	0.761063314	1	1	1	1	1	1	1	1	1	1	1	1	1	1	1	1	1	1	1	1	1	1	0.136608078001375	0.136608078001375	1	0.0435288035599985	0.0824567918502365	1	1	1	1	0.546308292069053	0.136608078001375	1	0.137384912038956	0.137384912038956	0.832274550850533	1	1	1	0.0276630188963774	0.0847949135548222	1	0.0711717296409679	0.0711717296409679
Env 732	1	1	0.734443711	1	0.870661619	1	1	0.103659381314977	0.0334905254633987	1	0.103659381314977	0.137384912038956	1	0.0519543994379611	0.0519543994379611	0.0280327521414948	0.0599718560758082	0.0520599215597534	0.143176283611014	1	1	1	1	1	1	1	0.0429229423787205	0.136608078001375	0.136608078001375	0.0126979650037114	0.0435288035599985	0.0824567918502365	1	1	1	0.217796377344138	0.546308292069053	0.136608078001375	0.137384912038956	0.137384912038956	0.137384912038956	1	1	1	0.00814194008783036	0.0276630188963774	0.0847949135548222	0.0208796330812157	0.0711717296409679
Env 733	1	1	0.365133577	0.92944083	1	1	1	1	1	1	1	1	1	1	1	1	1	1	1	1	1	1	1	1	1	1	1	0.0429229423787205	0.136608078001375	1	0.0126979650037114	0.0435288035599985	1	1	1	1	0.217796377344138	0.546308292069053	1	0.137384912038956	0.137384912038956	1	1	1	1	0.00814194008783036	0.0276630188963774	1	0.0208796330812157
Env 734	0.994409511	0.415029266	0.970636875	1	0.789854937	1	1	1	1	1	1	1	1	1	1	1	1	1	1	1	1	1	1	1	1	1	1	1	0.0429229423787205	1	1	0.0126979650037114	1	1	1	1	1	0.217796377344138	1	1	0.137384912038956	1	1	1	1	1	0.00814194008783036	1	1
Env 735	1	1	1	1	1	1	1	1	1	1	1	1	1	1	1	1	1	1	1	1	1	1	1	1	1	1	1	1	1	1	1	1	1	1	1	1	1	1	1	1	1	1	1	1	1	1	1	1	1
Env 736	1	1	0.889694274	0.002032406	1	1	1	1	1	1	1	1	1	1	1	1	1	1	1	1	1	1	1	1	1	1	1	1	1	1	1	1	1	1	1	1	1	1	1	1	1	1	1	1	1	1	1	1	1
Env 737	1	1	1	0.815455553	1	1	1	1	1	1	1	1	1	1	1	1	1	1	1	1	1	1	1	1	1	1	1	1	1	1	1	1	1	1	1	1	1	1	1	1	1	1	1	1	1	1	1	1	1
Env 738	1	1	1	1	1	1	1	1	1	1	1	1	1	1	1	1	1	1	1	1	1	1	1	1	1	1	1	1	1	1	1	1	1	1	1	1	1	1	1	1	1	1	1	1	1	1	1	1	1
Env 739	1	1	1	1	1	1	1	1	1	1	1	1	1	1	1	1	1	1	1	1	1	1	1	1	1	1	1	1	1	1	1	1	1	1	1	1	1	1	1	1	1	1	1	1	0.832274550850533	1	1	1	1
Env 74	1	1	1	1	1	1	1	1	1	1	1	1	1	1	1	1	1	1	1	1	1	1	1	1	1	1	1	1	1	1	1	1	1	1	1	1	1	1	1	1	1	1	1	1	1	1	1	1	1
Env 740	1	1	1	1	1	1	1	1	1	1	1	1	1	1	1	1	1	1	1	1	1	1	1	1	1	1	1	1	1	1	1	1	1	1	1	1	1	1	1	1	1	1	1	1	1	0.832274550850533	1	1	1
Env 741	0.66288117	1	1	0.564654886	1	1	1	1	1	1	1	1	1	1	1	1	1	1	1	1	1	1	1	1	1	1	1	1	1	1	1	1	1	1	1	1	1	1	1	1	1	1	1	1	1	1	0.832274550850533	1	1
Env 742	0.72363243	0.44625463	0.969112504	0.427300385	0.573117807	1	1	1	1	1	1	1	1	1	1	1	1	1	1	1	1	1	1	1	1	1	1	1	1	1	1	1	1	1	1	1	1	1	1	1	1	1	1	1	1	1	1	1	1
Env 743	1	1	1	1	0.992994283	1	1	1	1	1	1	1	1	1	1	1	1	1	1	1	1	1	1	1	1	1	1	1	1	1	1	1	1	1	1	1	1	1	1	1	1	1	1	1	1	1	1	1	1
Env 744	1	1	0.875863346	1	1	1	1	1	1	1	1	1	1	1	1	1	1	1	1	1	1	1	1	1	1	1	1	1	1	1	1	1	1	1	1	1	1	1	1	1	1	1	1	1	1	1	1	1	1
Env 745	1	1	1	1	1	1	1	1	1	1	1	1	1	1	1	1	1	1	1	1	1	1	1	1	1	1	1	1	1	1	1	1	1	1	1	1	1	1	1	1	1	1	1	1	1	1	1	1	1
Env 746	0.269383814	0.248175031	0.241891272	0.28647534	0.360975823	1	1	1	1	1	1	1	1	1	1	1	1	1	1	1	1	1	1	1	1	1	1	1	1	1	1	1	1	1	1	1	1	1	1	1	1	1	1	1	0.767092166073274	1	1	1	1
Env 747	1	1	0.978153892	1	1	1	1	1	1	1	1	1	1	1	1	1	1	1	1	1	1	1	1	1	1	1	1	1	1	1	1	1	1	1	1	1	1	1	1	1	1	1	1	1	1	0.767092166073274	1	1	1
Env 748	1	1	0.242067983	1	1	1	1	1	1	1	1	1	1	1	1	1	1	1	1	1	1	1	1	1	1	1	1	1	1	1	1	1	1	1	1	1	1	1	1	1	1	1	1	1	1	1	0.767092166073274	1	1
Env 749	1	1	1	1	1	1	1	1	1	1	1	1	1	1	1	1	1	1	1	1	1	1	1	1	1	1	1	1	1	1	1	1	1	1	1	1	1	1	1	1	1	1	1	1	1	1	1	1	1
Env 75	1	1	1	0.885225405	1	1	1	1	1	1	1	1	1	1	1	1	1	1	1	1	1	1	1	1	1	1	1	1	1	1	1	1	1	1	1	1	1	1	1	1	1	1	1	1	1	1	1	1	1
Env 750	0.956580178	0.039634314	1	0.468732533	0.584443501	1	1	1	1	1	1	1	1	1	1	1	1	1	1	1	1	1	1	1	1	1	1	1	1	1	1	1	1	1	1	1	1	1	1	1	1	1	1	1	1	1	1	1	1
Env 751	1	1	1	1	0.937123868	1	1	1	1	1	1	1	1	1	1	1	1	1	1	1	0.581813974602644	1	1	0.581813974602648	1	1	1	1	1	1	1	1	1	1	1	1	1	1	1	1	1	1	1	1	1	1	1	1	1
Env 752	1	1	1	1	1	1	1	1	1	1	1	1	1	1	1	1	1	1	1	1	0.581813974602644	0.581813974602644	1	0.581813974602648	0.581813974602648	1	1	1	1	1	1	1	1	1	1	1	1	1	1	1	1	1	1	1	1	1	1	1	1
Env 753	1	1	1	0.984102317	1	0.131555613590483	0.131555613590483	1	1	1	1	1	1	1	1	0.131555613590432	0.131555613590484	0.131555613590483	0.131555613590484	0.131555613590484	0.131555613590484	0.581813974602644	0.581813974602644	0.131555613590483	0.581813974602648	0.581813974602648	1	1	1	1	1	1	1	1	1	1	1	1	1	1	1	1	1	1	1	1	1	1	1
Env 754	0.852677696	0.794354729	0.001681191	1	0.186192576	1	1	1	1	1	1	1	1	1	1	1	1	1	1	1	1	0.131555613590484	0.581813974602644	1	0.131555613590483	0.581813974602648	1	1	1	1	1	1	1	1	1	1	1	1	1	1	1	1	1	1	1	1	1	1	1
Env 755	1	1	1	1	1	1	1	1	1	1	1	1	1	1	1	1	1	1	1	1	1	1	0.131555613590484	1	1	0.131555613590483	1	1	1	1	1	1	1	1	1	1	1	1	1	1	1	1	1	1	1	1	1	1	1
Env 756	0.001750299	0.120616973	0.55269725	0.198748723	0.001610778	1	1	1	1	1	1	1	1	1	1	1	1	1	1	1	1	1	1	1	1	1	1	1	1	1	1	1	1	1	1	1	1	1	1	1	1	1	1	1	1	1	1	1	1
Env 757	1	1	1	1	1	1	1	1	1	1	1	1	1	1	1	1	1	1	1	1	1	1	1	1	1	1	1	1	1	1	1	1	1	1	1	1	1	1	1	1	1	1	1	1	1	1	1	1	1
Env 758	1	1	1	1	1	1	1	1	1	1	1	1	1	1	1	1	1	1	1	1	1	1	1	1	1	1	1	1	1	1	1	1	1	1	1	1	1	1	1	1	1	1	1	1	1	1	1	1	1
Env 759	1	1	0.982543038	1	1	1	1	1	1	1	1	1	1	1	1	1	1	1	1	1	1	1	1	1	1	1	1	1	1	1	1	1	1	1	1	1	1	1	1	1	1	1	1	1	1	1	1	1	1
Env 76	1	1	1	1	1	1	1	1	1	1	1	1	1	1	1	1	1	1	1	1	1	1	1	1	1	1	1	1	1	1	1	1	1	1	1	1	1	1	1	1	1	1	1	1	1	1	1	1	1
Env 760	1	1	1	1	1	1	1	1	1	1	1	1	1	1	1	1	1	1	1	1	1	1	1	1	1	1	1	1	1	1	1	1	1	1	1	1	1	1	1	1	1	1	1	1	1	1	1	1	1
Env 761	1	1	1	1	1	1	1	1	1	1	1	1	1	1	1	1	1	1	1	1	1	1	1	1	1	1	1	1	1	1	1	1	1	1	1	1	1	1	1	1	1	1	1	1	1	1	1	1	1
Env 762	1	1	1	1	1	1	1	1	1	1	1	1	1	1	1	1	1	1	1	1	1	1	1	1	1	1	1	1	1	1	1	1	1	1	1	1	1	1	1	1	1	1	1	1	1	1	1	1	1
Env 763	1	1	1	1	1	1	1	1	1	1	1	1	1	1	1	1	1	1	1	1	1	1	1	1	1	1	1	1	1	1	1	1	1	1	1	1	1	1	1	1	1	1	1	1	1	1	1	1	1
Env 764	1	1	1	1	1	1	1	1	1	1	1	1	1	1	1	1	1	1	1	1	1	1	1	1	1	1	1	1	1	1	1	1	1	1	1	1	1	1	1	1	1	1	1	1	1	1	1	1	1
Env 765	1	1	1	1	1	1	1	1	1	1	1	1	1	1	1	1	1	1	1	1	1	1	1	1	1	1	1	1	1	1	1	1	1	1	1	1	1	1	1	1	1	1	1	1	1	1	1	1	1
Env 766	1	1	1	1	1	1	1	1	1	1	1	1	1	1	1	1	1	1	1	1	1	1	1	1	1	1	1	1	1	1	1	1	1	1	1	1	1	1	1	1	1	1	1	1	1	1	1	1	1
Env 767	1	0.000164958	1	1	0.000199401	1	1	1	1	1	1	1	1	1	1	1	1	1	1	1	1	1	1	1	1	1	1	1	1	1	1	1	1	1	1	1	1	1	1	1	1	1	1	1	1	1	1	1	1
Env 768	1	1	1	1	1	1	1	1	1	1	1	1	1	1	1	1	1	1	1	1	0.962984963958151	1	1	1	1	1	0.593025956556664	1	1	1	1	1	1	1	1	0.962984963958158	1	1	0.593025956556664	1	1	1	1	1	1	1	1	1	1
Env 769	1	1	1	1	1	1	1	1	1	1	1	1	1	1	1	1	1	1	1	1	1	0.962984963958151	1	1	1	1	0.593025956556664	0.593025956556664	1	1	1	1	1	1	1	1	0.962984963958158	1	0.593025956556664	0.593025956556664	1	1	1	1	1	1	1	1	1
Env 77	1	1	1	1	1	1	1	1	1	1	1	1	1	1	1	1	1	1	1	1	1	1	1	1	1	1	1	1	1	1	1	1	1	1	1	1	1	1	1	1	1	1	1	1	1	1	1	1	1
Env 770	1	0.48265925	0.393566537	1	0.301205912	0.962984963958151	1	0.96298496395815	0.731572695551105	1	0.96298496395815	0.96298496395815	1	1	1	0.85285136012461	0.845939282615754	1	1	0.780682284033051	1	1	0.962984963958151	1	1	1	1	0.593025956556664	0.593025956556664	1	1	1	1	1	1	1	1	0.962984963958158	1	0.593025956556664	0.593025956556664	1	1	1	1	1	1	1	1
Env 771	1	1	1	1	1	1	1	1	1	1	1	1	1	1	1	1	1	1	1	1	1	1	1	1	1	1	1	1	0.593025956556664	1	1	1	1	1	1	1	1	1	1	1	0.593025956556664	1	1	1	1	1	1	1	1
Env 772	1	1	1	1	1	1	1	1	1	1	1	1	1	1	1	1	1	1	1	1	1	1	1	1	1	1	1	1	1	1	1	1	1	1	1	1	1	1	1	1	1	1	1	1	1	1	1	1	1
Env 773	1	1	1	1	1	1	1	1	1	1	1	1	1	1	1	1	1	1	1	1	1	1	1	1	1	1	1	1	1	1	1	1	1	1	1	1	1	1	1	1	1	1	1	1	1	1	1	1	1
Env 774	0.856921228	1	1	1	1	1	1	1	1	1	1	1	1	1	1	1	1	1	1	1	1	1	1	1	1	1	1	1	1	1	1	1	1	1	1	1	1	1	1	1	1	1	1	1	1	1	1	1	1
Env 775	0.193268265	0.506186695	0.052863465	0.473841762	0.382620736	1	1	1	1	1	1	1	1	1	1	1	1	1	1	1	1	1	1	1	1	1	1	1	1	1	1	1	1	1	1	1	1	1	1	1	1	1	1	1	1	1	1	1	1
Env 776	1	1	0.371869485	0.781173166	0.983566287	1	1	1	1	1	1	1	1	1	1	1	1	1	1	1	1	1	1	1	1	1	1	1	1	1	1	1	1	1	1	1	1	1	1	1	1	1	1	1	1	1	1	0.571455915566593	1
Env 777	1	1	1	1	1	1	1	1	1	1	1	1	1	0.0388862847791457	1	0.161850477032374	0.0452266501127153	0.152544393966032	1	0.072782228696474	1	1	1	1	1	1	1	1	1	1	1	1	1	1	1	0.459545755827643	1	1	1	1	1	1	1	1	1	1	1	0.768682970702269	0.571455915566593
Env 778	1	1	0.676412852	0.951432774	1	1	1	1	1	1	0.832274550850531	1	1	1	1	1	1	1	0.660822232142477	1	1	1	1	1	1	1	1	1	1	1	1	1	1	1	1	0.670037527259134	0.459545755827643	1	1	1	1	1	1	1	0.832274550850533	1	1	0.768682970702269	0.768682970702269
Env 779	1	0.933874144	0.954237525	0.786964152	0.856802027	1	1	1	1	1	1	1	1	1	1	1	1	1	1	1	1	1	1	1	1	1	1	1	1	1	1	1	1	1	1	1	0.670037527259134	0.459545755827643	1	1	1	1	1	1	1	0.832274550850533	1	1	0.768682970702269
Env 78	1	1	1	1	1	1	1	1	1	1	1	1	1	1	1	1	1	1	1	1	1	1	1	1	1	1	1	1	1	1	1	1	1	1	1	1	1	1	1	1	1	1	1	1	1	1	1	1	1
Env 780	1	1	1	1	1	1	1	1	0.832274550850531	1	1	1	1	1	1	1	0.908630423398929	1	1	1	1	1	1	1	1	1	1	1	1	1	1	1	1	1	1	1	1	0.670037527259134	1	1	1	1	1	1	1	1	0.832274550850533	1	1
Env 781	1	1	1	1	1	1	1	1	1	1	1	1	1	1	1	1	1	1	1	1	1	1	1	1	1	1	1	1	1	1	1	1	1	1	1	1	1	1	1	1	1	1	1	1	1	1	1	1	1
Env 782	1	1	1	1	1	1	1	1	1	1	1	1	1	1	1	1	1	1	1	1	1	1	1	1	1	1	1	1	1	1	1	1	1	1	1	0.923711373687008	1	1	0.832274550850531	1	1	1	1	1	0.832274550850533	1	1	1	1
Env 783	1	1	1	1	1	0.832274550850531	1	1	1	1	1	1	1	1	1	1	1	1	1	0.46577311751499	1	1	1	1	1	1	1	1	1	1	1	1	1	1	1	0.832274550850533	0.923711373687008	1	1	0.832274550850531	1	1	1	1	0.852809055157233	0.832274550850533	1	1	1
Env 784	0.351074702	0.590647026	0.839695788	0.678828824	0.031544259	1	1	0.446225781226209	1	0.446225781226209	0.241785656804482	0.446225781226209	0.446225781226209	0.241785656804482	0.446225781226209	0.348193094401093	1	1	1	1	1	1	1	1	1	1	1	1	1	1	1	1	1	1	1	1	0.832274550850533	0.923711373687008	1	1	0.832274550850531	1	1	1	0.165835270943223	0.852809055157233	0.832274550850533	0.831749868762731	1
Env 785	1	1	1	0.870823685	1	1	0.446225781226209	1	1	0.446225781226209	1	1	0.446225781226209	0.241785656804482	0.446225781226209	1	1	0.364852958613443	1	1	1	1	1	0.0365755123017935	1	1	1	1	1	1	1	1	1	1	1	0.831749868762737	1	0.832274550850533	1	1	1	1	1	1	0.284966240264143	0.165835270943223	0.852809055157233	0.831749868762731	0.831749868762731
Env 786	0.43817478	0.651743079	0.019315541	0.556748327	0.379972348	1	1	1	1	1	1	1	1	1	1	1	1	1	1	1	1	1	1	0.0365755123017935	0.0365755123017935	1	1	1	1	1	1	1	1	1	1	0.372326428710465	0.831749868762737	1	1	1	1	1	1	1	1	0.284966240264143	0.165835270943223	1	0.831749868762731
Env 787	0.25161681	0.208272608	1	0.222882744	0.158057133	1	0.149232716920568	1	0.149232716920568	1	1	1	1	1	1	1	1	0.0432487758063675	0.927736858040565	1	1	1	1	0.0365755123017935	0.0365755123017935	0.0365755123017935	1	1	1	1	1	1	1	1	1	1	0.372326428710465	0.831749868762737	1	1	1	1	1	1	1	1	0.284966240264143	1	1
Env 787a	1	1	0.031088385	1	1	1	1	1	1	1	1	1	1	1	1	1	0.71723087281103	1	1	1	1	1	1	1	0.0365755123017935	0.0365755123017935	1	1	1	1	1	1	1	1	1	1	1	0.372326428710465	1	1	1	1	1	1	1	1	1	1	1
Env 787b	1	0.685623521	0.045002528	1	1	1	1	1	1	1	1	1	1	1	1	1	1	1	1	1	1	1	1	1	1	0.0365755123017935	1	1	1	1	1	1	1	1	1	1	1	1	1	1	1	1	1	1	0.51515481025331	1	1	0.905783866033954	1
Env 787c	1	1	1	1	1	1	1	1	1	1	1	1	1	1	1	1	1	1	1	1	1	1	1	1	1	1	1	1	1	1	1	1	1	1	1	1	1	1	1	1	1	1	1	1	0.923711373687008	0.51515481025331	1	1	0.905783866033954
Env 787d	1	1	1	1	1	1	1	0.446225781226211	1	1	1	0.446225781226211	1	1	1	1	1	1	0.796984818034862	1	1	1	1	1	1	1	1	1	1	1	1	1	1	1	1	1	1	1	1	1	1	1	1	1	0.923711373687008	0.923711373687008	0.51515481025331	1	1
Env 787e	1	1	1	1	1	1	1	1	1	1	1	1	1	1	1	1	1	1	1	1	1	1	1	1	1	1	1	1	1	1	1	1	1	1	1	1	1	1	1	1	1	1	1	1	0.923711373687008	0.923711373687008	0.923711373687008	1	1
Env 787f	1	1	1	1	1	1	1	1	1	1	1	1	1	1	1	1	1	1	1	1	1	1	1	1	1	1	1	1	1	1	1	1	1	1	1	1	1	1	1	1	1	1	1	1	1	0.923711373687008	0.923711373687008	1	1
Env 787g	1	0.954590333	1	1	1	1	1	1	1	1	1	1	1	1	1	1	1	1	1	1	1	1	1	1	1	1	1	1	1	1	1	1	1	1	1	1	1	1	1	1	1	1	1	1	1	1	0.923711373687008	1	1
Env 788	1	0.932128637	1	0.947273314	0.065206562	1	1	1	1	1	1	1	1	1	1	1	1	1	1	1	1	1	1	1	1	1	1	1	1	1	1	1	1	1	1	1	1	1	1	1	1	1	1	1	1	1	1	1	1
Env 789	1	1	0.491436734	0.973481265	1	1	1	1	1	1	1	1	1	1	1	1	1	1	1	1	1	1	1	1	1	1	1	1	1	1	1	1	1	1	1	1	1	1	1	1	1	1	1	1	1	1	1	1	1
Env 79	1	0.989646686	1	1	1	1	1	1	1	1	1	1	1	1	1	1	1	1	1	1	1	1	1	1	1	1	1	1	1	1	1	1	1	1	1	1	1	1	1	1	1	1	1	1	1	1	1	1	1
Env 790	0.932569033	1	1	1	1	1	1	1	1	1	1	1	1	1	1	1	1	1	1	1	1	1	1	1	1	1	1	1	1	1	1	1	1	1	1	1	1	1	1	1	1	1	1	1	1	1	1	1	1
Env 791	1	1	1	1	1	1	1	1	1	1	1	1	1	1	1	1	1	1	1	1	1	1	1	1	1	1	1	1	1	1	1	1	1	1	1	1	1	1	1	1	1	1	1	1	1	1	1	1	1
Env 792	1	1	0.37435098	1	1	1	1	1	1	1	1	1	1	1	1	1	1	1	1	1	1	1	1	1	1	1	1	1	1	1	1	1	1	1	1	1	1	1	1	1	1	1	1	1	1	1	1	1	1
Env 793	1	1	1	1	1	1	1	1	1	1	1	1	1	1	1	1	1	1	1	1	1	1	1	1	1	1	1	1	1	1	1	1	1	1	1	1	1	1	1	1	1	1	1	1	1	1	1	1	1
Env 794	1	1	1	1	1	1	1	1	1	1	1	1	1	1	1	1	1	1	1	1	1	1	1	1	1	1	1	1	1	1	1	1	1	1	1	1	1	1	1	1	1	1	1	1	1	1	1	1	1
Env 795	1	0.155440301	1	0.62073946	1	1	1	1	1	1	1	1	1	1	1	1	1	1	1	1	1	1	1	1	1	1	1	1	1	1	1	1	1	1	1	1	1	1	1	1	1	1	1	1	1	1	1	1	1
Env 796	1	1	1	1	1	1	1	1	1	1	1	1	1	1	1	1	1	1	1	1	1	1	1	1	1	1	1	1	1	1	1	1	1	1	1	1	1	1	1	1	1	1	1	1	1	1	1	1	1
Env 797	1	1	1	1	1	1	1	1	1	1	1	1	1	1	1	1	1	1	1	1	1	1	1	1	1	1	1	1	1	1	1	1	1	1	1	1	1	1	1	1	1	1	1	1	1	1	1	1	1
Env 798	1	1	1	0.964393011	1	1	1	1	1	1	1	1	1	1	1	1	1	1	1	1	1	1	1	1	1	1	1	1	1	1	1	1	1	1	1	1	1	1	1	1	1	1	1	1	1	1	1	1	1
Env 799	1	1	1	1	0.9631749	1	1	1	1	1	1	1	1	1	1	1	1	1	1	1	1	1	1	1	1	1	1	1	1	1	1	1	1	1	1	1	1	1	1	1	1	1	1	1	1	1	1	1	1
Env 8	0.192235805	0.944587281	1	1	0.662588473	1	1	1	1	1	1	1	1	1	1	1	1	1	1	1	1	1	1	1	1	1	0.832274550850531	0.832274550850531	1	1	1	1	0.832274550850531	0.832274550850531	1	1	1	1	1	1	1	1	1	1	1	1	1	1	1
Env 80	1	1	1	1	1	1	1	1	1	1	1	1	1	1	1	1	1	1	1	1	1	1	1	1	1	1	1	1	1	1	1	1	1	1	1	1	1	1	1	1	1	1	1	1	1	1	1	1	1
Env 800	1	1	1	1	1	1	1	1	1	1	1	1	1	1	1	1	1	1	1	1	1	1	1	1	1	1	1	1	1	1	1	1	1	1	1	1	1	1	1	1	1	1	1	1	1	1	1	1	1
Env 801	0.322947799	2.31E-05	0.121315313	0.228630362	0.121355507	1	1	1	1	1	1	1	1	1	1	1	1	1	1	1	1	1	1	1	1	1	1	1	1	1	1	1	1	1	1	1	1	1	1	1	1	1	1	1	1	1	1	1	1
Env 802	1	1	1	1	1	1	1	1	1	1	1	1	1	1	1	1	1	1	1	1	1	1	1	1	1	1	1	1	1	1	1	1	1	1	1	1	1	1	1	1	1	1	1	1	1	1	1	1	1
Env 803	NA	NA	NA	NA	NA	1	1	1	1	1	1	1	1	1	1	1	1	1	1	1	1	1	1	1	1	1	1	1	1	1	1	1	1	1	1	1	1	1	1	1	1	1	1	1	1	1	1	1	1
Env 804	1	0.847436829	0.024472526	1	1	1	1	1	1	1	1	1	1	1	1	1	1	1	1	1	1	1	1	1	1	1	1	1	1	1	1	1	1	1	1	1	1	1	1	1	1	1	1	1	1	1	1	1	1
Env 805	1	1	1	1	1	1	1	1	1	1	1	1	1	1	1	1	1	1	1	1	1	1	1	1	1	1	1	1	1	1	1	1	1	1	1	1	1	1	1	1	1	1	1	1	1	1	1	1	1
Env 806	1	1	1	0.697952483	1	1	1	1	1	1	1	1	1	1	1	1	1	1	1	1	1	1	1	1	1	1	1	1	1	1	1	1	1	1	1	1	1	1	1	1	1	1	1	1	1	1	1	1	1
Env 807	0.757510676	1	1	1	1	1	1	1	1	1	1	1	1	1	1	1	1	1	1	1	1	1	1	1	1	1	1	1	1	1	1	1	1	1	1	1	1	1	1	1	1	1	1	1	1	1	1	1	1
Env 808	1	1	1	1	1	1	1	1	1	1	1	1	1	1	1	1	1	1	1	1	1	1	1	1	1	1	1	1	1	1	1	1	1	1	1	1	1	1	1	1	1	1	1	1	1	1	1	1	1
Env 809	0.822855734	0.228808528	0.07124299	0.539235149	0.418039876	1	1	1	1	1	1	1	1	1	1	1	1	1	1	1	1	1	1	1	1	1	1	1	1	1	1	1	1	1	1	1	1	1	1	1	1	1	1	1	1	1	1	0.905783866033948	1
Env 81	1	1	1	1	1	1	1	1	1	1	1	1	1	1	1	1	1	1	1	1	1	1	1	1	1	1	1	1	1	1	1	1	1	1	1	1	1	1	1	1	1	1	1	1	1	1	1	1	1
Env 810	1	1	1	1	1	1	1	1	1	1	1	1	1	1	1	1	1	1	1	1	0.832274550850533	1	1	1	1	1	1	1	1	1	1	1	1	1	1	0.446225781226211	1	1	1	1	1	1	1	1	1	1	1	1	0.905783866033948
Env 811	1	1	1	1	1	1	1	1	1	1	1	1	1	1	1	1	1	1	1	1	0.832274550850533	0.832274550850533	1	1	1	1	1	1	1	1	1	1	1	1	1	0.446225781226211	0.446225781226211	1	1	1	1	1	1	1	1	1	1	1	1
Env 812	1	1	0.910107514	1	0.469008594	0.832274550850533	1	1	1	1	0.832274550850531	1	1	1	1	1	1	1	0.874915255874761	1	0.832274550850533	0.832274550850533	0.832274550850533	1	1	1	1	1	1	1	1	1	1	1	1	0.832274550850533	0.446225781226211	0.446225781226211	1	1	1	1	1	1	1	1	1	1	1
Env 813	1	1	1	1	1	1	1	1	1	1	1	1	1	1	1	1	1	1	1	1	1	0.832274550850533	0.832274550850533	1	1	1	1	1	1	1	1	1	1	1	1	1	0.832274550850533	0.446225781226211	1	1	1	1	1	1	1	1	1	1	1
Env 814	1	1	1	1	1	1	1	1	1	1	1	1	1	1	1	1	1	1	1	1	1	1	0.832274550850533	1	1	1	0.607182613058018	1	1	1	1	1	0.607182613058018	1	1	1	1	0.832274550850533	1	1	1	1	1	1	1	1	1	1	1
Env 815	1	0.796229851	0.656122871	0.617897069	1	1	1	1	1	1	1	1	1	1	1	1	1	1	1	1	1	1	1	1	1	1	0.607182613058018	0.607182613058018	1	1	1	1	0.607182613058018	0.607182613058018	1	1	1	1	1	1	1	1	1	1	1	1	1	1	1
Env 816	1	1	1	1	1	1	1	0.607182613058018	1	0.607182613058018	1	1	1	1	1	0.607182613058014	0.607182613058019	0.60718261305802	0.607182613058019	0.607182613058018	1	1	1	1	1	1	0.607182613058018	0.607182613058018	0.607182613058018	1	1	1	0.607182613058018	0.607182613058018	0.607182613058018	0.730446444514837	1	1	1	1	1	1	1	1	1	1	1	0.356157943245265	1
Env 817	0.505017479	0.27880545	0.346889218	0.00128777	0.04410203	1	1	1	1	1	1	1	1	1	1	1	1	1	1	1	1	1	1	1	1	1	1	0.607182613058018	0.607182613058018	1	1	1	1	0.607182613058018	0.607182613058018	0.51081801210699	0.730446444514837	1	1	1	1	1	1	1	1	1	1	0.356157943245265	0.356157943245265
Env 818	1	0.699751342	0.059213701	0.848318548	0.58251523	1	1	1	1	1	1	1	1	1	0.384501238781087	1	1	1	0.785328806970959	0.849854916961417	1	1	1	1	1	1	1	1	0.607182613058018	1	1	1	1	1	0.607182613058018	1	0.51081801210699	0.730446444514837	1	1	1	1	1	1	1	1	1	0.38450123878109	0.356157943245265
Env 819	1	0.955388817	1	1	1	1	1	1	1	1	1	1	1	1	1	1	1	1	1	1	1	1	1	1	1	1	1	1	1	1	1	1	1	1	1	1	1	0.51081801210699	1	1	1	1	1	1	1	1	1	1	0.38450123878109
Env 82	1	1	1	1	1	1	1	1	1	1	1	1	1	1	1	1	1	1	1	1	1	1	1	1	1	1	1	1	1	1	1	1	1	1	1	1	1	1	1	1	1	1	1	1	1	1	1	1	1
Env 820	1	1	1	1	1	1	1	1	1	1	1	1	1	1	1	1	1	1	1	1	1	1	1	1	1	1	1	1	1	1	1	1	1	1	1	1	1	1	1	1	1	1	1	1	1	1	1	1	1
Env 821	0.62169807	1	0.570673856	0.012964811	0.002790794	1	1	1	1	1	1	1	1	1	1	1	1	1	1	1	1	1	1	1	1	1	1	1	1	1	1	1	1	1	1	1	1	1	1	1	1	1	1	1	1	1	1	1	1
Env 822	1	1	0.079377078	0.65196935	0.262078442	1	1	1	1	1	1	1	1	1	1	1	1	1	1	1	1	1	1	1	1	1	1	1	1	1	1	1	1	1	1	1	1	1	1	1	1	1	1	1	1	1	1	1	1
Env 823	1	1	0.375802058	0.94641598	1	1	1	1	1	1	1	1	1	1	1	1	1	1	1	1	1	1	1	1	1	1	1	1	1	1	1	1	1	1	1	1	1	1	1	1	1	1	1	1	1	1	1	1	1
Env 824	1	1	1	0.220174635	1	1	1	1	1	1	1	1	1	1	1	1	1	1	1	1	1	1	1	1	1	1	1	1	1	1	1	1	1	1	1	1	1	1	1	1	1	1	1	1	1	1	1	1	1
Env 825	1	1	0.858699411	1	1	1	1	1	1	1	1	1	1	1	1	1	1	1	1	1	1	1	1	1	1	1	1	1	1	1	1	1	1	1	1	1	1	1	1	1	1	1	1	1	1	1	1	1	1
Env 826	1	1	1	1	1	1	1	1	1	1	1	1	1	1	1	1	1	1	1	1	1	1	1	1	1	1	1	1	1	1	1	1	1	1	1	1	1	1	1	1	1	1	1	1	1	1	1	1	1
Env 827	0.700594427	0.776447961	0.618713818	0.695098568	0.744704471	1	1	1	1	1	1	1	1	1	1	1	1	1	1	1	1	1	1	1	1	1	1	1	1	1	1	1	1	1	1	1	1	1	1	1	1	1	1	1	1	1	1	1	1
Env 828	1	1	1	1	1	1	1	1	1	1	1	1	1	1	1	1	1	1	1	1	1	1	1	1	1	1	1	1	1	1	1	1	1	1	1	1	1	1	1	1	1	1	1	1	1	1	1	1	1
Env 829	1	1	1	1	1	1	1	1	1	1	1	1	1	1	1	1	0.835812606383691	1	1	0.787990260452557	1	1	1	1	1	1	1	1	1	1	1	1	1	1	1	1	1	1	1	1	1	1	1	1	1	1	1	1	1
Env 83	1	1	1	1	1	1	1	1	1	1	1	1	1	1	1	1	1	1	1	1	1	1	1	1	1	1	1	1	1	1	1	1	1	1	1	1	1	1	1	1	1	1	1	1	1	1	1	1	1
Env 830	1	1	1	1	1	1	1	1	1	1	1	1	1	1	1	1	1	1	1	1	1	1	1	1	1	1	1	1	1	1	1	1	1	1	1	1	1	1	1	1	1	1	1	1	1	1	1	1	1
Env 831	1	1	1	1	1	1	1	1	1	1	1	1	1	1	1	1	1	1	1	1	1	1	1	1	1	1	1	1	1	1	1	1	1	1	1	1	1	1	1	1	1	1	1	1	1	1	1	1	1
Env 832	0.352683158	0.02391054	0.217308715	0.003508071	0.404424331	1	1	1	1	1	1	1	1	1	1	1	1	1	1	1	1	1	1	1	1	1	1	1	1	1	1	1	1	1	1	1	1	1	1	1	1	1	1	1	1	1	1	1	1
Env 833	0.988555266	0.411412469	0.713643064	0.942968725	0.997769229	1	1	1	1	1	1	1	1	1	1	1	1	1	1	1	1	1	1	1	1	1	1	1	1	1	1	1	1	1	1	1	1	1	1	1	1	1	1	1	1	1	1	1	1
Env 834	0.849779911	1	1	1	1	1	1	1	1	1	1	1	1	1	1	1	1	1	1	1	1	1	1	1	1	1	1	1	1	1	1	1	1	1	1	1	1	1	1	1	1	1	1	1	1	1	1	1	1
Env 835	1	0.987467251	0.003582506	1	0.012863123	1	1	1	1	1	1	1	1	1	1	1	1	1	1	1	1	1	1	1	1	1	1	1	1	1	1	1	1	1	1	1	1	1	1	1	1	1	1	1	1	1	1	1	1
Env 836	0.789330358	0.18112644	1	0.018568345	0.001761922	1	1	1	1	1	1	1	1	1	1	1	1	1	1	1	1	1	1	1	1	1	1	1	1	1	1	1	1	1	1	1	1	1	1	1	1	1	1	1	1	1	1	1	1
Env 837	1	0.20820719	0.170475575	1	1	1	1	1	1	1	1	1	1	1	1	1	1	1	1	1	1	1	1	1	1	1	1	1	1	1	1	1	1	1	1	1	1	1	1	1	1	1	1	1	1	1	1	1	1
Env 838	1	1	1	1	1	1	1	1	1	1	1	1	1	1	1	1	1	1	1	1	1	1	1	1	1	1	1	1	1	1	1	1	1	1	1	1	1	1	1	1	1	1	1	1	1	1	1	1	1
Env 839	1	1	1	1	1	1	1	1	1	1	1	1	1	1	1	1	1	1	1	1	1	1	1	1	1	1	1	1	1	1	1	1	1	1	1	1	1	1	1	1	1	1	1	1	1	1	1	1	1
Env 84	1	1	1	1	0.921682393	1	1	1	1	1	1	1	1	1	1	1	1	1	1	1	1	1	1	1	1	1	1	1	1	1	1	1	1	1	1	1	1	1	1	1	1	1	1	1	1	1	1	1	1
Env 840	1	0.647859583	1	1	1	1	1	1	1	1	1	1	1	1	1	1	1	1	1	1	1	1	1	1	1	1	1	1	1	1	1	1	1	1	1	1	1	1	1	1	1	1	1	1	1	1	1	1	1
Env 841	0.096541463	0.85651986	0.424279816	0.830203314	0.066605109	1	1	1	1	1	1	1	1	1	1	1	1	1	1	1	1	1	1	1	1	1	1	1	1	1	1	1	1	1	1	1	1	1	1	1	1	1	1	1	1	1	1	1	1
Env 842	0.757401732	1	0.94288455	1	1	1	1	1	1	1	1	1	1	1	1	1	1	1	1	1	1	1	1	1	1	1	1	1	1	1	1	1	1	1	1	1	1	1	1	1	1	1	1	1	1	1	1	1	1
Env 843	1	1	1	1	1	1	1	1	1	1	1	1	1	1	1	1	1	1	1	1	1	1	1	1	1	1	1	1	1	1	1	1	1	1	1	1	1	1	1	1	1	1	1	1	1	1	1	1	1
Env 844	1	1	1	1	1	1	1	1	1	1	1	1	1	1	1	1	1	1	1	1	1	1	1	1	1	1	1	1	1	1	1	1	1	1	1	1	1	1	1	1	1	1	1	1	1	1	1	1	1
Env 845	1	1	1	1	1	1	1	1	1	1	1	1	1	1	1	1	1	1	1	1	1	1	1	1	1	1	1	1	1	1	1	1	1	1	1	1	1	1	1	1	1	1	1	1	0.832274550850531	1	1	1	1
Env 846	1	1	1	1	0.882301378	1	1	1	1	1	1	1	1	1	1	1	1	1	1	1	1	1	1	1	1	1	1	1	1	1	1	1	1	1	1	1	1	1	1	1	1	1	1	1	1	0.832274550850531	1	1	1
Env 847	1	1	0.176699796	1	1	1	1	1	1	1	1	1	1	1	1	1	1	1	1	1	1	1	1	1	1	1	1	1	1	1	1	1	1	1	1	1	1	1	1	1	1	1	1	1	1	1	0.832274550850531	1	1
Env 848	1	1	1	1	1	1	1	1	1	1	1	1	1	1	1	1	1	1	1	1	1	1	1	1	1	1	1	1	1	1	1	1	1	1	1	1	1	1	1	1	1	1	1	1	1	1	1	1	1
Env 849	1	1	1	1	1	1	1	1	1	1	1	1	1	1	1	1	1	1	1	1	1	1	1	1	1	1	1	1	1	1	1	1	1	1	1	1	1	1	1	1	1	1	1	1	1	1	1	1	1
Env 85	0.000673276	0.794374544	0.715931012	0.00059227	1	1	1	1	1	1	1	1	1	1	1	1	1	1	1	1	1	1	1	1	1	1	1	1	1	1	1	1	1	1	1	1	1	1	1	1	1	1	1	1	1	1	1	0.446225781226209	1
Env 850	1	1	1	1	1	1	1	1	1	1	1	1	1	1	1	1	1	1	1	1	1	1	1	1	1	1	1	1	1	1	1	1	1	1	1	1	1	1	1	1	1	1	1	1	1	1	1	1	1
Env 851	0.659551515	0.554381843	0.5823782	1	0.23443853	1	1	1	1	1	1	1	1	1	1	1	1	1	1	1	1	1	1	1	1	1	1	1	1	1	1	1	1	1	1	1	1	1	1	1	1	1	1	1	1	1	1	1	1
Env 852	1	1	1	1	1	1	1	1	1	1	1	1	1	1	1	1	1	1	1	1	1	1	1	1	1	1	1	1	1	1	1	1	1	1	1	1	1	1	1	1	1	1	1	1	0.372326428710464	1	1	1	1
Env 853	1	1	1	1	1	1	1	1	1	1	1	1	1	1	1	1	1	1	1	1	1	1	1	1	1	1	1	1	1	1	1	1	1	1	1	1	1	1	1	1	1	1	1	1	0.372326428710464	0.372326428710464	1	1	1
Env 854	0.229546732	0.301894246	0.084129165	0.721814748	0.616312662	1	0.446225781226209	1	1	1	1	1	1	1	1	1	1	1	1	1	1	1	1	0.446225781226209	1	1	1	1	1	1	1	1	1	1	1	1	1	1	1	1	1	1	1	1	0.29513500171839	0.372326428710464	0.372326428710464	1	1
Env 855	1	1	1	1	1	1	1	1	1	1	1	1	1	1	1	1	1	1	1	1	1	1	1	1	0.446225781226209	1	1	1	1	1	1	1	1	1	1	1	1	1	1	1	1	1	1	1	1	0.29513500171839	0.372326428710464	1	1
Env 856	1	0.000957461	0.000122287	6.73E-08	1	1	1	1	1	1	1	1	1	1	1	1	1	1	1	1	NA	1	1	NA	1	0.446225781226209	NA	1	1	NA	1	1	NA	1	1	NA	1	1	NA	1	1	NA	1	1	NA	1	0.29513500171839	NA	1
Env 857	NA	NA	NA	NA	NA	1	1	1	1	1	1	1	1	1	1	1	1	1	1	1	NA	1	1	NA	1	0.446225781226209	NA	1	1	NA	1	1	NA	1	1	NA	1	1	NA	1	1	NA	1	1	NA	1	0.29513500171839	NA	1
Env 86	0.01120166	0.787163878	0.151245818	0.067262281	0.080697623	1	1	1	1	1	1	1	1	1	1	1	1	1	1	1	1	1	1	1	1	1	1	1	1	1	1	1	1	1	1	1	1	1	1	1	1	1	1	1	1	1	1	0.832274550850531	0.446225781226209
Env 87	0.074634211	0.053941752	0.013977025	0.055638493	0.017369754	1	1	1	1	1	1	1	1	1	0.832274550850531	1	1	1	1	1	1	1	1	1	1	1	1	1	1	1	1	1	1	1	1	1	1	1	1	1	1	1	1	1	1	1	1	0.832274550850531	0.832274550850531
Env 88	1	1	1	1	1	1	1	1	1	1	1	1	1	1	1	1	1	1	1	1	0.832274550850533	1	1	1	1	1	1	1	1	1	1	1	1	1	1	0.832274550850533	1	1	1	1	1	1	1	1	0.832274550850533	1	1	1	0.832274550850531
Env 89	1	1	1	1	1	1	1	1	1	1	1	1	1	1	1	1	1	1	1	1	0.832274550850533	0.832274550850533	1	1	1	1	1	1	1	1	1	1	1	1	1	0.832274550850533	0.832274550850533	1	1	1	1	1	1	1	0.832274550850533	0.832274550850533	1	1	1
Env 9	1	1	1	0.893439538	1	1	1	0.832274550850531	1	0.832274550850531	1	1	1	1	1	1	1	1	1	0.931055752599118	1	1	1	1	1	1	0.832274550850531	0.832274550850531	0.832274550850531	1	1	1	0.832274550850531	0.832274550850531	0.832274550850531	1	1	1	1	1	1	1	1	1	1	1	1	1	1
Env 90	1	1	1	1	1	0.832274550850531	1	1	1	1	0.832274550850533	1	1	0.832274550850533	1	0.83227455085053	0.832274550850524	0.832274550850526	0.832274550850541	0.832274550850528	0.832274550850531	0.832274550850533	0.832274550850533	1	1	1	1	1	1	1	1	1	1	1	1	0.241785656804484	0.832274550850533	0.832274550850533	1	1	1	1	1	1	1	0.832274550850533	0.832274550850533	1	1
Env 91	1	1	1	1	0.928215736	1	1	1	1	1	1	1	1	1	1	1	1	1	1	1	1	0.832274550850531	0.832274550850533	1	1	1	1	1	1	1	1	1	1	1	1	1	0.241785656804484	0.832274550850533	1	1	1	1	1	1	1	1	0.832274550850533	1	1
Env 92	0.92131767	0.616397945	1	1	1	1	1	1	1	1	1	1	1	1	1	0.474028100917532	1	1	0.145918982659096	1	1	1	0.832274550850531	1	1	1	1	1	1	1	1	1	1	1	1	1	1	0.241785656804484	1	1	1	1	1	1	1	1	1	1	1
Env 93	0.785722333	1	0.595309537	0.003357817	0.786430143	1	1	1	1	1	1	1	1	1	1	1	1	1	1	1	1	1	1	1	1	1	1	1	1	1	1	1	1	1	1	1	1	1	1	1	1	1	1	1	1	1	1	1	1
Env 94	1	1	1	1	1	1	1	1	1	1	1	1	1	1	1	1	1	1	1	1	1	1	1	1	1	1	1	1	1	1	1	1	1	1	1	1	1	1	1	1	1	1	1	1	1	1	1	1	1
Env 95	0.745506937	0.952447371	0.956052478	0.674936236	0.75306919	1	1	1	1	1	1	1	1	1	1	1	1	1	1	1	1	1	1	1	1	1	1	1	1	1	1	1	1	1	1	1	1	1	1	1	1	1	1	1	1	1	1	1	1
Env 96	NA	NA	NA	NA	NA	1	1	1	1	1	1	1	1	1	1	1	1	1	1	1	1	1	1	1	1	1	1	1	1	1	1	1	1	1	1	1	1	1	1	1	1	1	1	1	1	1	1	1	1
Env 97	1	1	1	0.893559945	1	1	1	1	1	1	1	1	1	1	1	1	1	1	1	1	1	1	1	1	1	1	1	1	1	1	1	1	1	1	1	1	1	1	1	1	1	1	1	1	1	1	1	1	1
Env 98	1	1	1	1	1	1	1	1	1	1	1	1	1	1	1	1	1	1	1	1	1	1	1	1	1	1	1	1	1	1	1	1	1	1	1	1	1	1	1	1	1	1	1	1	1	1	1	1	1
Env 99	1	0.908872456	0.665508901	0.393578454	1	1	1	1	1	1	1	1	1	1	1	1	1	1	1	1	1	1	1	1	1	1	1	1	1	1	1	1	1	1	1	1	1	1	1	1	1	1	1	1	1	1	1	1	1
Gag 1	NA	NA	NA	NA	NA	1	1	1	1	1	1	1	1	1	1	1	1	1	1	1	1	NA	NA	1	NA	NA	1	NA	NA	1	NA	NA	1	NA	NA	1	NA	NA	1	NA	NA	1	NA	NA	1	NA	NA	1	NA
Gag 10	NA	NA	NA	NA	NA	1	1	1	1	1	1	1	1	1	1	1	1	1	1	1	1	1	1	1	1	1	1	1	1	0.178662044041373	1	1	1	1	1	0.562081543455203	0.298005587500913	1	1	1	1	1	1	1	0.562081543455203	1	1	0.562081543455203	1
Gag 100	NA	NA	NA	NA	NA	1	1	1	1	1	1	1	1	1	1	1	1	1	1	1	1	1	1	1	1	1	1	1	1	1	1	1	1	1	1	1	1	1	1	1	1	1	1	1	1	1	1	1	1
Gag 101	NA	NA	NA	NA	NA	1	1	1	1	1	1	1	1	1	1	1	1	1	1	1	1	1	1	1	1	1	1	1	1	1	1	1	1	1	1	1	1	1	1	1	1	1	1	1	1	1	1	1	1
Gag 102	NA	NA	NA	NA	NA	1	1	1	1	1	1	1	1	1	1	1	1	1	1	1	0.103141288609663	1	1	1	1	1	1	1	1	1	1	1	1	1	1	1	1	1	1	1	1	1	1	1	1	1	1	1	1
Gag 103	NA	NA	NA	NA	NA	1	1	1	1	1	1	1	1	1	1	1	1	1	1	1	0.103141288609663	0.103141288609663	1	1	1	1	1	1	1	1	1	1	1	1	1	1	1	1	1	1	1	1	1	1	1	1	1	1	1
Gag 104	NA	NA	NA	NA	NA	0.103141288609663	1	1	1	1	1	1	1	1	1	0.331024216060758	0.541475003079736	0.161806719846021	0.121165807031284	0.0882466531543395	0.103141288609663	0.103141288609663	0.103141288609663	1	1	1	1	1	1	1	1	1	1	1	1	1	1	1	1	1	1	1	1	1	1	1	1	1	1
Gag 105	NA	NA	NA	NA	NA	1	1	1	1	1	1	1	1	1	1	1	1	1	1	1	1	0.103141288609663	0.103141288609663	1	1	1	1	1	1	1	1	1	1	1	1	1	1	1	1	1	1	1	1	1	1	1	1	1	1
Gag 106	NA	NA	NA	NA	NA	1	1	1	1	1	1	1	1	1	1	1	1	1	1	1	1	1	0.103141288609663	1	1	1	0.241785656804484	1	1	1	1	1	0.446225781226211	1	1	1	1	1	1	1	1	1	1	1	1	1	1	1	1
Gag 107	NA	NA	NA	NA	NA	1	1	1	0.446225781226211	1	1	1	1	1	1	1	1	1	1	1	1	1	1	1	1	1	1	0.241785656804484	1	0.80512551806577	1	1	1	0.446225781226211	1	1	1	1	1	1	1	1	1	1	1	1	1	1	1
Gag 108	NA	NA	NA	NA	NA	1	1	1	1	1	1	1	1	1	1	1	1	1	1	1	1	1	1	1	1	1	1	1	0.241785656804484	0.780759853656388	0.80512551806577	1	1	1	0.446225781226211	1	1	1	1	1	1	1	1	1	1	1	1	1	1
Gag 109	NA	NA	NA	NA	NA	1	1	1	1	1	1	1	1	1	1	1	1	1	1	1	1	1	1	0.831749868762733	1	1	1	1	1	1	0.780759853656388	0.80512551806577	1	1	1	0.131555613590484	1	1	1	1	1	1	1	1	1	1	1	1	1
Gag 11	NA	NA	NA	NA	NA	1	1	0.562081543455203	0.562081543455203	1	0.298005587500913	0.441010824308965	1	1	1	1	0.3160496209432	0.941212364658512	1	0.741511814453251	1	1	1	1	1	1	1	1	1	0.19528688020739	0.178662044041373	1	1	1	1	0.298005587500913	0.562081543455203	0.298005587500913	1	1	1	1	1	1	1	0.562081543455203	1	0.562081543455203	0.562081543455203
Gag 110	NA	NA	NA	NA	NA	1	1	1	1	1	1	1	1	1	1	1	1	1	1	1	1	1	1	1	0.831749868762733	1	1	1	1	1	1	0.780759853656388	1	1	1	0.0716031517445448	0.131555613590484	1	1	1	1	1	1	1	1	1	1	1	1
Gag 110a	NA	NA	NA	NA	NA	NA	NA	NA	NA	NA	NA	NA	NA	NA	NA	NA	NA	NA	NA	NA	1	1	1	0.831749868762733	0.831749868762733	1	1	1	1	1	1	0.780759853656388	1	1	1	0.38450123878109	0.131555613590484	1	1	1	1	1	1	1	1	1	1	1	1
Gag 110b	NA	NA	NA	NA	NA	NA	NA	NA	NA	NA	NA	NA	NA	NA	NA	NA	NA	NA	NA	NA	1	1	1	0.831749868762733	0.831749868762733	1	1	1	1	1	1	0.780759853656388	1	1	1	0.38450123878109	0.131555613590484	1	1	1	1	1	1	1	1	1	1	1	1
Gag 110c	NA	NA	NA	NA	NA	NA	NA	NA	NA	NA	NA	NA	NA	NA	NA	NA	NA	NA	NA	NA	1	1	1	0.831749868762733	0.831749868762733	1	1	1	1	1	1	0.780759853656388	1	1	1	0.38450123878109	0.131555613590484	1	1	1	1	1	1	1	1	1	1	1	1
Gag 110d	NA	NA	NA	NA	NA	NA	NA	NA	NA	NA	NA	NA	NA	NA	NA	NA	NA	NA	NA	NA	1	1	1	0.831749868762733	0.831749868762733	1	1	1	1	1	1	0.780759853656388	1	1	1	0.38450123878109	0.131555613590484	1	1	1	1	1	1	1	1	1	1	1	1
Gag 110e	NA	NA	NA	NA	NA	NA	NA	NA	NA	NA	NA	NA	NA	NA	NA	NA	NA	NA	NA	NA	1	1	1	0.831749868762733	0.831749868762733	1	1	1	1	1	1	0.780759853656388	1	1	1	0.38450123878109	0.131555613590484	1	1	1	1	1	1	1	1	1	1	1	1
Gag 110f	NA	NA	NA	NA	NA	NA	NA	NA	NA	NA	NA	NA	NA	NA	NA	NA	NA	NA	NA	NA	1	1	1	0.831749868762733	0.831749868762733	1	1	1	1	1	1	0.780759853656388	1	1	1	0.38450123878109	0.131555613590484	1	1	1	1	1	1	1	1	1	1	1	1
Gag 110g	NA	NA	NA	NA	NA	NA	NA	NA	NA	NA	NA	NA	NA	NA	NA	NA	NA	NA	NA	NA	1	1	1	1	0.831749868762733	1	1	1	1	1	1	0.780759853656388	1	1	1	0.38450123878109	0.131555613590484	1	1	1	1	1	1	1	1	1	1	1	1
Gag 111	NA	NA	NA	NA	NA	1	1	1	1	1	0.241785656804482	1	1	1	1	1	1	1	1	0.92486537641406	1	1	1	0.831749868762733	1	0.831749868762733	1	1	1	1	1	1	1	1	1	0.38450123878109	0.0716031517445448	0.131555613590484	1	1	1	1	1	1	1	1	1	1	1
Gag 112	NA	NA	NA	NA	NA	1	1	1	1	1	1	1	1	1	1	1	1	1	1	1	1	1	1	1	0.831749868762733	1	1	1	1	1	1	1	1	1	1	1	0.38450123878109	0.0716031517445448	1	1	1	1	1	1	0.669819864399617	1	1	1	1
Gag 112a	NA	NA	NA	NA	NA	NA	NA	NA	NA	NA	NA	NA	NA	NA	NA	NA	NA	NA	NA	NA	1	1	1	1	0.831749868762733	1	1	1	1	1	1	1	1	1	1	1	0.38450123878109	0.0716031517445448	1	1	1	1	1	1	1	1	1	1	1
Gag 113	NA	NA	NA	NA	NA	1	1	1	1	1	1	1	1	1	1	1	1	1	1	1	1	1	1	1	1	0.831749868762733	1	1	1	1	1	1	1	1	1	1	1	0.38450123878109	1	1	1	1	1	1	1	0.669819864399617	1	1	1
Gag 114	NA	NA	NA	NA	NA	1	1	1	1	1	1	1	1	0.446225781226209	1	1	1	1	1	1	1	1	1	1	1	1	1	1	1	1	1	1	1	1	1	1	1	1	1	1	1	1	1	1	1	1	0.669819864399617	1	1
Gag 114a	NA	NA	NA	NA	NA	NA	NA	NA	NA	NA	NA	NA	NA	NA	NA	NA	NA	NA	NA	NA	1	1	1	1	1	1	1	1	1	1	1	1	1	1	1	1	1	1	1	1	1	1	1	1	1	1	0.669819864399617	1	1
Gag 114b	NA	NA	NA	NA	NA	NA	NA	NA	NA	NA	NA	NA	NA	NA	NA	NA	NA	NA	NA	NA	1	1	1	1	1	1	1	1	1	1	1	1	1	1	1	1	1	1	1	1	1	1	1	1	1	1	0.669819864399617	1	1
Gag 114c	NA	NA	NA	NA	NA	NA	NA	NA	NA	NA	NA	NA	NA	NA	NA	NA	NA	NA	NA	NA	1	1	1	1	1	1	1	1	1	1	1	1	1	1	1	1	1	1	1	1	1	1	1	1	1	1	0.669819864399617	1	1
Gag 114d	NA	NA	NA	NA	NA	NA	NA	NA	NA	NA	NA	NA	NA	NA	NA	NA	NA	NA	NA	NA	1	1	1	1	1	1	1	1	1	1	1	1	1	1	1	1	1	1	1	1	1	1	1	1	1	1	0.669819864399617	1	1
Gag 115	NA	NA	NA	NA	NA	1	1	1	1	1	1	1	1	1	1	1	1	1	1	1	1	1	1	1	1	1	1	1	1	1	1	1	1	1	1	1	1	1	1	1	1	1	1	1	1	1	1	1	1
Gag 116	NA	NA	NA	NA	NA	1	1	1	1	1	1	1	1	1	1	1	1	0.845944311257276	1	1	1	1	1	1	1	1	1	1	1	1	1	1	1	1	1	1	1	1	1	1	1	1	1	1	1	1	1	1	1
Gag 117	NA	NA	NA	NA	NA	1	1	1	1	1	1	1	1	1	1	1	1	1	1	1	1	1	1	1	1	1	1	1	1	1	1	1	1	1	1	1	1	1	1	1	1	1	1	1	1	1	1	1	1
Gag 118	NA	NA	NA	NA	NA	1	1	1	1	1	1	1	1	1	1	1	1	1	1	1	1	1	1	1	1	1	1	1	1	1	1	1	1	1	1	1	1	1	1	1	1	1	1	1	1	1	1	1	1
Gag 119	NA	NA	NA	NA	NA	1	1	1	1	1	1	1	1	1	1	1	1	1	1	1	1	1	1	1	1	1	1	1	1	1	1	1	1	1	1	0.871944782707052	1	1	1	1	1	1	1	1	1	1	1	1	1
Gag 12	NA	NA	NA	NA	NA	1	1	1	1	1	1	1	1	1	1	1	1	1	1	1	1	1	1	1	1	1	1	1	1	1	0.19528688020739	0.178662044041373	1	1	1	1	0.298005587500913	0.562081543455203	1	1	1	1	1	1	1	1	0.562081543455203	1	0.562081543455203
Gag 120	NA	NA	NA	NA	NA	1	1	1	1	1	0.831749868762733	1	1	1	0.831749868762731	1	1	1	0.961456793307396	1	1	1	1	1	1	1	1	1	1	1	1	1	1	1	1	0.582912335869319	0.871944782707052	1	1	1	1	1	1	1	1	1	1	1	1
Gag 120a	NA	NA	NA	NA	NA	NA	NA	NA	NA	NA	NA	NA	NA	NA	NA	NA	NA	NA	NA	NA	1	1	1	1	1	1	1	1	1	1	1	1	1	1	1	1	0.871944782707052	1	1	1	1	1	1	1	1	1	1	1	1
Gag 120b	NA	NA	NA	NA	NA	NA	NA	NA	NA	NA	NA	NA	NA	NA	NA	NA	NA	NA	NA	NA	1	1	1	1	1	1	1	1	1	1	1	1	1	1	1	1	0.871944782707052	1	1	1	1	1	1	1	1	1	1	1	1
Gag 121	NA	NA	NA	NA	NA	1	1	1	1	1	1	1	1	1	1	1	1	1	1	1	1	1	1	1	1	1	1	1	1	1	1	1	1	1	1	1	0.582912335869319	0.871944782707052	1	1	1	1	1	1	1	1	1	1	1
Gag 122	NA	NA	NA	NA	NA	1	1	1	1	1	1	1	1	1	1	1	1	1	1	1	1	1	1	1	1	1	1	1	1	1	1	1	1	1	1	1	1	0.582912335869319	1	1	1	1	1	1	1	1	1	1	1
Gag 123	NA	NA	NA	NA	NA	1	1	1	1	1	1	1	1	1	1	1	1	1	1	1	1	1	1	1	1	1	1	1	1	1	1	1	1	1	1	1	1	1	1	1	1	1	1	1	1	1	1	1	1
Gag 123a	NA	NA	NA	NA	NA	NA	NA	NA	NA	NA	NA	NA	NA	NA	NA	NA	NA	NA	NA	NA	1	1	1	1	1	1	1	1	1	1	1	1	1	1	1	1	1	1	1	1	1	1	1	1	1	1	1	0.501181461106371	1
Gag 124	NA	NA	NA	NA	NA	1	1	1	1	1	1	1	1	1	1	1	0.883817906312136	1	1	1	1	1	1	1	1	1	1	1	1	1	1	1	1	1	1	1	1	1	1	1	1	1	1	1	1	1	1	0.501181461106371	1
Gag 125	NA	NA	NA	NA	NA	1	1	1	1	1	1	1	1	1	1	1	1	1	1	1	1	1	1	1	1	1	1	1	1	0.203371723881509	1	1	1	1	1	1	1	1	1	1	1	1	1	1	1	1	1	1	0.501181461106371
Gag 126	NA	NA	NA	NA	NA	1	1	1	1	1	1	1	1	1	1	1	1	1	1	1	1	1	1	1	1	1	1	1	1	0.496610371975996	0.203371723881509	1	1	1	1	0.923711373687008	1	1	1	1	1	1	1	1	1	1	1	1	1
Gag 127	NA	NA	NA	NA	NA	1	1	1	1	1	1	1	1	1	1	1	1	1	1	1	1	1	1	1	1	1	1	1	1	0.496610371975996	0.496610371975996	0.203371723881509	1	1	1	0.923711373687008	0.923711373687008	1	1	1	1	1	1	1	1	1	1	1	1
Gag 127a	NA	NA	NA	NA	NA	NA	NA	NA	NA	NA	NA	NA	NA	NA	NA	NA	NA	NA	NA	NA	0.279714506131332	1	1	1	1	1	1	1	1	1	0.496610371975996	0.203371723881509	1	1	1	0.515154810253306	0.923711373687008	1	1	1	1	1	1	1	1	1	1	1	1
Gag 127b	NA	NA	NA	NA	NA	NA	NA	NA	NA	NA	NA	NA	NA	NA	NA	NA	NA	NA	NA	NA	0.154567564085611	1	1	1	1	1	1	1	1	1	0.496610371975996	0.203371723881509	1	1	1	0.506890298550445	0.923711373687008	1	1	1	1	1	1	1	1	1	1	1	1
Gag 127c	NA	NA	NA	NA	NA	NA	NA	NA	NA	NA	NA	NA	NA	NA	NA	NA	NA	NA	NA	NA	0.154567564085611	1	1	1	1	1	1	1	1	1	0.496610371975996	0.203371723881509	1	1	1	0.506890298550445	0.923711373687008	1	1	1	1	1	1	1	1	1	1	1	1
Gag 127d	NA	NA	NA	NA	NA	NA	NA	NA	NA	NA	NA	NA	NA	NA	NA	NA	NA	NA	NA	NA	0.279714506131332	1	1	1	1	1	1	1	1	1	0.496610371975996	0.203371723881509	1	1	1	0.923711373687008	0.923711373687008	1	1	1	1	1	1	1	1	1	1	1	1
Gag 127e	NA	NA	NA	NA	NA	NA	NA	NA	NA	NA	NA	NA	NA	NA	NA	NA	NA	NA	NA	NA	0.279714506131332	1	1	1	1	1	1	1	1	1	0.496610371975996	0.203371723881509	1	1	1	0.923711373687008	0.923711373687008	1	1	1	1	1	1	1	1	1	1	1	1
Gag 128	NA	NA	NA	NA	NA	0.832274550850533	1	1	1	1	1	1	1	1	1	0.460748264801597	1	1	1	1	0.279714506131332	1	1	1	1	1	1	1	1	1	0.496610371975996	0.496610371975996	1	1	1	0.923711373687008	0.923711373687008	0.923711373687008	1	1	1	1	1	1	1	1	1	1	1
Gag 129	NA	NA	NA	NA	NA	1	1	1	1	1	1	1	1	1	1	1	1	1	1	1	1	0.279714506131332	1	1	1	1	1	1	1	1	1	0.496610371975996	1	1	1	1	0.923711373687008	0.923711373687008	1	1	1	1	1	1	1	1	1	1	1
Gag 13	NA	NA	NA	NA	NA	1	1	1	1	1	1	1	1	1	1	1	1	1	1	1	1	1	1	1	1	1	1	1	1	1	1	0.19528688020739	1	1	1	1	1	0.298005587500913	1	1	1	1	1	1	1	1	1	1	1
Gag 130	NA	NA	NA	NA	NA	1	1	1	1	1	1	1	1	1	1	1	1	1	1	1	1	1	0.279714506131332	1	1	1	1	1	1	1	1	1	1	1	1	1	1	0.923711373687008	1	1	1	1	1	1	1	1	1	1	1
Gag 131	NA	NA	NA	NA	NA	1	1	1	1	1	1	1	1	1	1	1	1	1	1	1	1	1	1	1	1	1	1	1	1	1	1	1	1	1	1	1	1	1	1	1	1	1	1	1	1	1	1	1	1
Gag 132	NA	NA	NA	NA	NA	1	1	1	1	1	1	1	1	1	1	1	1	1	1	1	1	1	1	1	1	1	1	1	1	1	1	1	1	1	1	1	1	1	1	1	1	1	1	1	1	1	1	1	1
Gag 133	NA	NA	NA	NA	NA	1	1	1	1	1	1	1	1	1	1	1	1	1	1	1	1	1	1	1	1	1	1	1	1	1	1	1	1	1	1	1	1	1	1	1	1	1	1	1	1	1	1	1	1
Gag 134	NA	NA	NA	NA	NA	1	1	1	1	1	1	1	1	1	1	1	1	1	1	1	1	1	1	1	1	1	1	1	1	1	1	1	1	1	1	1	1	1	1	1	1	1	1	1	1	1	1	1	1
Gag 135	NA	NA	NA	NA	NA	1	1	1	1	1	1	1	1	1	1	1	1	1	1	1	1	1	1	1	1	1	1	1	1	1	1	1	1	1	1	1	1	1	1	1	1	1	1	1	1	1	1	1	1
Gag 136	NA	NA	NA	NA	NA	1	1	1	1	1	1	1	1	1	1	1	1	1	1	1	1	1	1	1	1	1	1	1	1	1	1	1	1	1	1	1	1	1	1	1	1	1	1	1	1	1	1	1	1
Gag 137	NA	NA	NA	NA	NA	1	1	1	1	1	1	1	1	1	1	1	1	1	1	1	1	1	1	1	1	1	1	1	1	1	1	1	1	1	1	1	1	1	1	1	1	1	1	1	1	1	1	1	1
Gag 138	NA	NA	NA	NA	NA	1	1	1	1	1	1	1	1	1	1	1	1	1	1	1	1	1	1	1	1	1	1	1	1	1	1	1	1	1	1	1	1	1	1	1	1	1	1	1	1	1	1	1	1
Gag 139	NA	NA	NA	NA	NA	1	1	1	1	1	1	1	1	1	1	1	1	1	1	1	1	1	1	1	1	1	1	1	1	1	1	1	1	1	1	1	1	1	1	1	1	1	1	1	1	1	1	1	1
Gag 14	NA	NA	NA	NA	NA	1	1	1	1	1	1	1	1	1	1	1	1	1	1	1	1	1	1	1	1	1	1	1	1	1	1	1	1	1	1	1	1	1	1	1	1	1	1	1	1	1	1	1	1
Gag 140	NA	NA	NA	NA	NA	1	1	1	1	1	1	1	1	1	1	1	1	1	1	1	1	1	1	1	1	1	1	1	1	1	1	1	1	1	1	1	1	1	1	1	1	1	1	1	1	1	1	1	1
Gag 141	NA	NA	NA	NA	NA	1	1	1	1	1	1	1	1	1	1	1	1	1	1	1	1	1	1	1	1	1	1	1	1	1	1	1	1	1	1	1	1	1	1	1	1	1	1	1	1	1	1	1	1
Gag 142	NA	NA	NA	NA	NA	1	1	1	1	1	1	1	1	1	1	1	1	1	1	1	1	1	1	1	1	1	1	1	1	1	1	1	1	1	1	1	1	1	1	1	1	1	1	1	1	1	1	1	1
Gag 143	NA	NA	NA	NA	NA	1	1	1	1	1	1	1	1	1	1	1	1	1	1	1	1	1	1	1	1	1	1	1	1	1	1	1	1	1	1	1	1	1	1	1	1	1	1	1	1	1	1	1	1
Gag 144	NA	NA	NA	NA	NA	1	1	1	1	1	1	1	1	1	1	1	1	1	1	1	1	1	1	1	1	1	1	1	1	1	1	1	1	1	1	1	1	1	1	1	1	1	1	1	1	1	1	1	1
Gag 145	NA	NA	NA	NA	NA	1	1	1	1	1	1	1	1	1	1	1	1	1	1	1	1	1	1	1	1	1	1	1	1	1	1	1	1	1	1	1	1	1	1	1	1	1	1	1	1	1	1	1	1
Gag 146	NA	NA	NA	NA	NA	1	1	1	1	1	1	1	1	1	1	1	1	1	1	1	1	1	1	1	1	1	1	1	1	1	1	1	1	1	1	1	1	1	1	1	1	1	1	1	1	1	1	1	1
Gag 147	NA	NA	NA	NA	NA	1	1	1	1	1	1	1	1	1	1	1	1	1	1	1	1	1	1	1	1	1	1	1	1	1	1	1	1	1	1	1	1	1	1	1	1	1	1	1	1	1	1	1	1
Gag 148	NA	NA	NA	NA	NA	1	1	1	1	1	1	1	1	1	1	1	1	1	1	1	1	1	1	1	1	1	1	1	1	1	1	1	1	1	1	1	1	1	1	1	1	1	1	1	1	1	1	1	1
Gag 149	NA	NA	NA	NA	NA	1	1	1	1	1	1	1	1	1	1	1	1	1	1	1	1	1	1	1	1	1	1	1	1	1	1	1	1	1	1	1	1	1	1	1	1	1	1	1	1	1	1	1	1
Gag 15	NA	NA	NA	NA	NA	1	1	1	1	1	1	1	1	1	1	1	1	1	1	1	1	1	1	1	1	1	1	1	1	1	1	1	1	1	1	1	1	1	1	1	1	1	1	1	1	1	1	1	1
Gag 150	NA	NA	NA	NA	NA	1	1	1	1	1	1	1	1	1	1	1	1	1	1	1	1	1	1	1	1	1	1	1	1	1	1	1	1	1	1	1	1	1	1	1	1	1	1	1	1	1	1	1	1
Gag 151	NA	NA	NA	NA	NA	1	1	1	1	1	1	1	1	1	1	1	1	1	1	1	1	1	1	1	1	1	1	1	1	1	1	1	1	1	1	1	1	1	1	1	1	1	1	1	1	1	1	1	1
Gag 152	NA	NA	NA	NA	NA	1	1	1	1	1	1	1	1	1	1	1	1	1	1	1	1	1	1	1	1	1	1	1	1	1	1	1	1	1	1	1	1	1	1	1	1	1	1	1	1	1	1	1	1
Gag 153	NA	NA	NA	NA	NA	1	1	1	1	1	1	1	1	1	1	1	1	1	1	1	1	1	1	1	1	1	1	1	1	1	1	1	1	1	1	1	1	1	1	1	1	1	1	1	1	1	1	1	1
Gag 154	NA	NA	NA	NA	NA	1	1	1	1	1	1	1	1	1	1	1	1	1	1	1	1	1	1	1	1	1	1	1	1	1	1	1	1	1	1	1	1	1	1	1	1	1	1	1	1	1	1	1	1
Gag 155	NA	NA	NA	NA	NA	1	1	1	1	1	1	1	1	1	1	1	1	1	1	1	1	1	1	1	1	1	1	1	1	1	1	1	1	1	1	1	1	1	1	1	1	1	1	1	1	1	1	1	1
Gag 156	NA	NA	NA	NA	NA	1	1	1	1	1	1	1	1	1	1	1	1	1	1	1	1	1	1	1	1	1	1	1	1	1	1	1	1	1	1	1	1	1	1	1	1	1	1	1	1	1	1	1	1
Gag 157	NA	NA	NA	NA	NA	1	1	1	1	1	1	1	1	1	1	1	1	1	1	1	1	1	1	1	1	1	1	1	1	1	1	1	1	1	1	1	1	1	1	1	1	1	1	1	1	1	1	1	1
Gag 158	NA	NA	NA	NA	NA	1	1	1	1	1	1	1	1	1	1	1	1	1	1	1	1	1	1	1	1	1	1	1	1	1	1	1	1	1	1	1	1	1	1	1	1	1	1	1	1	1	1	1	1
Gag 159	NA	NA	NA	NA	NA	1	1	1	1	1	1	1	1	1	1	1	1	1	1	1	1	1	1	1	1	1	1	1	1	1	1	1	1	1	1	1	1	1	1	1	1	1	1	1	1	1	1	1	1
Gag 16	NA	NA	NA	NA	NA	1	1	1	1	1	1	1	1	1	1	1	1	1	1	1	1	1	1	1	1	1	1	1	1	1	1	1	1	1	1	1	1	1	1	1	1	1	1	1	1	1	1	1	1
Gag 160	NA	NA	NA	NA	NA	1	1	1	1	1	1	1	1	1	1	1	1	1	1	1	1	1	1	1	1	1	1	1	1	1	1	1	1	1	1	1	1	1	1	1	1	1	1	1	1	1	1	1	1
Gag 161	NA	NA	NA	NA	NA	1	1	1	1	1	1	1	1	1	1	1	1	1	1	1	1	1	1	1	1	1	1	1	1	1	1	1	1	1	1	1	1	1	1	1	1	1	1	1	1	1	1	1	1
Gag 162	NA	NA	NA	NA	NA	1	1	1	1	1	1	1	1	1	1	1	1	1	1	1	1	1	1	1	1	1	1	1	1	1	1	1	1	1	1	1	1	1	1	1	1	1	1	1	1	1	1	1	1
Gag 163	NA	NA	NA	NA	NA	1	1	1	1	1	1	1	1	1	1	1	0.914953935528315	1	1	0.919868472732844	1	1	1	1	1	1	1	1	1	1	1	1	1	1	1	1	1	1	1	1	1	1	1	1	1	1	1	1	1
Gag 164	NA	NA	NA	NA	NA	1	1	1	1	1	1	1	1	1	1	1	1	1	1	1	1	1	1	1	1	1	1	1	1	1	1	1	1	1	1	1	1	1	1	1	1	1	1	1	1	1	1	1	1
Gag 165	NA	NA	NA	NA	NA	1	1	1	1	1	1	1	1	1	1	1	1	1	1	1	1	1	1	1	1	1	1	1	1	1	1	1	1	1	1	1	1	1	1	1	1	1	1	1	1	1	1	1	1
Gag 166	NA	NA	NA	NA	NA	1	1	1	1	1	1	1	1	1	1	1	1	1	1	1	1	1	1	1	1	1	1	1	1	1	1	1	1	1	1	1	1	1	1	1	1	1	1	1	1	1	1	1	1
Gag 167	NA	NA	NA	NA	NA	1	1	1	1	1	1	1	1	1	1	1	1	1	1	1	1	1	1	1	1	1	1	1	1	1	1	1	1	1	1	1	1	1	1	1	1	1	1	1	1	1	1	1	1
Gag 168	NA	NA	NA	NA	NA	1	1	1	1	1	1	1	1	1	1	1	1	1	1	1	1	1	1	1	1	1	1	1	1	1	1	1	1	1	1	1	1	1	1	1	1	1	1	1	1	1	1	1	1
Gag 169	NA	NA	NA	NA	NA	1	1	1	1	1	1	1	1	1	1	1	1	1	1	1	1	1	1	1	1	1	1	1	1	1	1	1	1	1	1	1	1	1	1	1	1	1	1	1	1	1	1	1	1
Gag 17	NA	NA	NA	NA	NA	1	1	1	1	1	1	1	1	1	1	1	1	1	1	1	1	1	1	1	1	1	1	1	1	1	1	1	1	1	1	1	1	1	1	1	1	1	1	1	1	1	1	1	1
Gag 170	NA	NA	NA	NA	NA	1	1	1	1	1	1	1	1	1	1	1	1	1	1	1	1	1	1	1	1	1	1	1	1	1	1	1	1	1	1	1	1	1	1	1	1	1	1	1	1	1	1	1	1
Gag 171	NA	NA	NA	NA	NA	1	1	1	1	1	1	1	1	1	1	1	1	1	1	1	1	1	1	1	1	1	1	1	1	1	1	1	1	1	1	1	1	1	1	1	1	1	1	1	1	1	1	1	1
Gag 172	NA	NA	NA	NA	NA	1	1	1	1	1	1	1	1	1	1	1	1	1	1	1	1	1	1	1	1	1	1	1	1	1	1	1	1	1	1	1	1	1	1	1	1	1	1	1	1	1	1	1	1
Gag 173	NA	NA	NA	NA	NA	1	1	1	1	1	1	1	1	1	1	1	1	1	1	1	1	1	1	1	1	1	1	1	1	1	1	1	1	1	1	1	1	1	1	1	1	1	1	1	1	1	1	1	1
Gag 174	NA	NA	NA	NA	NA	1	1	1	1	1	1	1	1	1	1	1	1	1	1	1	1	1	1	1	1	1	1	1	1	1	1	1	1	1	1	1	1	1	1	1	1	1	1	1	1	1	1	1	1
Gag 175	NA	NA	NA	NA	NA	1	1	1	1	1	1	1	1	1	1	1	1	1	1	1	1	1	1	1	1	1	1	1	1	1	1	1	1	1	1	1	1	1	1	1	1	1	1	1	1	1	1	1	1
Gag 176	NA	NA	NA	NA	NA	1	1	1	1	1	1	1	1	1	1	1	1	1	1	1	1	1	1	1	1	1	1	1	1	1	1	1	1	1	1	1	1	1	1	1	1	1	1	1	1	1	1	1	1
Gag 177	NA	NA	NA	NA	NA	1	1	1	1	1	1	1	1	1	1	1	1	1	1	1	1	1	1	1	1	1	1	1	1	1	1	1	1	1	1	1	1	1	1	1	1	1	1	1	1	1	1	1	1
Gag 178	NA	NA	NA	NA	NA	1	1	1	1	1	1	1	1	1	1	1	1	1	1	1	1	1	1	1	1	1	1	1	1	1	1	1	1	1	1	1	1	1	1	1	1	1	1	1	1	1	1	1	1
Gag 179	NA	NA	NA	NA	NA	1	1	1	1	1	1	1	1	1	1	1	1	1	1	1	1	1	1	1	1	1	1	1	1	1	1	1	1	1	1	1	1	1	1	1	1	1	1	1	1	1	1	1	1
Gag 18	NA	NA	NA	NA	NA	1	1	1	1	1	1	1	1	1	1	1	1	1	1	1	1	1	1	1	1	1	1	1	1	1	1	1	1	1	1	1	1	1	1	1	1	1	1	1	1	1	1	1	1
Gag 180	NA	NA	NA	NA	NA	1	1	1	1	1	1	1	1	1	1	1	1	1	1	1	1	1	1	1	1	1	1	1	1	1	1	1	1	1	1	1	1	1	1	1	1	1	1	1	1	1	1	1	1
Gag 181	NA	NA	NA	NA	NA	1	1	1	1	1	1	1	1	1	1	1	1	1	1	1	1	1	1	1	1	1	1	1	1	1	1	1	1	1	1	1	1	1	1	1	1	1	1	1	1	1	1	1	1
Gag 182	NA	NA	NA	NA	NA	1	1	1	1	1	1	1	1	1	1	1	1	1	1	1	1	1	1	1	1	1	1	1	1	1	1	1	1	1	1	1	1	1	1	1	1	1	1	1	1	1	1	1	1
Gag 183	NA	NA	NA	NA	NA	1	1	1	1	1	1	1	1	1	1	1	1	1	1	1	1	1	1	1	1	1	1	1	1	1	1	1	1	1	1	1	1	1	1	1	1	1	1	1	1	1	1	1	1
Gag 184	NA	NA	NA	NA	NA	1	1	1	1	1	1	1	1	1	1	1	1	1	1	1	1	1	1	1	1	1	1	1	1	1	1	1	1	1	1	1	1	1	1	1	1	1	1	1	1	1	1	1	1
Gag 185	NA	NA	NA	NA	NA	1	1	1	1	1	1	1	1	1	1	1	1	1	1	1	1	1	1	1	1	1	1	1	1	1	1	1	1	1	1	1	1	1	1	1	1	1	1	1	1	1	1	1	1
Gag 186	NA	NA	NA	NA	NA	1	1	1	1	1	1	1	1	1	1	1	1	1	1	1	1	1	1	1	1	1	1	1	1	1	1	1	1	1	1	1	1	1	1	1	1	1	1	1	1	1	1	1	1
Gag 187	NA	NA	NA	NA	NA	1	1	1	1	1	1	1	1	1	1	1	1	1	1	1	1	1	1	1	1	1	1	1	1	1	1	1	1	1	1	1	1	1	1	1	1	1	1	1	1	1	1	1	1
Gag 188	NA	NA	NA	NA	NA	1	1	1	1	1	1	1	1	1	1	1	1	1	1	1	1	1	1	1	1	1	1	1	1	1	1	1	1	1	1	1	1	1	1	1	1	1	1	1	1	1	1	1	1
Gag 189	NA	NA	NA	NA	NA	1	1	1	1	1	1	1	1	1	1	1	1	1	1	1	1	1	1	1	1	1	1	1	1	1	1	1	1	1	1	1	1	1	1	1	1	1	1	1	1	1	1	1	1
Gag 19	NA	NA	NA	NA	NA	1	1	1	1	1	1	1	1	1	1	1	1	1	1	1	1	1	1	1	1	1	1	1	1	1	1	1	1	1	1	1	1	1	1	1	1	1	1	1	1	1	1	1	1
Gag 190	NA	NA	NA	NA	NA	1	1	1	1	1	1	1	1	1	1	1	1	1	1	1	1	1	1	1	1	1	1	1	1	1	1	1	1	1	1	1	1	1	1	1	1	1	1	1	1	1	1	1	1
Gag 191	NA	NA	NA	NA	NA	1	1	1	1	1	1	1	1	1	1	1	1	1	1	1	1	1	1	1	1	1	1	1	1	1	1	1	1	1	1	1	1	1	1	1	1	1	1	1	1	1	1	1	1
Gag 192	NA	NA	NA	NA	NA	1	1	1	1	1	1	1	1	1	1	1	1	1	1	1	1	1	1	1	1	1	1	1	1	1	1	1	1	1	1	1	1	1	1	1	1	1	1	1	1	1	1	1	1
Gag 193	NA	NA	NA	NA	NA	1	1	1	1	1	1	1	1	1	1	1	1	0.997822739120793	1	1	1	1	1	1	1	1	1	1	1	1	1	1	1	1	1	1	1	1	1	1	1	1	1	1	1	1	1	1	1
Gag 194	NA	NA	NA	NA	NA	1	1	1	1	1	1	1	1	1	1	1	1	1	1	1	1	1	1	1	1	1	1	1	1	1	1	1	1	1	1	1	1	1	1	1	1	1	1	1	1	1	1	1	1
Gag 195	NA	NA	NA	NA	NA	1	1	1	1	1	1	1	1	1	1	1	1	1	1	1	1	1	1	1	1	1	1	1	1	1	1	1	1	1	1	1	1	1	1	1	1	1	1	1	1	1	1	1	1
Gag 196	NA	NA	NA	NA	NA	1	1	1	1	1	1	1	1	1	1	1	1	1	1	1	1	1	1	1	1	1	1	1	1	1	1	1	1	1	1	1	1	1	1	1	1	1	1	1	1	1	1	1	1
Gag 197	NA	NA	NA	NA	NA	1	1	1	1	1	1	1	1	1	1	1	1	1	1	1	1	1	1	1	1	1	1	1	1	1	1	1	1	1	1	1	1	1	1	1	1	1	1	1	1	1	1	1	1
Gag 198	NA	NA	NA	NA	NA	1	1	1	1	1	1	1	1	1	1	1	1	1	1	1	1	1	1	1	1	1	1	1	1	1	1	1	1	1	1	1	1	1	1	1	1	1	1	1	1	1	1	1	1
Gag 199	NA	NA	NA	NA	NA	1	1	1	1	1	1	1	1	1	1	1	1	1	1	1	1	1	1	1	1	1	1	1	1	1	1	1	1	1	1	1	1	1	1	1	1	1	1	1	1	1	1	1	1
Gag 2	NA	NA	NA	NA	NA	1	1	1	1	1	1	1	1	1	1	1	1	1	1	1	1	1	NA	1	1	NA	1	1	NA	1	1	NA	1	1	NA	1	1	NA	1	1	NA	1	1	NA	1	1	NA	1	1
Gag 20	NA	NA	NA	NA	NA	1	1	1	1	1	1	1	1	1	1	1	1	1	1	1	1	1	1	1	1	1	1	1	1	1	1	1	1	1	1	1	1	1	1	1	1	1	1	1	1	1	1	1	1
Gag 200	NA	NA	NA	NA	NA	1	1	1	1	1	1	1	1	1	1	1	1	1	1	1	1	1	1	1	1	1	1	1	1	1	1	1	1	1	1	1	1	1	1	1	1	1	1	1	1	1	1	1	1
Gag 201	NA	NA	NA	NA	NA	1	1	1	1	1	1	1	1	1	1	1	1	1	1	1	1	1	1	1	1	1	1	1	1	1	1	1	1	1	1	1	1	1	1	1	1	1	1	1	1	1	1	1	1
Gag 202	NA	NA	NA	NA	NA	1	1	1	1	1	1	1	1	1	1	1	1	1	1	1	1	1	1	1	1	1	1	1	1	1	1	1	1	1	1	1	1	1	1	1	1	1	1	1	1	1	1	1	1
Gag 203	NA	NA	NA	NA	NA	1	1	1	1	1	1	1	1	1	1	1	1	1	1	1	1	1	1	1	1	1	1	1	1	1	1	1	1	1	1	1	1	1	1	1	1	1	1	1	1	1	1	1	1
Gag 204	NA	NA	NA	NA	NA	1	1	1	1	1	1	1	1	1	1	1	1	1	1	1	1	1	1	1	1	1	1	1	1	1	1	1	1	1	1	1	1	1	1	1	1	1	1	1	1	1	1	1	1
Gag 205	NA	NA	NA	NA	NA	1	1	1	1	1	1	1	1	1	1	1	1	1	1	1	1	1	1	1	1	1	1	1	1	1	1	1	1	1	1	1	1	1	1	1	1	1	1	1	1	1	1	1	1
Gag 206	NA	NA	NA	NA	NA	1	1	1	1	1	1	1	1	1	1	1	1	1	1	1	1	1	1	1	1	1	1	1	1	1	1	1	1	1	1	1	1	1	1	1	1	1	1	1	1	1	1	1	1
Gag 207	NA	NA	NA	NA	NA	1	1	1	1	1	1	1	1	1	1	1	1	1	1	1	1	1	1	1	1	1	1	1	1	1	1	1	1	1	1	1	1	1	1	1	1	1	1	1	1	1	1	1	1
Gag 208	NA	NA	NA	NA	NA	1	1	1	1	1	1	1	1	1	1	1	1	1	1	1	1	1	1	1	1	1	1	1	1	1	1	1	1	1	1	1	1	1	1	1	1	1	1	1	1	1	1	1	1
Gag 209	NA	NA	NA	NA	NA	1	1	1	1	1	1	1	1	1	1	1	1	1	1	1	1	1	1	1	1	1	1	1	1	1	1	1	1	1	1	1	1	1	1	1	1	1	1	1	1	1	1	1	1
Gag 21	NA	NA	NA	NA	NA	1	1	1	1	1	1	1	1	1	1	1	1	1	1	1	1	1	1	1	1	1	1	1	1	1	1	1	1	1	1	1	1	1	1	1	1	1	1	1	1	1	1	1	1
Gag 210	NA	NA	NA	NA	NA	1	1	1	1	1	1	1	1	1	1	1	1	1	1	1	1	1	1	1	1	1	1	1	1	1	1	1	1	1	1	1	1	1	1	1	1	1	1	1	1	1	1	1	1
Gag 211	NA	NA	NA	NA	NA	1	1	1	1	1	1	1	1	1	1	1	1	1	1	1	1	1	1	1	1	1	1	1	1	1	1	1	1	1	1	1	1	1	1	1	1	1	1	1	1	1	1	1	1
Gag 212	NA	NA	NA	NA	NA	1	1	1	1	1	1	1	1	1	1	1	1	1	1	1	1	1	1	1	1	1	1	1	1	1	1	1	1	1	1	1	1	1	1	1	1	1	1	1	1	1	1	1	1
Gag 213	NA	NA	NA	NA	NA	1	1	1	1	1	1	1	1	1	1	1	1	1	1	1	1	1	1	1	1	1	1	1	1	1	1	1	1	1	1	1	1	1	1	1	1	1	1	1	1	1	1	1	1
Gag 214	NA	NA	NA	NA	NA	1	1	1	1	1	1	1	1	1	1	1	1	1	1	1	1	1	1	1	1	1	1	1	1	1	1	1	1	1	1	1	1	1	1	1	1	1	1	1	1	1	1	1	1
Gag 215	NA	NA	NA	NA	NA	1	1	1	1	1	1	1	1	1	1	0.423006178020606	1	1	1	1	1	1	1	1	1	1	1	1	1	1	1	1	1	1	1	1	1	1	1	1	1	1	1	1	1	1	1	1	1
Gag 216	NA	NA	NA	NA	NA	1	1	1	1	1	1	1	1	1	1	1	1	1	1	1	1	1	1	1	1	1	1	1	1	1	1	1	1	1	1	1	1	1	1	1	1	1	1	1	1	1	1	1	1
Gag 217	NA	NA	NA	NA	NA	1	1	1	1	1	1	1	1	1	1	1	1	1	1	1	1	1	1	1	1	1	1	1	1	1	1	1	1	1	1	1	1	1	1	1	1	1	1	1	1	1	1	1	1
Gag 218	NA	NA	NA	NA	NA	1	1	1	1	1	1	1	1	1	1	1	1	1	1	1	1	1	1	1	1	1	1	1	1	1	1	1	1	1	1	1	1	1	1	1	1	1	1	1	1	1	1	1	1
Gag 219	NA	NA	NA	NA	NA	1	1	1	1	1	1	1	1	1	1	1	1	1	1	1	1	1	1	1	1	1	1	1	1	1	1	1	1	1	1	1	1	1	1	1	1	1	1	1	1	1	1	1	1
Gag 22	NA	NA	NA	NA	NA	1	1	1	1	1	1	1	1	1	1	1	1	1	1	1	1	1	1	1	1	1	1	1	1	1	1	1	1	1	1	1	1	1	1	1	1	1	1	1	1	1	1	1	1
Gag 220	NA	NA	NA	NA	NA	1	1	1	1	1	1	1	1	1	1	1	1	1	1	1	1	1	1	1	1	1	1	1	1	1	1	1	1	1	1	1	1	1	1	1	1	1	1	1	1	1	1	1	1
Gag 221	NA	NA	NA	NA	NA	1	1	1	1	1	1	1	1	1	1	1	1	1	1	1	1	1	1	1	1	1	1	1	1	1	1	1	1	1	1	1	1	1	1	1	1	1	1	1	1	1	1	1	1
Gag 222	NA	NA	NA	NA	NA	1	1	1	1	1	1	1	1	1	1	1	1	1	1	1	1	1	1	1	1	1	1	1	1	1	1	1	1	1	1	1	1	1	1	1	1	1	1	1	1	1	1	1	1
Gag 223	NA	NA	NA	NA	NA	1	1	1	1	1	1	1	1	1	1	1	1	1	1	1	1	1	1	1	1	1	1	1	1	1	1	1	1	1	1	1	1	1	1	1	1	1	1	1	1	1	1	1	1
Gag 224	NA	NA	NA	NA	NA	1	1	1	1	1	1	1	1	1	1	1	1	1	1	1	1	1	1	1	1	1	1	1	1	1	1	1	1	1	1	1	1	1	1	1	1	1	1	1	1	1	1	1	1
Gag 225	NA	NA	NA	NA	NA	1	1	1	1	1	1	1	1	1	1	1	1	1	1	1	1	1	1	1	1	1	1	1	1	1	1	1	1	1	1	1	1	1	1	1	1	1	1	1	1	1	1	1	1
Gag 226	NA	NA	NA	NA	NA	1	1	1	1	1	1	1	1	1	1	1	1	1	1	1	1	1	1	1	1	1	1	1	1	1	1	1	1	1	1	1	1	1	1	1	1	1	1	1	1	1	1	1	1
Gag 227	NA	NA	NA	NA	NA	1	1	1	1	1	1	1	1	1	1	1	1	1	1	1	1	1	1	1	1	1	1	1	1	1	1	1	1	1	1	1	1	1	1	1	1	1	1	1	1	1	1	1	1
Gag 228	NA	NA	NA	NA	NA	1	1	1	1	1	1	1	1	1	1	1	1	1	1	1	1	1	1	1	1	1	1	1	1	1	1	1	1	1	1	1	1	1	1	1	1	1	1	1	1	1	1	1	1
Gag 229	NA	NA	NA	NA	NA	1	1	1	1	1	1	1	1	1	1	1	1	1	1	1	1	1	1	1	1	1	1	1	1	1	1	1	1	1	1	1	1	1	1	1	1	1	1	1	1	1	1	1	1
Gag 23	NA	NA	NA	NA	NA	1	1	1	1	1	1	1	1	1	1	1	1	1	1	1	1	1	1	1	1	1	1	1	1	1	1	1	1	1	1	1	1	1	1	1	1	1	1	1	1	1	1	1	1
Gag 230	NA	NA	NA	NA	NA	1	1	1	1	1	1	1	1	1	1	1	1	1	1	1	1	1	1	1	1	1	1	1	1	1	1	1	1	1	1	1	1	1	1	1	1	1	1	1	1	1	1	1	1
Gag 231	NA	NA	NA	NA	NA	1	1	1	1	1	1	1	1	1	1	1	1	1	1	1	1	1	1	1	1	1	1	1	1	1	1	1	1	1	1	1	1	1	1	1	1	1	1	1	1	1	1	1	1
Gag 232	NA	NA	NA	NA	NA	1	1	1	1	1	1	1	1	1	1	1	1	1	1	1	1	1	1	1	1	1	1	1	1	1	1	1	1	1	1	1	1	1	1	1	1	1	1	1	1	1	1	1	1
Gag 233	NA	NA	NA	NA	NA	1	1	1	1	1	1	1	1	1	1	1	1	1	1	1	1	1	1	1	1	1	1	1	1	1	1	1	1	1	1	1	1	1	1	1	1	1	1	1	1	1	1	1	1
Gag 234	NA	NA	NA	NA	NA	1	1	1	1	1	1	1	1	1	1	1	1	1	1	1	1	1	1	1	1	1	1	1	1	1	1	1	1	1	1	1	1	1	1	1	1	1	1	1	1	1	1	1	1
Gag 235	NA	NA	NA	NA	NA	1	1	1	1	1	1	1	1	1	1	1	1	1	1	1	1	1	1	1	1	1	1	1	1	1	1	1	1	1	1	1	1	1	1	1	1	1	1	1	1	1	1	1	1
Gag 236	NA	NA	NA	NA	NA	1	1	1	1	1	1	1	1	1	1	1	1	1	1	1	1	1	1	1	1	1	1	1	1	1	1	1	1	1	1	1	1	1	1	1	1	1	1	1	1	1	1	1	1
Gag 237	NA	NA	NA	NA	NA	1	1	1	1	1	1	1	1	1	1	1	1	1	1	1	1	1	1	1	1	1	1	1	1	1	1	1	1	1	1	1	1	1	1	1	1	1	1	1	1	1	1	1	1
Gag 238	NA	NA	NA	NA	NA	1	1	1	1	1	1	1	1	1	1	1	1	1	1	1	1	1	1	1	1	1	1	1	1	1	1	1	1	1	1	1	1	1	1	1	1	1	1	1	1	1	1	1	1
Gag 239	NA	NA	NA	NA	NA	1	1	1	1	1	1	1	1	1	1	1	1	1	1	1	1	1	1	1	1	1	1	1	1	1	1	1	1	1	1	1	1	1	1	1	1	1	1	1	1	1	1	1	1
Gag 24	NA	NA	NA	NA	NA	1	1	1	1	1	1	1	1	1	1	1	1	1	1	1	1	1	1	1	1	1	1	1	1	1	1	1	1	1	1	1	1	1	1	1	1	1	1	1	1	1	1	1	1
Gag 240	NA	NA	NA	NA	NA	1	1	1	1	1	1	1	1	1	1	1	1	1	1	1	1	1	1	1	1	1	1	1	1	1	1	1	1	1	1	1	1	1	1	1	1	1	1	1	1	1	1	1	1
Gag 241	NA	NA	NA	NA	NA	1	1	1	1	1	1	1	1	1	1	1	1	1	1	1	1	1	1	1	1	1	1	1	1	1	1	1	1	1	1	1	1	1	1	1	1	1	1	1	1	1	1	1	1
Gag 242	NA	NA	NA	NA	NA	1	1	1	1	1	1	1	1	1	1	1	1	1	1	1	1	1	1	1	1	1	1	1	1	1	1	1	1	1	1	1	1	1	1	1	1	1	1	1	1	1	1	1	1
Gag 243	NA	NA	NA	NA	NA	1	1	1	1	1	1	1	1	1	1	1	1	1	1	1	1	1	1	1	1	1	1	1	1	1	1	1	1	1	1	1	1	1	1	1	1	1	1	1	1	1	1	1	1
Gag 244	NA	NA	NA	NA	NA	1	1	1	1	1	1	1	1	1	1	1	1	1	1	1	1	1	1	1	1	1	1	1	1	1	1	1	1	1	1	1	1	1	1	1	1	1	1	1	1	1	1	1	1
Gag 245	NA	NA	NA	NA	NA	1	1	1	1	1	1	1	1	1	1	1	1	1	1	1	1	1	1	1	1	1	1	1	1	1	1	1	1	1	1	1	1	1	1	1	1	1	1	1	1	1	1	1	1
Gag 246	NA	NA	NA	NA	NA	1	1	1	1	1	1	1	1	1	1	1	1	1	1	1	1	1	1	1	1	1	1	1	1	1	1	1	1	1	1	1	1	1	1	1	1	1	1	1	1	1	1	1	1
Gag 247	NA	NA	NA	NA	NA	1	1	1	1	1	1	1	1	1	1	1	1	1	1	1	1	1	1	1	1	1	1	1	1	1	1	1	1	1	1	1	1	1	1	1	1	1	1	1	1	1	1	1	1
Gag 248	NA	NA	NA	NA	NA	1	1	1	1	1	1	1	1	1	1	1	1	1	1	1	1	1	1	1	1	1	1	1	1	1	1	1	1	1	1	1	1	1	1	1	1	1	1	1	1	1	1	1	1
Gag 249	NA	NA	NA	NA	NA	1	1	1	1	1	1	1	1	1	1	1	1	1	1	1	1	1	1	1	1	1	1	1	1	1	1	1	1	1	1	1	1	1	1	1	1	1	1	1	1	1	1	1	1
Gag 25	NA	NA	NA	NA	NA	1	1	1	1	1	1	1	1	1	1	1	1	1	1	1	1	1	1	1	1	1	1	1	1	1	1	1	1	1	1	1	1	1	1	1	1	1	1	1	1	1	1	1	1
Gag 250	NA	NA	NA	NA	NA	1	1	1	1	1	1	1	1	1	1	1	1	1	1	1	1	1	1	1	1	1	1	1	1	1	1	1	1	1	1	1	1	1	1	1	1	1	1	1	1	1	1	1	1
Gag 251	NA	NA	NA	NA	NA	1	1	1	1	1	1	1	1	1	1	1	1	1	1	1	1	1	1	1	1	1	1	1	1	1	1	1	1	1	1	1	1	1	1	1	1	1	1	1	1	1	1	1	1
Gag 252	NA	NA	NA	NA	NA	1	1	1	1	1	1	1	1	1	1	1	1	1	1	1	1	1	1	1	1	1	1	1	1	1	1	1	1	1	1	1	1	1	1	1	1	1	1	1	1	1	1	1	1
Gag 253	NA	NA	NA	NA	NA	1	1	1	1	1	1	1	1	1	1	1	1	1	1	1	1	1	1	1	1	1	1	1	1	1	1	1	1	1	1	1	1	1	1	1	1	1	1	1	1	1	1	1	1
Gag 254	NA	NA	NA	NA	NA	1	1	1	1	1	1	1	1	1	1	1	1	1	1	1	1	1	1	1	1	1	1	1	1	1	1	1	1	1	1	1	1	1	1	1	1	1	1	1	1	1	1	1	1
Gag 255	NA	NA	NA	NA	NA	1	1	1	1	1	1	1	1	1	1	1	1	1	1	1	1	1	1	1	1	1	1	1	1	1	1	1	1	1	1	1	1	1	1	1	1	1	1	1	1	1	1	1	1
Gag 256	NA	NA	NA	NA	NA	1	1	1	1	1	1	1	1	1	1	1	1	1	1	1	1	1	1	1	1	1	1	1	1	1	1	1	1	1	1	1	1	1	1	1	1	1	1	1	1	1	1	1	1
Gag 257	NA	NA	NA	NA	NA	1	1	1	1	1	1	1	1	1	1	1	1	1	1	1	1	1	1	1	1	1	1	1	1	1	1	1	1	1	1	1	1	1	1	1	1	1	1	1	1	1	1	1	1
Gag 258	NA	NA	NA	NA	NA	1	1	1	1	1	1	1	1	1	1	1	1	1	1	1	1	1	1	1	1	1	1	1	1	1	1	1	1	1	1	1	1	1	1	1	1	1	1	1	1	1	1	1	1
Gag 259	NA	NA	NA	NA	NA	1	1	1	1	1	1	1	1	1	1	1	1	1	1	1	1	1	1	1	1	1	1	1	1	1	1	1	1	1	1	1	1	1	1	1	1	1	1	1	1	1	1	1	1
Gag 26	NA	NA	NA	NA	NA	1	1	1	1	1	1	1	1	1	1	1	1	1	1	1	1	1	1	1	1	1	1	1	1	1	1	1	1	1	1	1	1	1	1	1	1	1	1	1	1	1	1	1	1
Gag 260	NA	NA	NA	NA	NA	1	1	1	1	1	1	1	1	1	1	1	1	1	1	1	1	1	1	1	1	1	1	1	1	1	1	1	1	1	1	1	1	1	1	1	1	1	1	1	1	1	1	1	1
Gag 261	NA	NA	NA	NA	NA	1	1	1	1	1	1	1	1	1	1	1	1	1	1	1	1	1	1	1	1	1	1	1	1	1	1	1	1	1	1	1	1	1	1	1	1	1	1	1	1	1	1	1	1
Gag 262	NA	NA	NA	NA	NA	1	1	1	1	1	1	1	1	1	1	1	1	1	1	1	1	1	1	1	1	1	1	1	1	1	1	1	1	1	1	1	1	1	1	1	1	1	1	1	1	1	1	1	1
Gag 263	NA	NA	NA	NA	NA	1	1	1	1	1	1	1	1	1	1	1	1	1	1	1	1	1	1	1	1	1	1	1	1	1	1	1	1	1	1	1	1	1	1	1	1	1	1	1	1	1	1	1	1
Gag 264	NA	NA	NA	NA	NA	1	1	1	1	1	1	1	1	1	1	1	1	1	1	1	1	1	1	1	1	1	1	1	1	1	1	1	1	1	1	1	1	1	1	1	1	1	1	1	1	1	1	1	1
Gag 265	NA	NA	NA	NA	NA	1	1	1	1	1	1	1	1	1	1	1	1	1	1	1	1	1	1	1	1	1	1	1	1	1	1	1	1	1	1	1	1	1	1	1	1	1	1	1	1	1	1	1	1
Gag 266	NA	NA	NA	NA	NA	1	1	1	1	1	1	1	1	1	1	1	1	1	1	1	1	1	1	1	1	1	1	1	1	1	1	1	1	1	1	1	1	1	1	1	1	1	1	1	1	1	1	1	1
Gag 267	NA	NA	NA	NA	NA	1	1	1	1	1	1	1	1	1	1	1	1	1	1	1	1	1	1	1	1	1	1	1	1	1	1	1	1	1	1	1	1	1	1	1	1	1	1	1	1	1	1	1	1
Gag 268	NA	NA	NA	NA	NA	1	1	1	1	1	1	1	1	1	1	1	1	1	1	1	1	1	1	1	1	1	1	1	1	1	1	1	1	1	1	1	1	1	1	1	1	1	1	1	1	1	1	1	1
Gag 269	NA	NA	NA	NA	NA	1	1	1	1	1	1	1	1	1	1	1	1	1	1	1	1	1	1	1	1	1	1	1	1	1	1	1	1	1	1	1	1	1	1	1	1	1	1	1	1	1	1	1	1
Gag 27	NA	NA	NA	NA	NA	1	1	1	1	1	1	1	1	1	1	1	1	1	1	1	1	1	1	1	1	1	1	1	1	1	1	1	1	1	1	1	1	1	1	1	1	1	1	1	1	1	1	1	1
Gag 270	NA	NA	NA	NA	NA	1	1	1	1	1	1	1	1	1	1	1	1	1	1	1	1	1	1	1	1	1	1	1	1	1	1	1	1	1	1	1	1	1	1	1	1	1	1	1	1	1	1	1	1
Gag 271	NA	NA	NA	NA	NA	1	1	1	1	1	1	1	1	1	1	1	1	1	1	1	1	1	1	1	1	1	1	1	1	1	1	1	1	1	1	1	1	1	1	1	1	1	1	1	1	1	1	1	1
Gag 272	NA	NA	NA	NA	NA	1	1	1	1	1	1	1	1	1	1	1	1	1	1	1	1	1	1	1	1	1	1	1	1	1	1	1	1	1	1	1	1	1	1	1	1	1	1	1	1	1	1	1	1
Gag 273	NA	NA	NA	NA	NA	1	1	1	1	1	1	1	1	1	1	1	1	1	1	1	1	1	1	1	1	1	1	1	1	1	1	1	1	1	1	1	1	1	1	1	1	1	1	1	1	1	1	1	1
Gag 274	NA	NA	NA	NA	NA	1	1	1	1	1	1	1	1	1	1	1	1	1	1	1	1	1	1	1	1	1	1	1	1	1	1	1	1	1	1	1	1	1	1	1	1	1	1	1	1	1	1	1	1
Gag 275	NA	NA	NA	NA	NA	1	1	1	1	1	1	1	1	1	1	1	1	1	1	1	1	1	1	1	1	1	1	1	1	1	1	1	1	1	1	1	1	1	1	1	1	1	1	1	1	1	1	1	1
Gag 276	NA	NA	NA	NA	NA	1	1	1	1	1	1	1	1	1	1	1	1	1	1	1	1	1	1	1	1	1	1	1	1	1	1	1	1	1	1	1	1	1	1	1	1	1	1	1	1	1	1	1	1
Gag 277	NA	NA	NA	NA	NA	1	1	1	1	1	1	1	1	1	1	1	1	1	1	1	1	1	1	1	1	1	1	1	1	1	1	1	1	1	1	1	1	1	1	1	1	1	1	1	1	1	1	1	1
Gag 278	NA	NA	NA	NA	NA	1	1	1	1	1	1	1	1	1	1	1	1	1	1	1	1	1	1	1	1	1	1	1	1	1	1	1	1	1	1	1	1	1	1	1	1	1	1	1	1	1	1	1	1
Gag 279	NA	NA	NA	NA	NA	1	1	1	1	1	1	1	1	1	1	1	1	1	1	1	1	1	1	1	1	1	1	1	1	1	1	1	1	1	1	1	1	1	1	1	1	1	1	1	0.832274550850533	1	1	1	1
Gag 28	NA	NA	NA	NA	NA	1	1	1	1	1	1	1	1	1	1	1	1	1	1	1	1	1	1	1	1	1	0.65586229721588	1	1	1	1	1	1	1	1	1	1	1	0.65586229721588	1	1	1	1	1	1	1	1	1	1
Gag 280	NA	NA	NA	NA	NA	1	1	1	1	1	1	1	1	0.832274550850533	1	1	1	1	1	1	1	1	1	1	1	1	1	1	1	1	1	1	1	1	1	1	1	1	1	1	1	1	1	1	0.832274550850533	0.832274550850533	1	1	1
Gag 281	NA	NA	NA	NA	NA	1	1	1	1	1	1	1	1	1	1	1	1	1	1	1	1	1	1	1	1	1	1	1	1	1	1	1	1	1	1	1	1	1	1	1	1	1	1	1	1	0.832274550850533	0.832274550850533	1	1
Gag 282	NA	NA	NA	NA	NA	1	1	1	1	1	1	1	1	1	1	1	1	1	1	1	1	1	1	1	1	1	1	1	1	1	1	1	1	1	1	1	1	1	1	1	1	1	1	1	1	1	0.832274550850533	1	1
Gag 283	NA	NA	NA	NA	NA	1	1	1	1	1	1	1	1	1	1	1	1	1	1	1	1	1	1	1	1	1	1	1	1	1	1	1	1	1	1	1	1	1	1	1	1	1	1	1	1	1	1	1	1
Gag 284	NA	NA	NA	NA	NA	1	1	1	1	1	1	1	1	1	1	1	1	1	1	1	1	1	1	1	1	1	1	1	1	1	1	1	1	1	1	1	1	1	1	1	1	1	1	1	1	1	1	1	1
Gag 285	NA	NA	NA	NA	NA	1	1	1	1	1	1	1	1	1	1	1	1	1	1	1	1	1	1	1	1	1	1	1	1	1	1	1	1	1	1	1	1	1	1	1	1	1	1	1	1	1	1	1	1
Gag 286	NA	NA	NA	NA	NA	1	1	1	1	1	1	1	1	1	1	1	1	1	1	1	1	1	1	1	1	1	1	1	1	1	1	1	1	1	1	1	1	1	1	1	1	1	1	1	1	1	1	1	1
Gag 287	NA	NA	NA	NA	NA	1	1	1	1	1	1	1	1	1	1	1	1	1	1	1	1	1	1	1	1	1	1	1	1	1	1	1	1	1	1	1	1	1	1	1	1	1	1	1	1	1	1	1	1
Gag 288	NA	NA	NA	NA	NA	1	1	1	1	1	1	1	1	1	1	1	1	1	1	1	1	1	1	1	1	1	1	1	1	1	1	1	1	1	1	1	1	1	1	1	1	1	1	1	1	1	1	1	1
Gag 289	NA	NA	NA	NA	NA	1	1	1	1	1	1	1	1	1	1	1	1	1	1	1	1	1	1	1	1	1	1	1	1	1	1	1	1	1	1	1	1	1	1	1	1	1	1	1	1	1	1	1	1
Gag 29	NA	NA	NA	NA	NA	1	1	1	1	1	1	1	1	1	1	1	1	1	1	1	1	1	1	1	1	1	0.41036184335493	0.65586229721588	1	1	1	1	1	1	1	1	1	1	0.41036184335493	0.65586229721588	1	1	1	1	1	1	1	1	1
Gag 290	NA	NA	NA	NA	NA	1	1	1	1	1	1	1	1	1	1	1	1	1	1	1	1	1	1	1	1	1	1	1	1	1	1	1	1	1	1	1	1	1	1	1	1	1	1	1	1	1	1	1	1
Gag 291	NA	NA	NA	NA	NA	1	1	1	1	1	1	1	1	1	1	1	1	1	1	1	1	1	1	1	1	1	1	1	1	1	1	1	1	1	1	1	1	1	1	1	1	1	1	1	1	1	1	1	1
Gag 292	NA	NA	NA	NA	NA	1	1	1	1	1	1	1	1	1	1	1	1	1	1	1	1	1	1	1	1	1	1	1	1	1	1	1	1	1	1	1	1	1	1	1	1	1	1	1	1	1	1	1	1
Gag 293	NA	NA	NA	NA	NA	1	1	1	1	1	1	1	1	1	1	1	1	1	1	1	1	1	1	1	1	1	1	1	1	1	1	1	1	1	1	1	1	1	1	1	1	1	1	1	1	1	1	1	1
Gag 294	NA	NA	NA	NA	NA	1	1	1	1	1	1	1	1	1	1	1	1	1	1	1	1	1	1	1	1	1	1	1	1	1	1	1	1	1	1	1	1	1	1	1	1	1	1	1	1	1	1	1	1
Gag 295	NA	NA	NA	NA	NA	1	1	1	1	1	1	1	1	1	1	1	1	1	1	1	1	1	1	1	1	1	1	1	1	1	1	1	1	1	1	1	1	1	1	1	1	1	1	1	1	1	1	1	1
Gag 296	NA	NA	NA	NA	NA	1	1	1	1	1	1	1	1	1	1	1	1	1	1	1	1	1	1	1	1	1	1	1	1	1	1	1	1	1	1	1	1	1	1	1	1	1	1	1	1	1	1	1	1
Gag 297	NA	NA	NA	NA	NA	1	1	1	1	1	1	1	1	1	1	1	1	1	1	1	1	1	1	1	1	1	1	1	1	1	1	1	1	1	1	1	1	1	1	1	1	1	1	1	1	1	1	1	1
Gag 298	NA	NA	NA	NA	NA	1	1	1	1	1	1	1	1	1	1	1	1	1	1	1	1	1	1	1	1	1	1	1	1	1	1	1	1	1	1	1	1	1	1	1	1	1	1	1	1	1	1	1	1
Gag 299	NA	NA	NA	NA	NA	1	1	1	1	1	1	1	1	1	1	1	1	1	1	1	1	1	1	1	1	1	1	1	1	1	1	1	1	1	1	1	1	1	1	1	1	1	1	1	1	1	1	1	1
Gag 3	NA	NA	NA	NA	NA	1	1	1	1	1	1	1	1	1	1	1	1	1	1	1	1	1	1	1	1	1	1	1	1	1	1	1	1	1	1	1	1	1	1	1	1	1	1	1	1	1	1	1	1
Gag 30	NA	NA	NA	NA	NA	1	1	0.628549769497974	1	1	1	0.628549769497974	1	1	1	1	1	1	1	1	1	1	1	1	1	1	0.41036184335493	0.41036184335493	0.65586229721588	1	1	1	1	1	1	1	1	1	0.41036184335493	0.41036184335493	0.65586229721588	1	1	1	1	1	1	1	1
Gag 300	NA	NA	NA	NA	NA	1	1	1	1	1	1	1	1	1	1	1	1	1	1	1	1	1	1	1	1	1	1	1	1	1	1	1	1	1	1	1	1	1	1	1	1	1	1	1	1	1	1	1	1
Gag 301	NA	NA	NA	NA	NA	1	1	1	1	1	1	1	1	1	1	1	1	1	1	1	1	1	1	1	1	1	1	1	1	1	1	1	1	1	1	1	1	1	1	1	1	1	1	1	1	1	1	1	1
Gag 302	NA	NA	NA	NA	NA	1	1	1	1	1	1	1	1	1	1	1	1	1	1	1	1	1	1	1	1	1	1	1	1	1	1	1	1	1	1	1	1	1	1	1	1	1	1	1	1	1	1	1	1
Gag 303	NA	NA	NA	NA	NA	1	1	1	1	1	1	1	1	1	1	1	1	1	1	1	1	1	1	1	1	1	1	1	1	1	1	1	1	1	1	1	1	1	1	1	1	1	1	1	1	1	1	1	1
Gag 304	NA	NA	NA	NA	NA	1	1	1	1	1	1	1	1	1	1	1	1	1	1	1	1	1	1	1	1	1	1	1	1	1	1	1	1	1	1	1	1	1	1	1	1	1	1	1	1	1	1	1	1
Gag 305	NA	NA	NA	NA	NA	1	1	1	1	1	1	1	1	1	1	1	1	1	1	1	1	1	1	1	1	1	1	1	1	1	1	1	1	1	1	1	1	1	1	1	1	1	1	1	1	1	1	1	1
Gag 306	NA	NA	NA	NA	NA	1	1	1	1	1	1	1	1	1	1	1	1	1	1	1	1	1	1	1	1	1	1	1	1	1	1	1	1	1	1	1	1	1	1	1	1	1	1	1	1	1	1	1	1
Gag 307	NA	NA	NA	NA	NA	1	1	1	1	1	1	1	1	1	1	1	1	1	1	1	1	1	1	1	1	1	1	1	1	1	1	1	1	1	1	1	1	1	1	1	1	1	1	1	1	1	1	1	1
Gag 308	NA	NA	NA	NA	NA	1	1	1	1	1	1	1	1	1	1	1	1	1	1	1	1	1	1	1	1	1	1	1	1	1	1	1	1	1	1	1	1	1	1	1	1	1	1	1	1	1	1	1	1
Gag 309	NA	NA	NA	NA	NA	1	1	1	1	1	1	1	1	1	1	1	1	1	1	1	1	1	1	1	1	1	1	1	1	1	1	1	1	1	1	1	1	1	1	1	1	1	1	1	1	1	1	1	1
Gag 31	NA	NA	NA	NA	NA	1	1	1	1	1	1	1	1	1	1	1	1	1	1	1	1	1	1	1	1	1	1	0.41036184335493	0.41036184335493	1	1	1	1	1	1	1	1	1	1	0.41036184335493	0.41036184335493	1	1	1	1	1	1	1	1
Gag 310	NA	NA	NA	NA	NA	1	1	1	1	1	1	1	1	1	1	1	1	1	1	1	1	1	1	1	1	1	1	1	1	1	1	1	1	1	1	1	1	1	1	1	1	1	1	1	1	1	1	1	1
Gag 311	NA	NA	NA	NA	NA	1	1	1	1	1	1	1	1	1	1	1	1	1	1	1	1	1	1	1	1	1	1	1	1	1	1	1	1	1	1	1	1	1	1	1	1	1	1	1	1	1	1	1	1
Gag 312	NA	NA	NA	NA	NA	1	1	1	1	1	1	1	1	1	1	1	1	1	1	1	1	1	1	1	1	1	1	1	1	1	1	1	1	1	1	1	1	1	1	1	1	1	1	1	1	1	1	1	1
Gag 313	NA	NA	NA	NA	NA	1	1	1	1	1	1	1	1	1	1	1	1	1	1	1	1	1	1	1	1	1	1	1	1	1	1	1	1	1	1	1	1	1	1	1	1	1	1	1	1	1	1	1	1
Gag 314	NA	NA	NA	NA	NA	1	1	1	1	1	1	1	1	1	1	1	1	1	1	1	1	1	1	1	1	1	1	1	1	1	1	1	1	1	1	1	1	1	1	1	1	1	1	1	1	1	1	1	1
Gag 315	NA	NA	NA	NA	NA	1	1	1	1	1	1	1	1	1	1	1	1	1	1	1	1	1	1	1	1	1	1	1	1	1	1	1	1	1	1	1	1	1	1	1	1	1	1	1	1	1	1	1	1
Gag 316	NA	NA	NA	NA	NA	1	1	1	1	1	1	1	1	1	1	1	1	1	1	1	1	1	1	1	1	1	1	1	1	1	1	1	1	1	1	1	1	1	1	1	1	1	1	1	1	1	1	1	1
Gag 317	NA	NA	NA	NA	NA	1	1	1	1	1	1	1	1	1	1	1	1	1	1	1	1	1	1	1	1	1	1	1	1	1	1	1	1	1	1	1	1	1	1	1	1	1	1	1	1	1	1	1	1
Gag 318	NA	NA	NA	NA	NA	1	1	1	1	1	1	1	1	1	1	1	1	1	1	1	1	1	1	1	1	1	1	1	1	1	1	1	1	1	1	1	1	1	1	1	1	1	1	1	1	1	1	1	1
Gag 319	NA	NA	NA	NA	NA	1	1	1	1	1	1	1	1	1	1	1	1	1	1	1	1	1	1	1	1	1	1	1	1	1	1	1	1	1	1	1	1	1	1	1	1	1	1	1	1	1	1	1	1
Gag 32	NA	NA	NA	NA	NA	1	1	1	1	1	1	1	1	1	1	1	1	1	1	1	1	1	1	1	1	1	1	1	0.41036184335493	1	1	1	1	1	1	1	1	1	1	1	0.41036184335493	1	1	1	1	1	1	1	1
Gag 320	NA	NA	NA	NA	NA	1	1	1	1	1	1	1	1	1	1	1	1	1	1	1	1	1	1	1	1	1	1	1	1	1	1	1	1	1	1	1	1	1	1	1	1	1	1	1	1	1	1	1	1
Gag 321	NA	NA	NA	NA	NA	1	1	1	1	1	1	1	1	1	1	1	1	1	1	1	1	1	1	1	1	1	1	1	1	1	1	1	1	1	1	1	1	1	1	1	1	1	1	1	1	1	1	1	1
Gag 322	NA	NA	NA	NA	NA	1	1	1	1	1	1	1	1	1	1	1	1	1	1	1	1	1	1	1	1	1	1	1	1	1	1	1	1	1	1	1	1	1	1	1	1	1	1	1	1	1	1	1	1
Gag 323	NA	NA	NA	NA	NA	1	1	1	1	1	1	1	1	1	1	1	1	1	1	1	1	1	1	1	1	1	1	1	1	1	1	1	1	1	1	1	1	1	1	1	1	1	1	1	1	1	1	1	1
Gag 324	NA	NA	NA	NA	NA	1	1	1	1	1	1	1	1	1	1	1	1	1	1	1	1	1	1	1	1	1	1	1	1	1	1	1	1	1	1	1	1	1	1	1	1	1	1	1	1	1	1	1	1
Gag 325	NA	NA	NA	NA	NA	1	1	1	1	1	1	1	1	1	1	1	1	1	1	1	1	1	1	1	1	1	1	1	1	1	1	1	1	1	1	1	1	1	1	1	1	1	1	1	1	1	1	1	1
Gag 326	NA	NA	NA	NA	NA	1	1	1	1	1	1	1	1	1	1	1	1	1	1	1	1	1	1	1	1	1	1	1	1	1	1	1	1	1	1	1	1	1	1	1	1	1	1	1	1	1	1	1	1
Gag 327	NA	NA	NA	NA	NA	1	1	1	1	1	1	1	1	1	1	1	1	1	1	1	1	1	1	1	1	1	1	1	1	1	1	1	1	1	1	1	1	1	1	1	1	1	1	1	1	1	1	1	1
Gag 328	NA	NA	NA	NA	NA	1	1	1	1	1	1	1	1	1	1	1	1	1	1	1	1	1	1	1	1	1	1	1	1	1	1	1	1	1	1	1	1	1	1	1	1	1	1	1	1	1	1	1	1
Gag 329	NA	NA	NA	NA	NA	1	1	1	1	1	1	1	1	1	1	1	1	1	1	1	1	1	1	1	1	1	1	1	1	1	1	1	1	1	1	1	1	1	1	1	1	1	1	1	1	1	1	1	1
Gag 33	NA	NA	NA	NA	NA	1	1	1	1	1	1	1	1	1	1	1	1	1	1	1	1	1	1	1	1	1	1	1	1	1	1	1	1	1	1	1	1	1	1	1	1	1	1	1	1	1	1	1	1
Gag 330	NA	NA	NA	NA	NA	1	1	1	1	1	1	1	1	1	1	1	1	1	1	1	1	1	1	1	1	1	1	1	1	1	1	1	1	1	1	1	1	1	1	1	1	1	1	1	1	1	1	1	1
Gag 331	NA	NA	NA	NA	NA	1	1	1	1	1	1	1	1	1	1	1	1	1	1	1	1	1	1	1	1	1	1	1	1	1	1	1	1	1	1	1	1	1	1	1	1	1	1	1	1	1	1	1	1
Gag 332	NA	NA	NA	NA	NA	1	1	1	1	1	1	1	1	1	1	1	1	1	1	1	1	1	1	1	1	1	1	1	1	1	1	1	1	1	1	1	1	1	1	1	1	1	1	1	1	1	1	1	1
Gag 333	NA	NA	NA	NA	NA	1	1	1	1	1	1	1	1	1	1	1	1	1	1	1	1	1	1	1	1	1	1	1	1	1	1	1	1	1	1	1	1	1	1	1	1	1	1	1	1	1	1	1	1
Gag 334	NA	NA	NA	NA	NA	1	1	1	1	1	1	1	1	1	1	1	1	1	1	1	1	1	1	1	1	1	1	1	1	1	1	1	1	1	1	1	1	1	1	1	1	1	1	1	1	1	1	1	1
Gag 335	NA	NA	NA	NA	NA	1	1	1	1	1	1	1	1	1	1	1	1	1	1	1	1	1	1	1	1	1	1	1	1	1	1	1	1	1	1	1	1	1	1	1	1	1	1	1	1	1	1	1	1
Gag 336	NA	NA	NA	NA	NA	1	1	1	1	1	1	1	1	1	1	1	1	1	1	1	1	1	1	1	1	1	1	1	1	1	1	1	1	1	1	1	1	1	1	1	1	1	1	1	1	1	1	1	1
Gag 337	NA	NA	NA	NA	NA	1	1	1	1	1	1	1	1	1	1	1	1	1	1	1	1	1	1	1	1	1	1	1	1	1	1	1	1	1	1	0.669819864399618	1	1	1	1	1	0.446225781226209	1	1	1	1	1	1	1
Gag 338	NA	NA	NA	NA	NA	1	1	1	1	1	1	1	1	1	1	1	1	1	1	1	1	1	1	1	1	1	1	1	1	1	1	1	1	1	1	0.669819864399618	0.669819864399618	1	1	1	1	0.446225781226209	0.446225781226209	1	1	1	1	1	1
Gag 339	NA	NA	NA	NA	NA	1	1	1	1	1	0.669819864399618	1	0.446225781226209	1	1	1	1	1	1	0.56441925960757	1	1	1	1	1	1	1	1	1	1	1	1	1	1	1	0.669819864399618	0.669819864399618	0.669819864399618	1	1	1	0.446225781226209	0.446225781226209	0.446225781226209	1	1	1	1	1
Gag 34	NA	NA	NA	NA	NA	1	1	1	1	1	1	1	1	1	1	1	1	1	1	1	1	1	1	1	1	1	1	1	1	1	1	1	1	1	1	1	1	1	1	1	1	1	1	1	1	1	1	1	1
Gag 340	NA	NA	NA	NA	NA	1	1	1	1	1	1	1	1	1	1	1	1	1	1	1	1	1	1	1	1	1	1	1	1	1	1	1	1	1	1	1	0.669819864399618	0.669819864399618	1	1	1	1	0.446225781226209	0.446225781226209	1	1	1	1	1
Gag 341	NA	NA	NA	NA	NA	1	1	1	1	1	1	1	1	1	1	1	1	1	1	1	1	1	1	1	1	1	1	1	1	1	1	1	1	1	1	1	1	0.669819864399618	1	1	1	1	1	0.446225781226209	1	1	1	1	1
Gag 342	NA	NA	NA	NA	NA	1	1	1	1	1	1	1	1	1	1	1	1	1	1	1	1	1	1	1	1	1	1	1	1	1	1	1	1	1	1	1	1	1	1	1	1	1	1	1	1	1	1	1	1
Gag 343	NA	NA	NA	NA	NA	1	1	1	1	1	1	1	1	1	1	1	1	1	1	1	1	1	1	1	1	1	1	1	1	1	1	1	1	1	1	1	1	1	1	1	1	1	1	1	1	1	1	1	1
Gag 344	NA	NA	NA	NA	NA	1	1	1	1	1	1	1	1	1	1	1	1	1	1	1	1	1	1	1	1	1	1	1	1	1	1	1	1	1	1	1	1	1	1	1	1	1	1	1	1	1	1	1	1
Gag 345	NA	NA	NA	NA	NA	1	1	1	1	1	1	1	1	1	1	1	1	1	1	1	1	1	1	1	1	1	1	1	1	1	1	1	1	1	1	1	1	1	1	1	1	1	1	1	1	1	1	1	1
Gag 346	NA	NA	NA	NA	NA	1	1	1	1	1	1	1	1	1	1	1	1	1	1	1	1	1	1	1	1	1	1	1	1	1	1	1	1	1	1	1	1	1	1	1	1	1	1	1	1	1	1	1	1
Gag 347	NA	NA	NA	NA	NA	1	1	1	1	1	1	1	1	1	1	1	1	1	1	1	1	1	1	1	1	1	1	1	1	1	1	1	1	1	1	1	1	1	1	1	1	1	1	1	1	1	1	1	1
Gag 348	NA	NA	NA	NA	NA	1	1	1	1	1	1	1	1	1	1	1	1	1	1	1	1	1	1	1	1	1	1	1	1	1	1	1	1	1	1	1	1	1	1	1	1	1	1	1	1	1	1	1	1
Gag 349	NA	NA	NA	NA	NA	1	1	1	1	1	1	1	1	1	1	1	1	1	1	1	1	1	1	1	1	1	1	1	1	1	1	1	1	1	1	1	1	1	1	1	1	1	1	1	1	1	1	1	1
Gag 35	NA	NA	NA	NA	NA	1	1	1	1	1	1	1	1	1	1	1	1	1	1	1	1	1	1	1	1	1	1	1	1	1	1	1	1	1	1	1	1	1	1	1	1	1	1	1	1	1	1	1	1
Gag 350	NA	NA	NA	NA	NA	1	1	1	1	1	1	1	1	1	1	1	1	1	1	1	1	1	1	1	1	1	1	1	1	1	1	1	1	1	1	1	1	1	1	1	1	1	1	1	1	1	1	1	1
Gag 351	NA	NA	NA	NA	NA	1	1	1	1	1	1	1	1	1	1	1	1	1	1	1	1	1	1	1	1	1	1	1	1	1	1	1	1	1	1	1	1	1	1	1	1	1	1	1	1	1	1	1	1
Gag 352	NA	NA	NA	NA	NA	1	1	1	1	1	1	1	1	1	1	1	1	1	1	1	1	1	1	1	1	1	1	1	1	1	1	1	1	1	1	1	1	1	1	1	1	1	1	1	1	1	1	1	1
Gag 353	NA	NA	NA	NA	NA	1	1	1	1	1	1	1	1	1	1	1	1	1	1	1	1	1	1	1	1	1	1	1	1	1	1	1	1	1	1	1	1	1	1	1	1	1	1	1	1	1	1	1	1
Gag 354	NA	NA	NA	NA	NA	1	1	1	1	1	1	1	1	1	1	1	1	1	1	1	1	1	1	1	1	1	1	1	1	1	1	1	1	1	1	1	1	1	1	1	1	1	1	1	1	1	1	1	1
Gag 355	NA	NA	NA	NA	NA	1	1	1	1	1	1	1	1	1	1	1	1	1	1	1	1	1	1	1	1	1	1	1	1	1	1	1	1	1	1	1	1	1	1	1	1	1	1	1	1	1	1	1	1
Gag 356	NA	NA	NA	NA	NA	1	1	1	1	1	1	1	1	1	1	1	1	1	1	1	1	1	1	1	1	1	1	1	1	1	1	1	1	1	1	1	1	1	1	1	1	1	1	1	1	1	1	1	1
Gag 357	NA	NA	NA	NA	NA	1	1	1	1	1	1	1	1	1	1	1	1	1	1	1	1	1	1	1	1	1	1	1	1	1	1	1	1	1	1	1	1	1	1	1	1	1	1	1	1	1	1	1	1
Gag 358	NA	NA	NA	NA	NA	1	1	1	1	1	1	1	1	1	1	1	1	1	1	1	1	1	1	1	1	1	1	1	1	1	1	1	1	1	1	1	1	1	1	1	1	1	1	1	1	1	1	1	1
Gag 359	NA	NA	NA	NA	NA	1	1	1	1	1	1	1	1	1	1	1	1	1	1	1	1	1	1	1	1	1	1	1	1	1	1	1	1	1	1	1	1	1	1	1	1	1	1	1	1	1	1	1	1
Gag 36	NA	NA	NA	NA	NA	1	1	1	1	1	1	1	1	1	1	1	1	1	1	1	1	1	1	1	1	1	1	1	1	1	1	1	1	1	1	1	1	1	1	1	1	1	1	1	1	1	1	1	1
Gag 360	NA	NA	NA	NA	NA	1	1	1	1	1	1	1	1	1	1	1	1	1	1	1	1	1	1	1	1	1	1	1	1	1	1	1	1	1	1	1	1	1	1	1	1	1	1	1	1	1	1	1	1
Gag 361	NA	NA	NA	NA	NA	1	1	1	1	1	1	1	1	1	1	1	1	1	1	1	1	1	1	1	1	1	1	1	1	1	1	1	1	1	1	1	1	1	1	1	1	1	1	1	1	1	1	1	1
Gag 362	NA	NA	NA	NA	NA	1	1	1	1	1	1	1	1	1	1	1	1	1	1	1	1	1	1	1	1	1	1	1	1	1	1	1	1	1	1	1	1	1	1	1	1	1	1	1	1	1	1	1	1
Gag 363	NA	NA	NA	NA	NA	1	1	1	1	1	1	1	1	1	1	1	1	1	1	1	1	1	1	1	1	1	1	1	1	1	1	1	1	1	1	1	1	1	1	1	1	1	1	1	1	1	1	1	1
Gag 364	NA	NA	NA	NA	NA	1	1	1	1	1	1	1	1	1	1	1	1	1	1	1	1	1	1	1	1	1	1	1	1	1	1	1	1	1	1	1	1	1	1	1	1	1	1	1	1	1	1	1	1
Gag 365	NA	NA	NA	NA	NA	1	1	1	1	1	1	1	1	1	1	1	1	1	1	1	1	1	1	1	1	1	1	1	1	1	1	1	1	1	1	1	1	1	1	1	1	1	1	1	1	1	1	1	1
Gag 366	NA	NA	NA	NA	NA	1	1	1	1	1	1	1	1	1	1	1	1	1	1	1	1	1	1	1	1	1	1	1	1	1	1	1	1	1	1	1	1	1	1	1	1	1	1	1	1	1	1	1	1
Gag 367	NA	NA	NA	NA	NA	1	1	1	1	1	1	1	1	1	1	1	1	1	1	1	1	1	1	0.254693618615763	1	1	0.245417174679115	1	1	0.947494044551567	1	1	1	1	1	1	1	1	0.245417174679115	1	1	1	1	1	1	1	1	0.884533755269407	1
Gag 368	NA	NA	NA	NA	NA	1	1	1	1	1	1	1	1	1	1	1	1	1	1	1	1	1	1	0.540705396134544	0.254693618615763	1	0.507594430416733	0.245417174679115	1	0.947494044551567	0.947494044551567	1	1	1	1	1	1	1	0.507594430416733	0.245417174679115	1	1	1	1	0.804907096589351	1	1	1	0.884533755269407
Gag 369	NA	NA	NA	NA	NA	1	0.254693618615763	0.245417174679115	0.72863138236599	1	1	0.245417174679115	1	1	0.831749868762733	1	0.0527090424127471	1	0.209294082909537	1	1	1	1	0.540705396134544	0.540705396134544	0.254693618615763	0.507594430416733	0.507594430416733	0.245417174679115	0.507594430416732	0.947494044551567	0.947494044551567	1	1	1	1	1	1	0.507594430416733	0.507594430416733	0.245417174679115	1	1	1	1	0.804907096589351	1	1	1
Gag 37	NA	NA	NA	NA	NA	1	1	1	1	1	1	1	1	1	1	1	1	1	1	1	1	1	1	1	1	1	1	1	1	0.832274550850533	1	1	1	1	1	1	1	1	1	1	1	1	1	1	1	1	1	1	1
Gag 370	NA	NA	NA	NA	NA	1	1	1	1	1	1	1	1	1	1	1	1	1	1	1	1	1	1	1	0.540705396134544	0.540705396134544	1	0.507594430416733	0.507594430416733	1	0.507594430416732	0.947494044551567	1	1	1	1	1	1	1	0.507594430416733	0.507594430416733	0.831749868762733	1	1	1	1	0.804907096589351	1	1
Gag 371	NA	NA	NA	NA	NA	1	1	1	1	1	1	1	1	1	1	1	1	1	1	1	1	1	1	1	1	0.540705396134544	1	1	0.507594430416733	1	1	0.507594430416732	1	1	1	1	1	1	1	1	0.507594430416733	1	0.831749868762733	1	1	1	1	1	1
Gag 372	NA	NA	NA	NA	NA	NA	NA	NA	NA	NA	NA	NA	NA	NA	NA	NA	NA	NA	NA	NA	1	1	1	1	1	0.540705396134544	0.574743792797478	1	0.507594430416733	0.172629943294246	1	0.507594430416732	1	1	1	1	1	1	0.780291911946962	1	0.507594430416733	1	0.831749868762733	1	1	1	1	1	1
Gag 372a	NA	NA	NA	NA	NA	NA	NA	NA	NA	NA	NA	NA	NA	NA	NA	NA	NA	NA	NA	NA	1	1	1	1	1	0.540705396134544	0.92570951228818	1	0.507594430416733	0.114906488244997	1	0.507594430416732	1	1	1	1	1	1	1	1	0.507594430416733	1	0.831749868762733	1	1	1	1	1	1
Gag 372b	NA	NA	NA	NA	NA	NA	NA	NA	NA	NA	NA	NA	NA	NA	NA	NA	NA	NA	NA	NA	1	1	1	1	1	0.540705396134544	0.92570951228818	1	0.507594430416733	0.114906488244997	1	0.507594430416732	1	1	1	1	1	1	1	1	0.507594430416733	1	0.831749868762733	1	1	1	1	1	1
Gag 373	NA	NA	NA	NA	NA	1	1	1	1	1	1	1	1	1	1	1	1	1	1	1	1	1	1	1	1	1	0.92570951228818	1	1	0.0804960237677559	1	1	1	1	1	1	1	1	1	1	1	1	1	0.831749868762733	1	1	1	1	1
Gag 374	NA	NA	NA	NA	NA	1	1	1	1	1	1	1	1	1	1	1	1	0.724855081767196	1	1	1	1	1	1	1	1	0.628549769497976	0.92570951228818	1	0.203566785911105	0.0804960237677559	1	1	1	1	1	1	1	1	1	1	1	1	1	1	1	1	0.366975886005339	1
Gag 375	NA	NA	NA	NA	NA	1	1	0.628549769497976	0.52921509842597	1	1	1	1	1	0.131555613590483	1	1	1	1	1	1	1	1	1	1	1	0.628549769497976	0.628549769497976	0.92570951228818	0.529215098425968	0.203566785911105	0.0804960237677559	1	1	1	1	1	1	1	1	1	1	1	1	1	1	1	0.131555613590483	0.366975886005339
Gag 376	NA	NA	NA	NA	NA	1	1	1	1	1	1	1	1	1	1	1	1	1	1	1	1	1	1	1	1	1	1	0.628549769497976	0.628549769497976	1	0.529215098425968	0.203566785911105	1	1	1	1	1	1	1	1	1	1	1	1	1	1	1	1	0.131555613590483
Gag 377	NA	NA	NA	NA	NA	1	1	1	1	1	1	1	1	1	1	1	1	1	1	1	1	1	1	1	1	1	1	1	0.628549769497976	1	1	0.529215098425968	1	1	1	1	1	1	1	1	1	1	1	1	1	1	1	1	1
Gag 378	NA	NA	NA	NA	NA	1	1	1	1	1	1	1	1	1	1	1	1	1	1	1	1	1	1	1	1	1	0.441010824308964	1	1	1	1	1	1	1	1	0.441010824308966	1	1	0.441010824308964	1	1	1	1	1	0.441010824308965	1	1	0.441010824308965	1
Gag 379	NA	NA	NA	NA	NA	1	1	1	1	1	1	1	1	1	1	1	1	1	1	1	1	1	1	1	1	1	1	0.441010824308964	1	1	1	1	1	1	1	1	0.441010824308966	1	0.441010824308964	0.441010824308964	1	1	1	1	0.441010824308966	0.441010824308965	1	1	0.441010824308965
Gag 38	NA	NA	NA	NA	NA	1	1	1	1	1	1	1	1	1	1	1	1	1	1	1	1	1	1	1	1	1	1	1	1	0.832274550850531	0.832274550850533	1	1	1	1	1	1	1	1	1	1	1	1	1	1	1	1	1	1
Gag 380	NA	NA	NA	NA	NA	1	1	0.441010824308964	1	1	0.441010824308964	0.441010824308964	1	0.441010824308965	0.441010824308965	1	1	1	0.805307767864792	0.879756845027569	1	1	1	1	1	1	1	1	0.441010824308964	1	1	1	1	1	1	1	1	0.441010824308966	0.831749868762731	0.441010824308964	0.441010824308964	1	1	1	0.831749868762728	0.441010824308966	0.441010824308965	1	1
Gag 381	NA	NA	NA	NA	NA	1	1	1	1	1	1	1	1	1	1	1	1	1	1	1	1	1	1	1	1	1	1	1	1	1	1	1	1	1	1	1	1	1	1	0.831749868762731	0.441010824308964	1	1	1	1	0.831749868762728	0.441010824308966	1	1
Gag 381a	NA	NA	NA	NA	NA	NA	NA	NA	NA	NA	NA	NA	NA	NA	NA	NA	NA	NA	NA	NA	1	1	1	1	1	1	1	1	1	1	1	1	1	1	1	1	1	1	1	0.831749868762731	0.441010824308964	1	1	1	1	0.831749868762728	0.441010824308966	1	1
Gag 381b	NA	NA	NA	NA	NA	NA	NA	NA	NA	NA	NA	NA	NA	NA	NA	NA	NA	NA	NA	NA	1	1	1	1	1	1	1	1	1	1	1	1	1	1	1	1	1	1	1	0.831749868762731	0.441010824308964	1	1	1	1	0.831749868762728	0.441010824308966	1	1
Gag 382	NA	NA	NA	NA	NA	1	1	1	1	1	1	1	1	1	1	0.861939766652957	1	1	1	1	1	1	1	1	1	1	1	1	1	1	1	1	1	1	1	1	1	1	1	1	0.831749868762731	1	1	1	1	1	0.831749868762728	1	1
Gag 382a	NA	NA	NA	NA	NA	NA	NA	NA	NA	NA	NA	NA	NA	NA	NA	NA	NA	NA	NA	NA	1	1	1	1	1	1	1	1	1	1	1	1	1	1	1	1	1	1	1	1	0.831749868762731	1	1	1	1	1	0.831749868762728	1	1
Gag 382b	NA	NA	NA	NA	NA	NA	NA	NA	NA	NA	NA	NA	NA	NA	NA	NA	NA	NA	NA	NA	1	1	1	1	1	1	1	1	1	1	1	1	1	1	1	1	1	1	1	1	0.831749868762731	1	1	1	1	1	0.831749868762728	1	1
Gag 382c	NA	NA	NA	NA	NA	NA	NA	NA	NA	NA	NA	NA	NA	NA	NA	NA	NA	NA	NA	NA	1	1	1	1	1	1	1	1	1	1	1	1	1	1	1	1	1	1	1	1	0.831749868762731	1	1	1	1	1	0.831749868762728	1	1
Gag 382d	NA	NA	NA	NA	NA	NA	NA	NA	NA	NA	NA	NA	NA	NA	NA	NA	NA	NA	NA	NA	1	1	1	1	1	1	1	1	1	1	1	1	1	1	1	1	1	1	1	1	0.831749868762731	1	1	1	1	1	0.831749868762728	1	1
Gag 382e	NA	NA	NA	NA	NA	NA	NA	NA	NA	NA	NA	NA	NA	NA	NA	NA	NA	NA	NA	NA	1	1	1	1	1	1	1	1	1	1	1	1	1	1	1	1	1	1	1	1	0.831749868762731	1	1	1	1	1	0.831749868762728	1	1
Gag 383	NA	NA	NA	NA	NA	1	1	1	1	1	1	1	1	1	1	1	1	1	1	1	1	1	1	1	1	1	1	1	1	1	1	1	1	1	1	1	1	1	1	1	1	1	1	1	1	1	1	1	1
Gag 383a	NA	NA	NA	NA	NA	NA	NA	NA	NA	NA	NA	NA	NA	NA	NA	NA	NA	NA	NA	NA	1	1	1	1	1	1	1	1	1	1	1	1	1	1	1	1	1	1	1	1	1	1	1	1	1	1	1	0.923711373687008	1
Gag 383b	NA	NA	NA	NA	NA	NA	NA	NA	NA	NA	NA	NA	NA	NA	NA	NA	NA	NA	NA	NA	1	1	1	1	1	1	1	1	1	1	1	1	1	1	1	1	1	1	1	1	1	1	1	1	1	1	1	1	1
Gag 384	NA	NA	NA	NA	NA	1	1	1	0.831749868762731	1	1	1	1	1	1	1	1	1	1	1	1	1	1	1	1	1	1	1	1	1	1	1	1	1	1	1	1	1	1	1	1	1	1	1	1	1	1	1	1
Gag 384a	NA	NA	NA	NA	NA	NA	NA	NA	NA	NA	NA	NA	NA	NA	NA	NA	NA	NA	NA	NA	1	1	1	1	1	1	1	1	1	1	1	1	1	1	1	1	1	1	1	1	1	1	1	1	1	1	1	1	1
Gag 385	NA	NA	NA	NA	NA	1	1	1	1	1	1	1	1	1	1	1	1	1	1	1	1	1	1	1	1	1	1	1	1	1	1	1	1	1	1	1	1	1	1	1	1	1	1	1	1	1	1	1	1
Gag 386	NA	NA	NA	NA	NA	1	1	1	1	1	1	1	1	1	1	1	1	1	1	1	1	1	1	1	1	1	1	1	1	1	1	1	1	1	1	1	1	1	1	1	1	1	1	1	1	1	1	1	1
Gag 387	NA	NA	NA	NA	NA	1	1	1	1	1	1	1	1	1	1	1	1	1	1	1	1	1	1	1	1	1	1	1	1	1	1	1	1	1	1	1	1	1	1	1	1	1	1	1	1	1	1	1	1
Gag 388	NA	NA	NA	NA	NA	1	1	0.384501238781088	1	1	1	0.384501238781088	1	1	1	1	1	1	1	1	1	1	1	1	1	1	1	1	1	1	1	1	1	1	1	1	1	1	1	1	1	1	1	1	1	1	1	1	1
Gag 389	NA	NA	NA	NA	NA	NA	NA	NA	NA	NA	NA	NA	NA	NA	NA	NA	NA	NA	NA	NA	1	1	1	1	1	1	1	1	1	1	1	1	1	1	1	1	1	1	1	1	1	1	1	1	1	1	1	1	1
Gag 39	NA	NA	NA	NA	NA	1	1	1	1	1	1	1	1	1	1	1	1	1	1	1	1	1	1	1	1	1	1	1	1	1	0.832274550850531	0.832274550850533	1	1	1	1	1	1	1	1	1	1	1	1	1	1	1	1	1
Gag 390	NA	NA	NA	NA	NA	1	1	1	1	1	1	1	1	1	1	1	1	1	1	1	1	1	1	1	1	1	1	1	1	1	1	1	1	1	1	1	1	1	1	1	1	1	1	1	1	1	1	1	1
Gag 391	NA	NA	NA	NA	NA	1	1	1	1	1	1	1	1	1	1	1	1	1	1	1	1	1	1	1	1	1	1	1	1	1	1	1	1	1	1	1	1	1	1	1	1	1	1	1	1	1	1	1	1
Gag 392	NA	NA	NA	NA	NA	1	1	1	1	1	1	1	1	1	1	1	1	1	1	1	1	1	1	1	1	1	1	1	1	1	1	1	1	1	1	1	1	1	1	1	1	1	1	1	1	1	1	1	1
Gag 393	NA	NA	NA	NA	NA	1	1	1	1	1	1	1	1	1	1	1	1	1	1	1	1	1	1	1	1	1	1	1	1	1	1	1	1	1	1	1	1	1	1	1	1	1	1	1	1	1	1	1	1
Gag 394	NA	NA	NA	NA	NA	1	1	1	1	1	1	1	1	1	1	1	1	1	1	1	1	1	1	1	1	1	1	1	1	1	1	1	1	1	1	1	1	1	1	1	1	1	1	1	1	1	1	1	1
Gag 395	NA	NA	NA	NA	NA	1	1	1	1	1	1	1	1	1	1	1	1	1	1	1	1	1	1	1	1	1	1	1	1	1	1	1	1	1	1	1	1	1	1	1	1	1	1	1	1	1	1	1	1
Gag 396	NA	NA	NA	NA	NA	1	1	1	1	1	1	1	1	1	1	1	1	1	1	1	1	1	1	1	1	1	1	1	1	1	1	1	1	1	1	1	1	1	1	1	1	1	1	1	1	1	1	1	1
Gag 397	NA	NA	NA	NA	NA	1	1	1	1	1	1	1	1	1	1	1	1	1	1	1	1	1	1	1	1	1	1	1	1	1	1	1	1	1	1	1	1	1	1	1	1	1	1	1	1	1	1	1	1
Gag 398	NA	NA	NA	NA	NA	1	1	1	1	1	1	1	1	1	1	1	1	1	1	1	1	1	1	1	1	1	1	1	1	1	1	1	1	1	1	1	1	1	1	1	1	1	1	1	1	1	1	1	1
Gag 399	NA	NA	NA	NA	NA	1	1	1	1	1	1	1	1	1	1	1	1	1	1	1	1	1	1	1	1	1	1	1	1	1	1	1	1	1	1	1	1	1	1	1	1	1	1	1	1	1	1	1	1
Gag 4	NA	NA	NA	NA	NA	1	1	1	1	1	1	1	1	1	1	1	1	1	1	1	1	1	1	1	1	1	1	1	1	1	1	1	1	1	1	1	1	1	1	1	1	1	1	1	1	1	1	1	1
Gag 40	NA	NA	NA	NA	NA	1	1	1	1	1	1	1	1	1	1	1	1	1	1	1	1	1	1	1	1	1	1	1	1	1	1	0.832274550850531	1	1	1	1	1	1	1	1	1	1	1	1	1	1	1	1	1
Gag 400	NA	NA	NA	NA	NA	1	1	1	1	1	1	1	1	1	1	1	1	1	1	1	1	1	1	1	1	1	1	1	1	1	1	1	1	1	1	1	1	1	1	1	1	1	1	1	1	1	1	1	1
Gag 401	NA	NA	NA	NA	NA	1	1	1	1	1	1	1	1	1	1	1	1	1	1	1	1	1	1	1	1	1	1	1	1	1	1	1	1	1	1	1	1	1	1	1	1	1	1	1	1	1	1	1	1
Gag 402	NA	NA	NA	NA	NA	1	1	1	1	1	1	1	1	1	1	1	1	1	1	1	1	1	1	1	1	1	1	1	1	1	1	1	1	1	1	1	1	1	1	1	1	1	1	1	1	1	1	1	1
Gag 403	NA	NA	NA	NA	NA	1	1	1	1	1	1	1	1	1	1	1	1	1	1	1	1	1	1	1	1	1	1	1	1	1	1	1	1	1	1	1	1	1	1	1	1	1	1	1	1	1	1	1	1
Gag 404	NA	NA	NA	NA	NA	1	1	1	1	1	1	1	1	1	1	1	1	1	1	1	1	1	1	1	1	1	1	1	1	1	1	1	1	1	1	1	1	1	1	1	1	1	1	1	1	1	1	1	1
Gag 405	NA	NA	NA	NA	NA	1	1	1	1	1	1	1	1	1	1	1	1	1	1	1	1	1	1	1	1	1	1	1	1	1	1	1	1	1	1	1	1	1	1	1	1	1	1	1	1	1	1	1	1
Gag 406	NA	NA	NA	NA	NA	1	1	1	1	1	1	1	1	1	1	1	1	1	1	1	1	1	1	1	1	1	1	1	1	1	1	1	1	1	1	1	1	1	1	1	1	1	1	1	1	1	1	1	1
Gag 407	NA	NA	NA	NA	NA	1	1	1	1	1	1	1	1	1	1	1	1	1	1	1	1	1	1	1	1	1	1	1	1	1	1	1	1	1	1	1	1	1	1	1	1	1	1	1	1	1	1	1	1
Gag 408	NA	NA	NA	NA	NA	1	1	1	1	1	1	1	1	1	1	1	1	1	1	1	1	1	1	1	1	1	1	1	1	1	1	1	1	1	1	1	1	1	1	1	1	1	1	1	1	1	1	1	1
Gag 409	NA	NA	NA	NA	NA	1	1	1	1	1	1	1	1	1	1	1	1	1	1	1	1	1	1	1	1	1	1	1	1	1	1	1	1	1	1	1	1	1	1	1	1	1	1	1	1	1	1	1	1
Gag 41	NA	NA	NA	NA	NA	1	1	1	1	1	1	1	1	1	1	1	1	1	1	1	1	1	1	1	1	1	1	1	1	1	1	1	1	1	1	1	1	1	1	1	1	1	1	1	1	1	1	1	1
Gag 410	NA	NA	NA	NA	NA	1	1	1	1	1	1	1	1	1	1	1	1	1	1	1	1	1	1	1	1	1	1	1	1	1	1	1	1	1	1	1	1	1	1	1	1	1	1	1	1	1	1	1	1
Gag 411	NA	NA	NA	NA	NA	1	1	1	1	1	1	1	1	1	1	1	1	1	1	1	1	1	1	1	1	1	1	1	1	1	1	1	1	1	1	1	1	1	1	1	1	1	1	1	1	1	1	1	1
Gag 412	NA	NA	NA	NA	NA	1	1	1	1	1	1	1	1	1	1	1	1	1	1	1	1	1	1	1	1	1	1	1	1	1	1	1	1	1	1	1	1	1	1	1	1	1	1	1	1	1	1	1	1
Gag 413	NA	NA	NA	NA	NA	1	1	1	1	1	1	1	1	1	1	1	1	1	1	1	1	1	1	1	1	1	1	1	1	1	1	1	1	1	1	1	1	1	1	1	1	1	1	1	1	1	1	1	1
Gag 414	NA	NA	NA	NA	NA	1	1	1	1	1	1	1	1	1	1	1	1	1	1	1	1	1	1	1	1	1	1	1	1	1	1	1	1	1	1	1	1	1	1	1	1	1	1	1	1	1	1	1	1
Gag 415	NA	NA	NA	NA	NA	1	1	1	1	1	1	1	1	1	1	1	1	1	1	1	1	1	1	1	1	1	1	1	1	1	1	1	1	1	1	1	1	1	1	1	1	1	1	1	1	1	1	1	1
Gag 416	NA	NA	NA	NA	NA	1	1	1	1	1	1	1	1	1	1	1	1	1	1	1	1	1	1	1	1	1	1	1	1	1	1	1	1	1	1	1	1	1	1	1	1	1	1	1	1	1	1	1	1
Gag 417	NA	NA	NA	NA	NA	1	1	1	1	1	1	1	1	1	1	1	1	1	1	1	1	1	1	1	1	1	1	1	1	1	1	1	1	1	1	1	1	1	1	1	1	1	1	1	1	1	1	1	1
Gag 418	NA	NA	NA	NA	NA	1	1	1	1	1	1	1	1	1	1	1	1	1	1	1	1	1	1	1	1	1	1	1	1	1	1	1	1	1	1	1	1	1	1	1	1	1	1	1	1	1	1	1	1
Gag 419	NA	NA	NA	NA	NA	1	1	1	1	1	1	1	1	1	1	1	1	1	1	1	1	1	1	1	1	1	1	1	1	1	1	1	1	1	1	1	1	1	1	1	1	1	1	1	1	1	1	1	1
Gag 42	NA	NA	NA	NA	NA	1	1	1	1	1	1	1	1	1	1	1	1	1	1	1	1	1	1	1	1	1	1	1	1	1	1	1	1	1	1	1	1	1	1	1	1	1	1	1	1	1	1	1	1
Gag 420	NA	NA	NA	NA	NA	1	1	1	1	1	1	1	1	1	1	1	1	1	1	1	1	1	1	1	1	1	1	1	1	1	1	1	1	1	1	1	1	1	1	1	1	1	1	1	1	1	1	1	1
Gag 421	NA	NA	NA	NA	NA	1	1	1	1	1	1	1	1	1	1	1	1	1	1	1	1	1	1	1	1	1	1	1	1	1	1	1	1	1	1	1	1	1	1	1	1	1	1	1	1	1	1	1	1
Gag 422	NA	NA	NA	NA	NA	1	1	1	1	1	1	1	1	1	1	1	1	1	1	1	1	1	1	1	1	1	1	1	1	1	1	1	1	1	1	1	1	1	1	1	1	1	1	1	1	1	1	1	1
Gag 423	NA	NA	NA	NA	NA	1	1	1	1	1	1	1	1	1	1	1	1	1	1	1	1	1	1	1	1	1	1	1	1	1	1	1	1	1	1	1	1	1	1	1	1	1	1	1	1	1	1	1	1
Gag 424	NA	NA	NA	NA	NA	1	1	1	1	1	1	1	1	1	1	1	1	1	1	1	1	1	1	1	1	1	1	1	1	1	1	1	1	1	1	1	1	1	1	1	1	1	1	1	1	1	1	1	1
Gag 425	NA	NA	NA	NA	NA	1	1	1	1	1	1	1	1	1	1	1	1	1	1	1	1	1	1	1	1	1	1	1	1	1	1	1	1	1	1	1	1	1	1	1	1	1	1	1	1	1	1	1	1
Gag 426	NA	NA	NA	NA	NA	1	1	1	1	1	1	1	1	1	1	1	1	1	1	1	1	1	1	1	1	1	1	1	1	1	1	1	1	1	1	1	1	1	1	1	1	1	1	1	0.923711373687008	1	1	1	1
Gag 427	NA	NA	NA	NA	NA	1	1	1	1	1	1	1	1	1	1	1	1	1	1	1	1	1	1	1	1	1	1	1	1	1	1	1	1	1	1	1	1	1	1	1	1	1	1	1	0.923711373687008	0.923711373687008	1	1	1
Gag 428	NA	NA	NA	NA	NA	1	1	1	1	1	1	1	1	1	1	1	1	1	1	1	1	1	1	1	1	1	1	1	1	1	1	1	1	1	1	1	1	1	1	1	1	1	1	1	1	0.923711373687008	0.923711373687008	1	1
Gag 429	NA	NA	NA	NA	NA	1	1	1	1	1	1	1	1	1	1	1	1	1	1	1	1	1	1	1	1	1	1	1	1	1	1	1	1	1	1	1	1	1	1	1	1	1	1	1	1	1	0.923711373687008	1	1
Gag 43	NA	NA	NA	NA	NA	1	1	1	1	1	1	1	1	1	1	1	1	1	1	1	1	1	1	1	1	1	1	1	1	1	1	1	1	1	1	1	1	1	1	1	1	1	1	1	1	1	1	1	1
Gag 430	NA	NA	NA	NA	NA	1	1	1	1	1	1	1	1	1	1	1	1	1	1	1	1	1	1	1	1	1	1	1	1	1	1	1	1	1	1	1	1	1	1	1	1	1	1	1	1	1	1	1	1
Gag 430a	NA	NA	NA	NA	NA	NA	NA	NA	NA	NA	NA	NA	NA	NA	NA	NA	NA	NA	NA	NA	1	1	1	1	1	1	1	1	1	1	1	1	1	1	1	1	1	1	1	1	1	1	1	1	1	1	1	1	1
Gag 430b	NA	NA	NA	NA	NA	NA	NA	NA	NA	NA	NA	NA	NA	NA	NA	NA	NA	NA	NA	NA	1	1	1	1	1	1	1	1	1	1	1	1	1	1	1	1	1	1	1	1	1	1	1	1	1	1	1	1	1
Gag 430c	NA	NA	NA	NA	NA	NA	NA	NA	NA	NA	NA	NA	NA	NA	NA	NA	NA	NA	NA	NA	1	1	1	1	1	1	1	1	1	1	1	1	1	1	1	1	1	1	1	1	1	1	1	1	1	1	1	1	1
Gag 430d	NA	NA	NA	NA	NA	NA	NA	NA	NA	NA	NA	NA	NA	NA	NA	NA	NA	NA	NA	NA	1	1	1	1	1	1	1	1	1	1	1	1	1	1	1	1	1	1	1	1	1	1	1	1	1	1	1	1	1
Gag 431	NA	NA	NA	NA	NA	1	1	1	1	1	1	1	1	1	1	1	1	1	1	1	1	1	1	1	1	1	1	1	1	1	1	1	1	1	1	1	1	1	1	1	1	1	1	1	1	1	1	1	1
Gag 432	NA	NA	NA	NA	NA	1	1	1	1	1	1	1	1	1	1	1	1	1	1	1	1	1	1	1	1	1	1	1	1	1	1	1	1	1	1	1	1	1	1	1	1	1	1	1	1	1	1	1	1
Gag 433	NA	NA	NA	NA	NA	1	1	1	1	1	1	1	1	1	1	1	1	1	1	1	1	1	1	1	1	1	1	1	1	1	1	1	1	1	1	1	1	1	1	1	1	1	1	1	1	1	1	1	1
Gag 434	NA	NA	NA	NA	NA	1	1	1	1	1	1	1	1	1	1	1	1	1	1	1	1	1	1	1	1	1	1	1	1	1	1	1	1	1	1	1	1	1	1	1	1	1	1	1	1	1	1	1	1
Gag 435	NA	NA	NA	NA	NA	1	1	1	1	1	1	1	1	1	1	1	1	1	1	1	1	1	1	1	1	1	1	1	1	1	1	1	1	1	1	1	1	1	1	1	1	1	1	1	1	1	1	1	1
Gag 436	NA	NA	NA	NA	NA	1	1	1	1	1	1	1	1	1	1	1	1	1	1	1	1	1	1	1	1	1	1	1	1	1	1	1	1	1	1	1	1	1	1	1	1	1	1	1	1	1	1	1	1
Gag 437	NA	NA	NA	NA	NA	1	1	1	1	1	1	1	1	1	1	1	1	1	1	1	1	1	1	1	1	1	1	1	1	1	1	1	1	1	1	1	1	1	1	1	1	1	1	1	1	1	1	1	1
Gag 438	NA	NA	NA	NA	NA	1	1	1	1	1	1	1	1	1	1	1	1	1	1	1	1	1	1	1	1	1	1	1	1	1	1	1	1	1	1	1	1	1	1	1	1	1	1	1	1	1	1	1	1
Gag 439	NA	NA	NA	NA	NA	1	1	1	1	1	1	1	1	1	1	1	1	1	1	1	1	1	1	1	1	1	1	1	1	1	1	1	1	1	1	1	1	1	1	1	1	1	1	1	1	1	1	1	1
Gag 44	NA	NA	NA	NA	NA	1	1	1	1	1	1	1	1	1	1	1	1	1	1	1	1	1	1	1	1	1	1	1	1	1	1	1	1	1	1	1	1	1	1	1	1	1	1	1	1	1	1	1	1
Gag 440	NA	NA	NA	NA	NA	1	1	1	1	1	1	1	1	1	1	0.874191970484575	1	1	1	1	1	1	1	1	1	1	1	1	1	1	1	1	1	1	1	1	1	1	1	1	1	1	1	1	1	1	1	1	1
Gag 441	NA	NA	NA	NA	NA	1	1	1	1	1	1	1	1	1	1	1	1	1	1	1	1	1	1	1	1	1	1	1	1	1	1	1	1	1	1	1	1	1	1	1	1	1	1	1	1	1	1	1	1
Gag 442	NA	NA	NA	NA	NA	1	1	1	1	1	1	1	1	1	1	1	1	1	1	1	1	1	1	1	1	1	1	1	1	1	1	1	1	1	1	1	1	1	1	1	1	1	1	1	1	1	1	1	1
Gag 443	NA	NA	NA	NA	NA	1	1	1	1	1	1	1	1	1	1	1	1	1	1	1	1	1	1	1	1	1	1	1	1	1	1	1	1	1	1	1	1	1	1	1	1	1	1	1	1	1	1	1	1
Gag 444	NA	NA	NA	NA	NA	1	1	1	1	1	1	1	1	1	1	1	1	1	1	1	1	1	1	1	1	1	1	1	1	1	1	1	1	1	1	1	1	1	1	1	1	1	1	1	1	1	1	1	1
Gag 445	NA	NA	NA	NA	NA	1	1	1	1	1	1	1	1	1	1	1	1	1	1	1	1	1	1	1	1	1	1	1	1	1	1	1	1	1	1	1	1	1	1	1	1	1	1	1	1	1	1	1	1
Gag 446	NA	NA	NA	NA	NA	1	1	1	1	1	1	1	1	1	1	1	1	1	1	1	1	1	1	1	1	1	1	1	1	1	1	1	1	1	1	1	1	1	1	1	1	1	1	1	1	1	1	1	1
Gag 447	NA	NA	NA	NA	NA	1	1	1	1	1	1	1	1	1	1	1	1	1	1	1	1	1	1	1	1	1	1	1	1	1	1	1	1	1	1	1	1	1	1	1	1	1	1	1	1	1	1	1	1
Gag 448	NA	NA	NA	NA	NA	1	1	1	1	1	1	1	1	1	1	1	1	1	1	1	1	1	1	1	1	1	1	1	1	1	1	1	1	1	1	1	1	1	1	1	1	1	1	1	1	1	1	1	1
Gag 449	NA	NA	NA	NA	NA	1	1	1	1	1	1	1	1	1	1	1	1	1	1	1	1	1	1	1	1	1	1	1	1	1	1	1	1	1	1	1	1	1	1	1	1	1	1	1	1	1	1	1	1
Gag 45	NA	NA	NA	NA	NA	1	1	1	1	1	1	1	1	1	1	1	1	1	1	1	1	1	1	1	1	1	1	1	1	1	1	1	1	1	1	1	1	1	1	1	1	1	1	1	1	1	1	1	1
Gag 450	NA	NA	NA	NA	NA	1	1	1	1	1	1	1	1	1	1	1	1	1	1	1	1	1	1	1	1	1	1	1	1	1	1	1	1	1	1	1	1	1	1	1	1	1	1	1	1	1	1	1	1
Gag 451	NA	NA	NA	NA	NA	1	1	1	1	1	1	1	1	1	1	1	1	1	1	1	1	1	1	1	1	1	1	1	1	1	1	1	1	1	1	1	1	1	1	1	1	1	1	1	1	1	1	1	1
Gag 451a	NA	NA	NA	NA	NA	NA	NA	NA	NA	NA	NA	NA	NA	NA	NA	NA	NA	NA	NA	NA	1	1	1	1	1	1	1	1	1	1	1	1	1	1	1	1	1	1	1	1	1	1	1	1	1	1	1	1	1
Gag 451b	NA	NA	NA	NA	NA	NA	NA	NA	NA	NA	NA	NA	NA	NA	NA	NA	NA	NA	NA	NA	1	1	1	1	1	1	1	1	1	1	1	1	1	1	1	1	1	1	1	1	1	1	1	1	1	1	1	1	1
Gag 451c	NA	NA	NA	NA	NA	NA	NA	NA	NA	NA	NA	NA	NA	NA	NA	NA	NA	NA	NA	NA	1	1	1	1	1	1	1	1	1	1	1	1	1	1	1	1	1	1	1	1	1	1	1	1	1	1	1	1	1
Gag 451d	NA	NA	NA	NA	NA	NA	NA	NA	NA	NA	NA	NA	NA	NA	NA	NA	NA	NA	NA	NA	1	1	1	1	1	1	1	1	1	1	1	1	1	1	1	1	1	1	1	1	1	1	1	1	1	1	1	1	1
Gag 451e	NA	NA	NA	NA	NA	NA	NA	NA	NA	NA	NA	NA	NA	NA	NA	NA	NA	NA	NA	NA	1	1	1	1	1	1	1	1	1	1	1	1	1	1	1	1	1	1	1	1	1	1	1	1	1	1	1	1	1
Gag 452	NA	NA	NA	NA	NA	1	1	1	1	1	1	1	1	1	1	1	1	1	1	1	1	1	1	1	1	1	1	1	1	1	1	1	1	1	1	1	1	1	1	1	1	1	1	1	1	1	1	1	1
Gag 453	NA	NA	NA	NA	NA	1	1	1	1	1	1	1	1	1	1	1	1	1	1	1	1	1	1	1	1	1	1	1	1	1	1	1	1	1	1	1	1	1	1	1	1	1	1	1	1	1	1	1	1
Gag 454	NA	NA	NA	NA	NA	1	1	1	1	1	1	1	1	1	1	1	1	1	1	1	1	1	1	1	1	1	1	1	1	1	1	1	1	1	1	1	1	1	1	1	1	1	1	1	1	1	1	1	1
Gag 455	NA	NA	NA	NA	NA	1	1	1	1	1	1	1	1	1	1	1	1	1	1	1	1	1	1	1	1	1	1	1	1	1	1	1	1	1	1	1	1	1	1	1	1	1	1	1	1	1	1	1	1
Gag 456	NA	NA	NA	NA	NA	1	1	1	1	1	1	1	1	1	1	1	1	1	1	1	1	1	1	1	1	1	1	1	1	1	1	1	1	1	1	1	1	1	1	1	1	1	1	1	1	1	1	1	1
Gag 457	NA	NA	NA	NA	NA	1	1	1	1	1	1	1	1	1	1	1	1	1	1	1	1	1	1	1	1	1	1	1	1	1	1	1	1	1	1	1	1	1	1	1	1	1	1	1	1	1	1	1	1
Gag 458	NA	NA	NA	NA	NA	1	1	1	1	1	1	1	1	1	1	1	1	1	1	1	1	1	1	1	1	1	1	1	1	1	1	1	1	1	1	1	1	1	1	1	1	1	1	1	1	1	1	1	1
Gag 459	NA	NA	NA	NA	NA	1	1	1	1	1	1	1	1	1	1	1	1	1	1	1	1	1	1	1	1	1	1	1	1	1	1	1	1	1	1	1	1	1	1	1	1	1	1	1	1	1	1	1	1
Gag 46	NA	NA	NA	NA	NA	1	1	1	1	1	1	1	1	1	1	1	1	1	1	1	1	1	1	1	1	1	1	1	1	1	1	1	1	1	1	1	1	1	1	1	1	1	1	1	1	1	1	1	1
Gag 460	NA	NA	NA	NA	NA	1	1	1	1	1	1	1	1	1	1	1	1	1	1	1	1	1	1	1	1	1	1	1	1	1	1	1	1	1	1	1	1	1	1	1	1	1	1	1	1	1	1	1	1
Gag 460a	NA	NA	NA	NA	NA	NA	NA	NA	NA	NA	NA	NA	NA	NA	NA	NA	NA	NA	NA	NA	1	1	1	1	1	1	1	1	1	1	1	1	1	1	1	1	1	1	1	1	1	1	1	1	1	1	1	1	1
Gag 461	NA	NA	NA	NA	NA	1	1	1	1	1	1	1	1	1	1	1	1	1	1	1	1	1	1	1	1	1	1	1	1	1	1	1	1	1	1	1	1	1	1	1	1	1	1	1	1	1	1	1	1
Gag 462	NA	NA	NA	NA	NA	1	1	1	1	1	1	1	1	1	1	1	1	1	1	1	1	1	1	1	1	1	1	1	1	1	1	1	1	1	1	1	1	1	1	1	1	1	1	1	1	1	1	1	1
Gag 463	NA	NA	NA	NA	NA	1	1	1	1	1	1	1	1	1	1	1	1	1	1	1	1	1	1	1	1	1	1	1	1	0.965452609376265	1	1	1	1	1	1	1	1	1	1	1	1	1	1	1	1	1	1	1
Gag 464	NA	NA	NA	NA	NA	1	1	1	1	1	1	1	1	1	1	1	1	1	1	1	1	1	1	1	1	1	1	1	1	1	0.965452609376265	1	1	1	1	1	1	1	1	1	1	1	1	1	1	1	1	1	1
Gag 465	NA	NA	NA	NA	NA	1	1	0.131555613590483	0.241785656804482	1	1	0.241785656804482	1	1	1	1	0.0143729149602621	1	1	1	1	1	1	1	1	1	1	1	1	1	1	0.965452609376265	1	1	1	1	1	1	1	1	1	1	1	1	1	1	1	1	1
Gag 466	NA	NA	NA	NA	NA	1	1	1	1	1	1	1	1	1	1	1	1	1	1	1	1	1	1	1	1	1	1	1	1	1	1	1	1	1	1	1	1	1	1	1	1	1	1	1	1	1	1	1	1
Gag 467	NA	NA	NA	NA	NA	1	1	1	1	1	1	1	1	1	1	1	1	1	1	1	1	1	1	1	1	1	1	1	1	1	1	1	1	1	1	1	1	1	1	1	1	1	1	1	1	1	1	1	1
Gag 468	NA	NA	NA	NA	NA	1	1	1	1	1	1	1	1	1	1	1	1	1	1	1	1	1	1	1	1	1	1	1	1	1	1	1	1	1	1	1	1	1	1	1	1	1	1	1	1	1	1	1	1
Gag 469	NA	NA	NA	NA	NA	1	1	1	0.832274550850533	1	1	1	1	1	1	1	1	1	1	1	1	1	1	1	1	1	1	1	1	1	1	1	1	1	1	1	1	1	1	1	1	1	1	1	1	1	1	1	1
Gag 47	NA	NA	NA	NA	NA	1	1	1	1	1	1	1	1	1	1	1	1	1	1	1	1	1	1	1	1	1	1	1	1	1	1	1	1	1	1	1	1	1	1	1	1	1	1	1	1	1	1	1	1
Gag 470	NA	NA	NA	NA	NA	NA	NA	NA	NA	NA	NA	NA	NA	NA	NA	NA	NA	NA	NA	NA	1	1	1	1	1	1	1	1	1	1	1	1	1	1	1	1	1	1	1	1	1	1	1	1	1	1	1	1	1
Gag 470a	NA	NA	NA	NA	NA	NA	NA	NA	NA	NA	NA	NA	NA	NA	NA	NA	NA	NA	NA	NA	1	1	1	1	1	1	1	1	1	1	1	1	1	1	1	1	1	1	1	1	1	1	1	1	1	1	1	1	1
Gag 471	NA	NA	NA	NA	NA	1	1	1	1	1	1	1	1	1	1	1	1	1	1	1	1	1	1	1	1	1	1	1	1	1	1	1	1	1	1	1	1	1	1	1	1	1	1	1	1	1	1	1	1
Gag 472	NA	NA	NA	NA	NA	1	1	1	1	1	1	1	1	1	1	1	1	1	1	1	1	1	1	1	1	1	1	1	1	1	1	1	1	1	1	1	1	1	1	1	1	1	1	1	1	1	1	1	1
Gag 473	NA	NA	NA	NA	NA	1	1	1	1	1	1	1	1	1	1	1	1	1	1	1	1	1	1	1	1	1	1	1	1	1	1	1	1	1	1	1	1	1	1	1	1	1	1	1	1	1	1	1	1
Gag 474	NA	NA	NA	NA	NA	1	1	1	1	1	1	1	1	1	1	1	1	1	1	1	1	1	1	1	1	1	1	1	1	1	1	1	1	1	1	1	1	1	1	1	1	1	1	1	1	1	1	1	1
Gag 475	NA	NA	NA	NA	NA	1	1	1	1	1	1	1	1	1	1	1	1	1	1	1	1	1	1	1	1	1	1	1	1	1	1	1	1	1	1	0.832274550850533	1	1	1	1	1	1	1	1	1	1	1	1	1
Gag 476	NA	NA	NA	NA	NA	1	1	0.831749868762733	1	1	1	0.831749868762733	1	1	1	1	1	1	1	0.556953972600859	1	1	1	1	1	1	0.41148395822791	1	1	1	1	1	1	1	1	1	0.832274550850533	1	0.628549769497976	1	1	1	1	1	1	1	1	1	1
Gag 477	NA	NA	NA	NA	NA	1	1	1	1	1	1	1	1	1	1	1	0.705863651522299	1	1	1	1	1	1	1	1	1	0.560489469450208	0.41148395822791	1	1	1	1	1	1	1	1	1	0.832274550850533	0.468692025044981	0.628549769497976	1	1	1	1	1	1	1	1	1
Gag 478	NA	NA	NA	NA	NA	1	1	1	1	1	1	1	1	1	1	1	1	1	1	1	1	1	1	1	1	1	1	0.560489469450208	0.41148395822791	1	1	1	1	1	1	1	1	1	1	0.468692025044981	0.628549769497976	1	1	1	1	1	1	1	1
Gag 478a	NA	NA	NA	NA	NA	NA	NA	NA	NA	NA	NA	NA	NA	NA	NA	NA	NA	NA	NA	NA	1	1	1	1	1	1	0.767641329497223	0.560489469450208	0.41148395822791	1	1	1	1	1	1	1	1	1	1	0.468692025044981	0.628549769497976	1	1	1	1	1	1	1	1
Gag 478b	NA	NA	NA	NA	NA	NA	NA	NA	NA	NA	NA	NA	NA	NA	NA	NA	NA	NA	NA	NA	1	1	1	1	1	1	0.965452609376265	0.560489469450208	0.41148395822791	1	1	1	1	1	1	1	1	1	1	0.468692025044981	0.628549769497976	1	1	1	1	1	1	1	1
Gag 478c	NA	NA	NA	NA	NA	NA	NA	NA	NA	NA	NA	NA	NA	NA	NA	NA	NA	NA	NA	NA	1	1	1	1	1	1	0.767641329497223	0.560489469450208	0.41148395822791	1	1	1	1	1	1	1	1	1	1	0.468692025044981	0.628549769497976	1	1	1	1	1	1	1	1
Gag 478d	NA	NA	NA	NA	NA	NA	NA	NA	NA	NA	NA	NA	NA	NA	NA	NA	NA	NA	NA	NA	1	1	1	1	1	1	0.965452609376265	0.560489469450208	0.41148395822791	1	1	1	1	1	1	1	1	1	1	0.468692025044981	0.628549769497976	1	1	1	1	1	1	1	1
Gag 478e	NA	NA	NA	NA	NA	NA	NA	NA	NA	NA	NA	NA	NA	NA	NA	NA	NA	NA	NA	NA	1	1	1	1	1	1	0.965452609376265	0.560489469450208	0.41148395822791	1	1	1	1	1	1	1	1	1	1	0.468692025044981	0.628549769497976	1	1	1	1	1	1	1	1
Gag 479	NA	NA	NA	NA	NA	1	1	1	1	1	1	1	1	1	1	1	1	1	1	1	1	1	1	1	1	1	1	1	0.560489469450208	1	1	1	1	1	1	1	1	1	1	1	0.468692025044981	1	1	1	1	1	1	1	1
Gag 48	NA	NA	NA	NA	NA	1	1	1	1	1	1	1	1	1	1	1	1	1	1	1	1	1	1	1	1	1	1	1	1	1	1	1	1	1	1	1	1	1	1	1	1	1	1	1	1	1	1	1	1
Gag 480	NA	NA	NA	NA	NA	0.831749868762733	0.831749868762733	1	1	1	1	0.831749868762733	0.831749868762733	0.832274550850533	1	1	1	1	0.557518463315049	1	1	1	1	1	1	1	1	1	1	1	1	1	1	1	1	1	1	1	1	1	1	1	1	1	0.306783946440315	1	1	1	1
Gag 481	NA	NA	NA	NA	NA	1	1	0.0716031517445442	1	1	1	1	1	1	1	1	1	1	1	1	1	1	1	1	1	1	1	1	1	1	1	1	0.818759419718327	1	1	1	1	1	1	1	1	1	1	1	0.204920030588237	0.306783946440315	1	1	1
Gag 481a	NA	NA	NA	NA	NA	NA	NA	NA	NA	NA	NA	NA	NA	NA	NA	NA	NA	NA	NA	NA	1	1	1	1	1	1	1	1	1	1	1	1	1	1	1	0.601590927245046	1	1	1	1	1	0.894624261084393	1	1	0.121077434335887	0.306783946440315	1	1	1
Gag 481b	NA	NA	NA	NA	NA	NA	NA	NA	NA	NA	NA	NA	NA	NA	NA	NA	NA	NA	NA	NA	1	1	1	1	1	1	1	1	1	1	1	1	1	1	1	0.601590927245046	1	1	1	1	1	1	1	1	0.149810018879077	0.306783946440315	1	1	1
Gag 481c	NA	NA	NA	NA	NA	NA	NA	NA	NA	NA	NA	NA	NA	NA	NA	NA	NA	NA	NA	NA	1	1	1	1	1	1	1	1	1	1	1	1	1	1	1	0.601590927245046	1	1	1	1	1	1	1	1	0.149810018879077	0.306783946440315	1	1	1
Gag 481d	NA	NA	NA	NA	NA	NA	NA	NA	NA	NA	NA	NA	NA	NA	NA	NA	NA	NA	NA	NA	1	1	1	1	1	1	1	1	1	1	1	1	1	1	1	0.601590927245046	1	1	1	1	1	1	1	1	0.149810018879077	0.306783946440315	1	1	1
Gag 481e	NA	NA	NA	NA	NA	NA	NA	NA	NA	NA	NA	NA	NA	NA	NA	NA	NA	NA	NA	NA	1	1	1	1	1	1	1	1	1	1	1	1	1	1	1	0.885622860400338	1	1	1	1	1	1	1	1	0.149810018879077	0.306783946440315	1	1	1
Gag 482	NA	NA	NA	NA	NA	0.446225781226209	0.446225781226209	1	1	1	1	0.446225781226209	0.446225781226209	0.123337089799793	1	1	1	0.107353542929995	1	1	1	1	1	1	1	1	1	1	1	1	1	1	1	0.818759419718327	1	1	1	1	1	1	1	1	1	1	0.30875971769037	0.204920030588237	0.306783946440315	1	1
Gag 483	NA	NA	NA	NA	NA	1	1	1	1	0.832274550850531	1	1	1	1	0.446225781226209	1	1	1	1	1	1	1	1	1	1	1	1	1	1	1	1	1	1	1	0.818759419718327	1	1	1	1	1	1	1	1	1	1	0.30875971769037	0.204920030588237	1	1
Gag 484	NA	NA	NA	NA	NA	0.0674174861398751	1	1	1	0.121941182360371	0.861622674858211	1	1	1	0.212041955713064	1	1	0.177712181239521	0.67223312620787	1	0.907920757535937	1	1	1	1	1	1	1	1	1	1	1	1	1	1	1	1	1	1	1	1	1	1	1	0.87749068126676	1	0.30875971769037	1	1
Gag 484a	NA	NA	NA	NA	NA	NA	NA	NA	NA	NA	NA	NA	NA	NA	NA	NA	NA	NA	NA	NA	1	1	1	1	1	1	1	1	1	1	1	1	1	1	1	1	1	1	1	1	1	1	1	1	1	1	0.30875971769037	1	1
Gag 484b	NA	NA	NA	NA	NA	NA	NA	NA	NA	NA	NA	NA	NA	NA	NA	NA	NA	NA	NA	NA	1	1	1	1	1	1	1	1	1	1	1	1	1	1	1	1	1	1	1	1	1	1	1	1	1	1	0.30875971769037	1	1
Gag 484c	NA	NA	NA	NA	NA	NA	NA	NA	NA	NA	NA	NA	NA	NA	NA	NA	NA	NA	NA	NA	1	1	1	1	1	1	1	1	1	1	1	1	1	1	1	1	1	1	1	1	1	1	1	1	1	1	0.30875971769037	1	1
Gag 484d	NA	NA	NA	NA	NA	NA	NA	NA	NA	NA	NA	NA	NA	NA	NA	NA	NA	NA	NA	NA	1	1	1	1	1	1	1	1	1	1	1	1	1	1	1	1	1	1	1	1	1	1	1	1	1	1	0.30875971769037	1	1
Gag 484e	NA	NA	NA	NA	NA	NA	NA	NA	NA	NA	NA	NA	NA	NA	NA	NA	NA	NA	NA	NA	1	1	1	1	1	1	1	1	1	1	1	1	1	1	1	1	1	1	1	1	1	1	1	1	1	1	0.30875971769037	1	1
Gag 484f	NA	NA	NA	NA	NA	1	1	1	1	1	1	1	1	1	1	1	1	1	1	1	1	0.907920757535937	1	1	1	1	1	1	1	1	1	1	1	1	1	1	1	1	1	1	1	1	1	1	1	0.87749068126676	1	1	1
Gag 485	NA	NA	NA	NA	NA	1	1	1	1	1	1	1	1	1	1	1	1	1	1	1	1	1	0.907920757535937	1	1	1	1	1	1	1	1	1	1	1	1	1	1	1	1	1	1	0.923711373687008	1	1	1	1	0.87749068126676	1	1
Gag 486	NA	NA	NA	NA	NA	1	1	1	1	1	1	1	1	1	1	1	1	1	1	1	1	1	1	1	1	1	1	1	1	1	1	1	1	1	1	1	1	1	1	1	1	1	0.923711373687008	1	1	1	1	1	1
Gag 487	NA	NA	NA	NA	NA	1	1	1	1	1	1	1	1	1	1	1	1	1	1	1	1	1	1	1	1	1	1	1	1	1	1	1	1	1	1	1	1	1	1	1	1	1	1	0.923711373687008	1	1	1	1	1
Gag 488	NA	NA	NA	NA	NA	1	1	1	1	1	1	1	1	1	1	1	1	1	1	1	1	1	1	1	1	1	1	1	1	1	1	1	1	1	1	1	1	1	1	1	1	1	1	1	1	1	1	1	1
Gag 489	NA	NA	NA	NA	NA	1	1	1	1	1	1	1	1	1	1	1	1	1	1	1	1	1	1	1	1	1	1	1	1	1	1	1	1	1	1	1	1	1	1	1	1	1	1	1	1	1	1	1	1
Gag 49	NA	NA	NA	NA	NA	1	1	1	1	1	1	1	1	1	1	1	1	1	1	1	1	1	1	1	1	1	1	1	1	1	1	1	1	1	1	1	1	1	1	1	1	1	1	1	1	1	1	1	1
Gag 490	NA	NA	NA	NA	NA	1	1	1	1	1	1	1	1	1	1	1	1	1	1	1	1	1	1	1	1	1	1	1	1	1	1	1	1	1	1	1	1	1	1	1	1	1	1	1	1	1	1	1	1
Gag 491	NA	NA	NA	NA	NA	1	1	1	1	1	1	1	1	1	1	1	1	1	1	1	1	1	1	1	1	1	1	1	1	1	1	1	1	1	1	1	1	1	1	1	1	1	1	1	1	1	1	1	1
Gag 492	NA	NA	NA	NA	NA	1	1	1	1	1	1	1	1	1	1	1	1	1	1	1	1	1	1	1	1	1	1	1	1	1	1	1	1	1	1	1	1	1	1	1	1	1	1	1	1	1	1	1	1
Gag 493	NA	NA	NA	NA	NA	1	1	1	1	1	1	1	1	1	1	1	1	1	1	1	1	1	1	1	1	1	1	1	1	1	1	1	1	1	1	1	1	1	1	1	1	1	1	1	1	1	1	1	1
Gag 494	NA	NA	NA	NA	NA	1	1	1	1	1	1	1	1	1	1	1	1	1	1	1	1	1	1	1	1	1	1	1	1	1	1	1	1	1	1	1	1	1	1	1	1	1	1	1	1	1	1	1	1
Gag 495	NA	NA	NA	NA	NA	1	1	1	1	1	1	1	1	1	1	1	1	1	1	1	1	1	1	1	1	1	1	1	1	1	1	1	1	1	1	1	1	1	1	1	1	1	1	1	1	1	1	1	1
Gag 496	NA	NA	NA	NA	NA	1	1	1	1	1	1	1	1	1	1	1	1	1	1	1	1	1	1	1	1	1	1	1	1	1	1	1	1	1	1	1	1	1	1	1	1	0.767092166073274	1	1	1	1	1	1	1
Gag 497	NA	NA	NA	NA	NA	1	1	1	1	1	1	1	1	1	1	1	1	1	0.946626305774326	0.998151826613948	1	1	1	1	1	1	1	1	1	1	1	1	1	1	1	1	1	1	1	1	1	0.767092166073274	0.767092166073274	1	1	1	1	1	1
Gag 498	NA	NA	NA	NA	NA	1	1	1	1	1	1	1	1	1	1	1	1	1	1	1	1	1	1	1	1	1	1	1	1	1	1	1	1	1	1	1	1	1	1	1	1	1	0.767092166073274	0.767092166073274	1	1	1	1	1
Gag 499	NA	NA	NA	NA	NA	1	1	1	1	1	1	1	1	1	1	1	1	1	1	1	1	1	1	1	1	1	1	1	1	1	1	1	1	1	1	1	1	1	1	1	1	1	1	0.767092166073274	1	1	1	1	1
Gag 5	NA	NA	NA	NA	NA	1	1	1	1	1	1	1	1	1	1	1	1	1	1	1	1	1	1	1	1	1	1	1	1	1	1	1	1	1	1	1	1	1	1	1	1	1	1	1	1	1	1	1	1
Gag 50	NA	NA	NA	NA	NA	1	1	1	1	1	1	1	1	1	1	1	1	1	1	1	1	1	1	1	1	1	1	1	1	1	1	1	1	1	1	1	1	1	1	1	1	1	1	1	1	1	1	1	1
Gag 500	NA	NA	NA	NA	NA	1	1	1	1	1	1	1	0.831749868762733	0.831749868762733	1	1	0.985413312937089	1	0.902013915046733	1	NA	1	1	NA	1	1	NA	1	1	NA	1	1	NA	1	1	NA	1	1	NA	1	1	NA	1	1	NA	1	1	NA	1
Gag 501	NA	NA	NA	NA	NA	1	1	1	1	1	1	1	1	1	1	1	1	1	1	1	NA	1	1	NA	1	1	NA	1	1	NA	1	1	NA	1	1	NA	1	1	NA	1	1	NA	1	1	NA	1	1	NA	1
Gag 51	NA	NA	NA	NA	NA	1	1	1	1	1	1	1	1	1	1	1	1	1	1	1	1	1	1	1	1	1	1	1	1	1	1	1	1	1	1	1	1	1	1	1	1	1	1	1	1	1	1	1	1
Gag 52	NA	NA	NA	NA	NA	1	1	1	1	1	1	1	1	1	1	1	1	1	1	1	1	1	1	1	1	1	1	1	1	1	1	1	1	1	1	1	1	1	1	1	1	1	1	1	1	1	1	1	1
Gag 53	NA	NA	NA	NA	NA	1	1	1	1	1	1	1	1	1	1	1	1	1	1	1	1	1	1	1	1	1	1	1	1	1	1	1	1	1	1	1	1	1	1	1	1	1	1	1	1	1	1	1	1
Gag 54	NA	NA	NA	NA	NA	1	1	1	1	1	1	1	1	1	1	1	1	1	1	1	1	1	1	1	1	1	1	1	1	1	1	1	1	1	1	1	1	1	1	1	1	1	1	1	1	1	1	1	1
Gag 55	NA	NA	NA	NA	NA	1	1	1	1	1	1	1	1	1	1	1	1	1	1	1	1	1	1	1	1	1	1	1	1	1	1	1	1	1	1	1	1	1	1	1	1	1	1	1	1	1	1	1	1
Gag 56	NA	NA	NA	NA	NA	1	1	1	1	1	1	1	1	1	1	1	1	1	1	1	1	1	1	1	1	1	1	1	1	1	1	1	1	1	1	1	1	1	1	1	1	1	1	1	1	1	1	1	1
Gag 57	NA	NA	NA	NA	NA	1	1	1	1	1	1	1	1	1	1	1	1	1	1	1	1	1	1	1	1	1	0.831749868762733	1	1	1	1	1	1	1	1	1	1	1	1	1	1	1	1	1	1	1	1	1	1
Gag 58	NA	NA	NA	NA	NA	1	1	1	1	1	1	1	1	1	1	1	1	1	1	1	1	1	1	1	1	1	0.831749868762733	0.831749868762733	1	1	1	1	1	1	1	1	1	1	1	1	1	1	1	1	1	1	1	1	1
Gag 59	NA	NA	NA	NA	NA	1	1	0.831749868762733	1	1	1	1	1	1	1	0.942248951165153	1	0.854766597159196	1	0.896406871122049	0.96298496395815	1	1	1	1	1	0.831749868762733	0.831749868762733	0.831749868762733	1	1	1	1	1	1	1	1	1	1	1	1	1	1	1	1	1	1	1	1
Gag 6	NA	NA	NA	NA	NA	1	1	1	1	1	1	1	1	1	1	1	1	1	1	1	1	1	1	1	1	1	1	1	1	1	1	1	1	1	1	1	1	1	1	1	1	1	1	1	1	1	1	1	1
Gag 60	NA	NA	NA	NA	NA	1	1	1	1	1	1	1	1	1	1	0.177998080338452	0.187115238105307	0.847090899201378	0.446077014985441	0.345012127034519	0.96298496395815	0.96298496395815	1	1	1	1	1	0.831749868762733	0.831749868762733	1	1	1	1	1	1	1	1	1	1	1	1	1	1	1	0.669819864399617	1	1	1	1
Gag 61	NA	NA	NA	NA	NA	0.96298496395815	1	1	1	1	1	1	1	1	1	0.508453970118385	1	1	1	0.474307101016223	0.96298496395815	0.96298496395815	0.96298496395815	1	1	1	1	1	0.831749868762733	1	1	1	1	1	1	1	1	1	1	1	1	1	1	1	1	0.669819864399617	1	1	1
Gag 62	NA	NA	NA	NA	NA	1	1	1	1	1	1	1	1	1	1	1	1	0.321184307267625	1	1	1	0.96298496395815	0.96298496395815	1	1	1	1	1	1	1	1	1	1	1	1	1	1	1	1	1	1	1	1	1	1	1	0.669819864399617	1	1
Gag 63	NA	NA	NA	NA	NA	1	1	1	1	1	1	1	1	1	1	1	1	1	1	1	1	1	0.96298496395815	1	1	1	1	1	1	1	1	1	1	1	1	1	1	1	1	1	1	1	1	1	1	1	1	1	1
Gag 64	NA	NA	NA	NA	NA	1	1	1	1	1	1	1	1	1	1	1	1	1	1	1	1	1	1	1	1	1	1	1	1	1	1	1	1	1	1	1	1	1	1	1	1	1	1	1	1	1	1	1	1
Gag 65	NA	NA	NA	NA	NA	1	1	1	1	1	1	1	1	1	1	1	1	1	1	1	1	1	1	1	1	1	1	1	1	1	1	1	1	1	1	1	1	1	1	1	1	1	1	1	1	1	1	1	1
Gag 66	NA	NA	NA	NA	NA	1	1	1	1	1	1	1	1	1	1	1	1	1	1	1	1	1	1	1	1	1	1	1	1	1	1	1	1	1	1	1	1	1	1	1	1	1	1	1	1	1	1	1	1
Gag 67	NA	NA	NA	NA	NA	1	1	1	1	1	1	1	1	1	1	1	1	1	1	1	1	1	1	1	1	1	1	1	1	1	1	1	1	1	1	1	1	1	1	1	1	1	1	1	1	1	1	1	1
Gag 68	NA	NA	NA	NA	NA	1	1	1	1	1	1	1	1	1	1	1	1	1	1	1	1	1	1	1	1	1	1	1	1	1	1	1	1	1	1	1	1	1	1	1	1	1	1	1	1	1	1	1	1
Gag 69	NA	NA	NA	NA	NA	1	1	1	1	1	1	1	1	1	1	1	1	1	1	1	1	1	1	1	1	1	1	1	1	1	1	1	1	1	1	1	1	1	1	1	1	1	1	1	1	1	1	1	1
Gag 7	NA	NA	NA	NA	NA	1	1	1	1	1	1	1	1	1	1	1	1	1	1	1	1	1	1	1	1	1	1	1	1	1	1	1	1	1	1	1	1	1	1	1	1	1	1	1	1	1	1	1	1
Gag 70	NA	NA	NA	NA	NA	1	1	1	1	1	1	1	1	1	1	1	1	1	1	1	1	1	1	1	1	1	1	1	1	1	1	1	1	1	1	1	1	1	1	1	1	1	1	1	1	1	1	1	1
Gag 71	NA	NA	NA	NA	NA	1	1	1	1	1	1	1	1	1	1	1	1	1	1	1	1	1	1	1	1	1	1	1	1	1	1	1	1	1	1	1	1	1	1	1	1	1	1	1	1	1	1	1	1
Gag 72	NA	NA	NA	NA	NA	1	1	1	1	1	1	1	1	1	1	1	1	1	1	1	1	1	1	1	1	1	1	1	1	1	1	1	1	1	1	1	1	1	1	1	1	1	1	1	1	1	1	1	1
Gag 73	NA	NA	NA	NA	NA	1	1	1	1	1	1	1	1	1	1	1	1	1	1	1	1	1	1	1	1	1	1	1	1	1	1	1	1	1	1	1	1	1	1	1	1	1	1	1	1	1	1	1	1
Gag 74	NA	NA	NA	NA	NA	1	1	1	1	1	1	1	1	1	1	1	1	1	1	1	1	1	1	1	1	1	1	1	1	1	1	1	1	1	1	1	1	1	1	1	1	1	1	1	1	1	1	1	1
Gag 75	NA	NA	NA	NA	NA	1	1	1	1	1	1	1	1	1	1	1	1	1	1	1	1	1	1	1	1	1	1	1	1	1	1	1	1	1	1	1	1	1	1	1	1	1	1	1	1	1	1	1	1
Gag 76	NA	NA	NA	NA	NA	1	1	1	1	1	1	1	1	1	1	1	1	1	1	1	1	1	1	1	1	1	1	1	1	1	1	1	1	1	1	1	1	1	1	1	1	1	1	1	1	1	1	1	1
Gag 77	NA	NA	NA	NA	NA	1	1	1	1	1	1	1	1	1	1	1	1	1	1	1	1	1	1	1	1	1	1	1	1	1	1	1	1	1	1	1	1	1	1	1	1	1	1	1	1	1	1	1	1
Gag 78	NA	NA	NA	NA	NA	1	1	1	1	1	1	1	1	1	1	1	1	1	1	1	1	1	1	1	1	1	1	1	1	1	1	1	1	1	1	1	1	1	1	1	1	1	1	1	1	1	1	1	1
Gag 79	NA	NA	NA	NA	NA	1	1	1	1	1	1	1	1	1	1	1	1	1	1	1	0.441010824308965	1	1	1	1	1	1	1	1	1	1	1	1	1	1	1	1	1	1	1	1	1	1	1	0.441010824308966	1	1	1	1
Gag 8	NA	NA	NA	NA	NA	1	1	1	1	1	1	1	1	1	1	1	1	1	1	1	1	1	1	1	1	1	1	1	1	1	1	1	1	1	1	1	1	1	1	1	1	1	1	1	1	1	1	1	1
Gag 80	NA	NA	NA	NA	NA	1	1	1	1	1	1	1	1	1	1	1	1	1	1	1	1	0.441010824308965	1	1	1	1	1	1	1	1	1	1	1	1	1	1	1	1	1	1	1	1	1	1	0.550299652892543	0.441010824308966	1	0.731572695551105	1
Gag 81	NA	NA	NA	NA	NA	0.441010824308965	1	1	1	1	1	1	1	0.441010824308964	1	0.398851348415637	1	0.516002951910548	1	1	1	1	0.441010824308965	1	1	1	1	1	1	1	1	1	1	1	1	1	1	1	1	1	1	1	1	1	0.550299652892543	0.550299652892543	0.441010824308966	1	0.731572695551105
Gag 82	NA	NA	NA	NA	NA	1	1	1	1	1	1	1	1	1	1	1	1	1	1	1	1	1	1	1	1	1	1	1	1	1	1	1	1	1	1	1	1	1	1	1	1	1	1	1	1	0.550299652892543	0.550299652892543	1	1
Gag 83	NA	NA	NA	NA	NA	1	1	1	1	1	1	1	1	1	1	1	1	1	1	1	1	1	1	1	1	1	1	1	1	1	1	1	1	1	1	1	1	1	1	1	1	1	1	1	1	1	0.550299652892543	1	1
Gag 84	NA	NA	NA	NA	NA	1	1	1	1	1	1	1	1	1	1	1	1	1	1	1	1	1	1	1	1	1	1	1	1	1	1	1	1	1	1	1	1	1	1	1	1	1	1	1	1	1	1	1	1
Gag 85	NA	NA	NA	NA	NA	1	1	1	1	1	1	1	1	1	1	1	1	1	1	1	1	1	1	1	1	1	1	1	1	1	1	1	1	1	1	1	1	1	1	1	1	1	1	1	1	1	1	1	1
Gag 86	NA	NA	NA	NA	NA	1	1	1	1	1	1	1	1	1	1	1	1	1	1	1	1	1	1	1	1	1	1	1	1	1	1	1	1	1	1	1	1	1	1	1	1	1	1	1	1	1	1	1	1
Gag 87	NA	NA	NA	NA	NA	1	1	1	1	1	1	1	1	1	1	1	1	1	1	1	1	1	1	1	1	1	1	1	1	1	1	1	1	1	1	1	1	1	1	1	1	1	1	1	1	1	1	1	1
Gag 88	NA	NA	NA	NA	NA	1	1	1	1	1	1	1	1	1	1	0.949196297932257	1	0.932922010181313	1	0.852306892234717	1	1	1	1	1	1	1	1	1	1	1	1	1	1	1	1	1	1	1	1	1	1	1	1	1	1	1	1	1
Gag 89	NA	NA	NA	NA	NA	1	1	1	1	1	1	1	1	1	1	1	1	1	1	1	1	1	1	1	1	1	1	1	1	1	1	1	1	1	1	1	1	1	1	1	1	1	1	1	1	1	1	1	1
Gag 9	NA	NA	NA	NA	NA	1	1	1	1	1	1	1	1	1	1	1	1	1	1	1	1	1	1	1	1	1	1	1	1	1	1	1	1	1	1	0.298005587500913	1	1	1	1	1	1	1	1	1	1	1	1	1
Gag 90	NA	NA	NA	NA	NA	1	1	1	1	1	1	1	1	1	1	1	1	1	1	1	0.241785656804482	1	1	1	1	1	1	1	1	1	1	1	1	1	1	1	1	1	1	1	1	1	1	1	1	1	1	1	1
Gag 91	NA	NA	NA	NA	NA	1	1	1	1	1	1	1	1	1	1	1	1	1	1	1	0.241785656804482	0.241785656804482	1	1	1	1	1	1	1	1	1	1	1	1	1	1	1	1	1	1	1	1	1	1	1	1	1	1	1
Gag 92	NA	NA	NA	NA	NA	0.241785656804482	1	1	1	1	1	1	1	1	1	1	0.652621238637019	0.265943377960405	1	0.377607380095643	0.241785656804484	0.241785656804482	0.241785656804482	1	1	1	1	1	1	1	1	1	1	1	1	1	1	1	1	1	1	1	1	1	1	1	1	1	1
Gag 93	NA	NA	NA	NA	NA	1	1	1	1	1	1	1	1	1	1	1	1	1	1	1	1	0.241785656804484	0.241785656804482	1	1	1	1	1	1	1	1	1	1	1	1	1	1	1	1	1	1	1	1	1	1	1	1	1	1
Gag 94	NA	NA	NA	NA	NA	1	1	1	1	1	1	1	1	1	1	1	1	1	1	1	1	1	0.241785656804484	1	1	1	1	1	1	1	1	1	1	1	1	1	1	1	1	1	1	1	1	1	1	1	1	1	1
Gag 95	NA	NA	NA	NA	NA	1	1	1	1	1	1	1	1	1	1	1	1	1	1	1	1	1	1	1	1	1	1	1	1	1	1	1	1	1	1	1	1	1	1	1	1	1	1	1	1	1	1	1	1
Gag 96	NA	NA	NA	NA	NA	1	1	1	1	1	1	1	1	1	1	1	1	1	1	1	1	1	1	1	1	1	1	1	1	1	1	1	1	1	1	1	1	1	1	1	1	1	1	1	1	1	1	1	1
Gag 97	NA	NA	NA	NA	NA	1	1	1	1	1	1	1	1	1	1	1	1	1	1	1	1	1	1	1	1	1	1	1	1	1	1	1	1	1	1	1	1	1	1	1	1	1	1	1	1	1	1	1	1
Gag 98	NA	NA	NA	NA	NA	1	1	1	1	1	1	1	1	1	1	1	1	1	1	1	1	1	1	1	1	1	1	1	1	1	1	1	1	1	1	1	1	1	1	1	1	1	1	1	1	1	1	1	1
Gag 99	NA	NA	NA	NA	NA	1	1	1	1	1	1	1	1	1	1	1	1	1	1	1	1	1	1	1	1	1	1	1	1	1	1	1	1	1	1	1	1	1	1	1	1	1	1	1	1	1	1	1	1
Nef 1	NA	NA	NA	NA	NA	1	1	1	1	1	1	1	1	1	1	1	1	1	1	1	1	NA	NA	1	NA	NA	1	NA	NA	1	NA	NA	1	NA	NA	1	NA	NA	1	NA	NA	1	NA	NA	1	NA	NA	1	NA
Nef 10	NA	NA	NA	NA	NA	1	1	1	1	1	1	1	1	1	1	1	1	1	1	1	1	1	1	1	1	1	1	1	1	1	1	1	1	1	1	1	1	1	1	1	1	1	1	1	1	1	1	1	1
Nef 100	NA	NA	NA	NA	NA	1	1	1	1	1	1	1	1	1	1	1	1	1	1	1	1	1	1	1	1	1	1	1	1	1	1	1	1	1	1	1	1	1	1	1	1	1	1	1	1	1	1	1	1
Nef 101	NA	NA	NA	NA	NA	1	1	1	1	1	1	1	1	1	1	1	1	1	1	1	1	1	1	1	1	1	1	1	1	1	1	1	1	1	1	1	1	1	1	1	1	1	1	1	1	1	1	1	1
Nef 102	NA	NA	NA	NA	NA	1	1	1	1	1	1	1	1	1	1	1	1	1	1	1	1	1	1	1	1	1	1	1	1	1	1	1	1	1	1	1	1	1	1	1	1	1	1	1	1	1	1	1	1
Nef 103	NA	NA	NA	NA	NA	1	1	1	1	1	1	1	1	1	1	1	1	1	1	1	1	1	1	1	1	1	1	1	1	1	1	1	1	1	1	1	1	1	1	1	1	1	1	1	1	1	1	1	1
Nef 104	NA	NA	NA	NA	NA	1	1	1	1	1	1	1	1	1	1	1	1	1	1	1	1	1	1	1	1	1	1	1	1	1	1	1	1	1	1	1	1	1	1	1	1	1	1	1	1	1	1	1	1
Nef 105	NA	NA	NA	NA	NA	1	1	1	1	1	1	1	1	1	1	1	1	1	1	1	1	1	1	1	1	1	1	1	1	1	1	1	1	1	1	1	1	1	1	1	1	1	1	1	1	1	1	1	1
Nef 106	NA	NA	NA	NA	NA	1	1	1	1	1	1	1	1	1	1	1	1	1	1	1	1	1	1	1	1	1	1	1	1	1	1	1	1	1	1	1	1	1	1	1	1	1	1	1	1	1	1	1	1
Nef 107	NA	NA	NA	NA	NA	1	1	1	1	1	1	1	1	1	1	1	1	1	1	1	1	1	1	1	1	1	1	1	1	1	1	1	1	1	1	1	1	1	1	1	1	1	1	1	1	1	1	1	1
Nef 108	NA	NA	NA	NA	NA	1	1	1	1	1	1	1	1	1	1	1	1	1	1	1	1	1	1	1	1	1	1	1	1	1	1	1	1	1	1	1	1	1	1	1	1	1	1	1	1	1	1	1	1
Nef 109	NA	NA	NA	NA	NA	1	1	1	1	1	1	1	1	1	1	1	1	1	1	1	1	1	1	1	1	1	1	1	1	1	1	1	1	1	1	1	1	1	1	1	1	1	1	1	1	1	1	1	1
Nef 11	NA	NA	NA	NA	NA	1	1	1	1	1	1	1	1	1	1	1	1	1	1	1	1	1	1	1	1	1	1	1	1	1	1	1	1	1	1	1	1	1	1	1	1	1	1	1	1	1	1	1	1
Nef 110	NA	NA	NA	NA	NA	1	1	1	1	1	1	1	1	1	1	1	1	1	1	1	1	1	1	1	1	1	1	1	1	1	1	1	1	1	1	1	1	1	1	1	1	1	1	1	1	1	1	1	1
Nef 111	NA	NA	NA	NA	NA	1	1	1	1	1	1	1	1	1	1	1	1	1	1	1	1	1	1	1	1	1	1	1	1	1	1	1	1	1	1	1	1	1	1	1	1	1	1	1	1	1	1	1	1
Nef 112	NA	NA	NA	NA	NA	1	1	1	1	1	1	1	1	1	1	1	1	1	1	1	1	1	1	1	1	1	1	1	1	1	1	1	1	1	1	1	1	1	1	1	1	1	1	1	1	1	1	1	1
Nef 113	NA	NA	NA	NA	NA	1	1	1	1	1	1	1	1	1	1	1	1	1	1	1	1	1	1	1	1	1	1	1	1	1	1	1	1	1	1	1	1	1	1	1	1	1	1	1	1	1	1	1	1
Nef 114	NA	NA	NA	NA	NA	1	1	1	1	1	1	1	1	1	1	1	1	1	1	1	1	1	1	1	1	1	1	1	1	1	1	1	1	1	1	1	1	1	1	1	1	1	1	1	1	1	1	1	1
Nef 115	NA	NA	NA	NA	NA	1	1	1	1	1	1	1	1	1	1	1	1	1	1	1	1	1	1	1	1	1	1	1	1	1	1	1	1	1	1	1	1	1	1	1	1	1	1	1	1	1	1	1	1
Nef 116	NA	NA	NA	NA	NA	1	1	1	1	1	1	1	1	1	1	1	1	1	1	1	1	1	1	1	1	1	1	1	1	1	1	1	1	1	1	1	1	1	1	1	1	1	1	1	1	1	1	1	1
Nef 117	NA	NA	NA	NA	NA	1	1	1	1	1	1	1	1	1	1	1	1	1	1	1	1	1	1	1	1	1	1	1	1	1	1	1	1	1	1	1	1	1	1	1	1	1	1	1	1	1	1	1	1
Nef 118	NA	NA	NA	NA	NA	1	1	1	1	1	1	1	1	1	1	1	1	1	1	1	1	1	1	1	1	1	1	1	1	1	1	1	1	1	1	0.123337089799793	1	1	1	1	1	1	1	1	1	1	1	1	1
Nef 119	NA	NA	NA	NA	NA	1	1	1	1	1	1	1	1	1	1	1	1	1	1	1	1	1	1	1	1	1	1	1	1	1	1	1	1	1	1	0.123337089799793	0.123337089799793	1	1	1	1	1	1	1	1	1	1	1	1
Nef 12	NA	NA	NA	NA	NA	1	1	1	1	1	1	1	1	1	1	1	1	1	1	1	1	1	1	1	1	1	1	1	1	1	1	1	1	1	1	1	1	1	1	1	1	1	1	1	1	1	1	1	1
Nef 120	NA	NA	NA	NA	NA	1	1	1	1	1	0.123337089799793	1	1	1	1	0.123337089799791	0.123337089799792	0.123337089799792	0.123337089799793	0.123337089799793	1	1	1	1	1	1	1	1	1	1	1	1	1	1	1	0.123337089799793	0.123337089799793	0.123337089799793	1	1	1	1	1	1	1	1	1	1	1
Nef 121	NA	NA	NA	NA	NA	1	1	1	1	1	1	1	1	1	1	1	1	1	1	1	1	1	1	1	1	1	1	1	1	1	1	1	1	1	1	1	0.123337089799793	0.123337089799793	1	1	1	1	1	1	1	1	1	1	1
Nef 122	NA	NA	NA	NA	NA	1	1	1	1	1	1	1	1	1	1	1	1	1	1	1	1	1	1	1	1	1	1	1	1	1	1	1	1	1	1	1	1	0.123337089799793	1	1	1	1	1	1	1	1	1	1	1
Nef 123	NA	NA	NA	NA	NA	1	1	1	1	1	1	1	1	1	1	1	1	1	1	1	1	1	1	0.269058387263572	1	1	0.0156774147614207	1	1	0.269058387263572	1	1	1	1	1	1	1	1	0.269058387263573	1	1	1	1	1	1	1	1	1	1
Nef 124	NA	NA	NA	NA	NA	1	1	1	1	1	1	1	1	1	1	1	1	1	1	1	1	1	1	0.269058387263572	0.269058387263572	1	0.0156774147614207	0.0156774147614207	1	0.269058387263572	0.269058387263572	1	1	1	1	1	1	1	0.269058387263573	0.269058387263573	1	1	1	1	1	1	1	1	1
Nef 125	NA	NA	NA	NA	NA	1	0.269058387263573	0.0156774147614207	0.269058387263573	1	1	0.269058387263573	1	1	1	0.117927882703461	0.0877422260225502	0.0327474916196167	0.566951549991072	0.470984202358962	1	1	1	0.269058387263572	0.269058387263572	0.269058387263572	0.0156774147614207	0.0156774147614207	0.0156774147614207	0.269058387263572	0.269058387263572	0.269058387263572	1	1	1	1	1	1	0.269058387263573	0.269058387263573	0.269058387263573	1	1	1	1	1	1	1	1
Nef 126	NA	NA	NA	NA	NA	1	1	1	1	1	1	1	1	1	1	1	1	1	1	1	1	1	1	1	0.269058387263572	0.269058387263572	1	0.0156774147614207	0.0156774147614207	1	0.269058387263572	0.269058387263572	1	1	1	1	1	1	1	0.269058387263573	0.269058387263573	1	1	1	1	1	1	1	1
Nef 127	NA	NA	NA	NA	NA	1	1	1	1	1	1	1	1	1	1	1	1	1	1	1	1	1	1	1	1	0.269058387263572	1	1	0.0156774147614207	1	1	0.269058387263572	1	1	1	1	1	1	1	1	0.269058387263573	1	1	1	1	1	1	0.832274550850531	1
Nef 128	NA	NA	NA	NA	NA	1	1	1	1	1	1	1	1	1	1	1	1	1	1	1	1	1	1	1	1	1	1	1	1	1	1	1	1	1	1	1	1	1	1	1	1	1	1	1	1	1	1	0.832274550850533	0.832274550850531
Nef 129	NA	NA	NA	NA	NA	1	1	1	1	1	1	1	1	1	0.832274550850531	1	0.628276375378782	1	1	1	1	1	1	1	1	1	1	1	1	1	1	1	1	1	1	1	1	1	1	1	1	1	1	1	1	1	1	0.832274550850533	0.832274550850533
Nef 12a	NA	NA	NA	NA	NA	1	1	1	1	1	1	1	1	1	1	1	1	1	1	1	1	1	1	1	1	1	1	1	1	1	1	1	1	1	1	1	1	1	1	1	1	1	1	1	1	1	1	0.832274550850531	1
Nef 12b	NA	NA	NA	NA	NA	1	1	1	1	1	1	1	1	1	1	1	1	1	1	1	1	1	1	1	1	1	1	1	1	1	1	1	1	1	1	1	1	1	1	1	1	1	1	1	1	1	1	1	1
Nef 12c	NA	NA	NA	NA	NA	1	1	1	1	1	1	1	1	1	1	1	1	1	1	1	1	1	1	1	1	1	1	1	1	1	1	1	1	1	1	1	1	1	1	1	1	1	1	1	1	1	1	1	1
Nef 12d	NA	NA	NA	NA	NA	1	1	1	1	1	1	1	1	1	1	1	1	1	1	1	1	1	1	1	1	1	1	1	1	1	1	1	1	1	1	1	1	1	1	1	1	1	1	1	1	1	1	1	1
Nef 13	NA	NA	NA	NA	NA	1	1	1	1	1	1	1	1	1	1	1	1	1	1	1	1	1	1	1	1	1	1	1	1	1	1	1	1	1	1	1	1	1	1	1	1	1	1	1	1	1	1	1	1
Nef 130	NA	NA	NA	NA	NA	1	1	1	1	1	1	1	1	1	1	1	1	1	1	1	1	1	1	1	1	1	1	1	1	1	1	1	1	1	1	1	1	1	1	1	1	1	1	1	1	1	1	1	0.832274550850533
Nef 131	NA	NA	NA	NA	NA	1	1	1	1	1	1	1	1	1	1	1	1	1	1	1	1	1	1	1	1	1	1	1	1	1	1	1	1	1	1	1	1	1	1	1	1	1	1	1	1	1	1	1	1
Nef 132	NA	NA	NA	NA	NA	1	1	1	1	1	1	1	1	1	1	1	1	1	1	1	1	1	1	1	1	1	1	1	1	1	1	1	1	1	1	1	1	1	1	1	1	1	1	1	1	1	1	1	1
Nef 133	NA	NA	NA	NA	NA	1	1	1	1	1	1	1	1	1	1	1	1	1	1	1	1	1	1	1	1	1	1	1	1	1	1	1	1	1	1	1	1	1	1	1	1	1	1	1	1	1	1	1	1
Nef 134	NA	NA	NA	NA	NA	1	1	1	1	1	1	1	1	1	1	1	1	1	1	1	1	1	1	1	1	1	1	1	1	1	1	1	1	1	1	1	1	1	1	1	1	1	1	1	1	1	1	1	1
Nef 135	NA	NA	NA	NA	NA	1	1	1	1	1	1	1	1	1	1	1	1	1	1	1	1	1	1	1	1	1	1	1	1	1	1	1	1	1	1	1	1	1	1	1	1	1	1	1	1	1	1	1	1
Nef 136	NA	NA	NA	NA	NA	1	1	1	1	1	1	1	1	1	1	1	1	1	1	1	1	1	1	1	1	1	1	1	1	1	1	1	1	1	1	1	1	1	1	1	1	1	1	1	1	1	1	1	1
Nef 137	NA	NA	NA	NA	NA	1	1	1	1	1	1	1	1	1	1	1	1	1	1	1	1	1	1	1	1	1	1	1	1	1	1	1	1	1	1	1	1	1	1	1	1	1	1	1	1	1	1	1	1
Nef 138	NA	NA	NA	NA	NA	1	1	1	1	1	1	1	1	1	1	1	1	1	1	1	1	1	1	1	1	1	1	1	1	1	1	1	1	1	1	1	1	1	1	1	1	1	1	1	1	1	1	1	1
Nef 139	NA	NA	NA	NA	NA	1	1	1	1	1	1	1	1	1	1	1	1	1	1	1	1	1	1	1	1	1	1	1	1	1	1	1	1	1	1	1	1	1	1	1	1	1	1	1	1	1	1	1	1
Nef 14	NA	NA	NA	NA	NA	1	1	1	1	1	1	1	1	1	1	1	0.5650959729478	1	0.682913645536585	1	1	1	1	1	1	1	1	1	1	1	1	1	1	1	1	1	1	1	1	1	1	1	1	1	1	1	1	1	1
Nef 140	NA	NA	NA	NA	NA	1	1	1	1	1	1	1	1	1	1	1	1	1	1	1	1	1	1	1	1	1	1	1	1	1	1	1	1	1	1	1	1	1	1	1	1	1	1	1	1	1	1	1	1
Nef 141	NA	NA	NA	NA	NA	1	1	1	1	1	1	1	1	1	1	1	1	1	1	1	1	1	1	1	1	1	1	1	1	1	1	1	1	1	1	1	1	1	1	1	1	1	1	1	1	1	1	1	1
Nef 142	NA	NA	NA	NA	NA	1	1	1	1	1	1	1	1	1	1	1	1	1	1	1	1	1	1	1	1	1	1	1	1	1	1	1	1	1	1	1	1	1	1	1	1	1	1	1	1	1	1	1	1
Nef 143	NA	NA	NA	NA	NA	1	1	1	1	1	1	1	1	1	1	1	1	1	1	1	1	1	1	1	1	1	1	1	1	1	1	1	1	1	1	1	1	1	1	1	1	1	1	1	1	1	1	1	1
Nef 144	NA	NA	NA	NA	NA	1	1	1	1	1	1	1	1	1	1	1	1	1	1	1	1	1	1	1	1	1	1	1	1	1	1	1	1	1	1	1	1	1	1	1	1	1	1	1	1	1	1	1	1
Nef 145	NA	NA	NA	NA	NA	1	1	1	1	1	1	1	1	1	1	1	1	1	1	1	1	1	1	1	1	1	1	1	1	1	1	1	1	1	1	1	1	1	1	1	1	1	1	1	1	1	1	1	1
Nef 146	NA	NA	NA	NA	NA	1	1	1	1	1	1	1	1	1	1	1	1	1	1	1	1	1	1	1	1	1	1	1	1	1	1	1	1	1	1	1	1	1	1	1	1	1	1	1	0.832274550850533	1	1	1	1
Nef 147	NA	NA	NA	NA	NA	1	1	1	1	1	1	1	1	1	1	1	1	1	1	1	1	1	1	1	1	1	1	1	1	1	1	1	1	1	1	1	1	1	1	1	1	1	1	1	0.241785656804484	0.832274550850533	1	1	1
Nef 148	NA	NA	NA	NA	NA	1	1	1	1	1	1	1	1	0.832274550850533	1	0.858353645659358	0.890689086649278	1	1	1	1	1	1	1	1	1	1	1	1	1	1	1	1	1	1	1	1	1	1	1	1	1	1	1	1	0.241785656804484	0.832274550850533	0.832274550850531	1
Nef 149	NA	NA	NA	NA	NA	1	1	1	1	1	1	1	1	1	1	0.833868183806295	1	1	1	1	0.832274550850531	1	1	1	1	1	1	1	1	1	1	1	0.662599599079566	1	1	1	1	1	1	1	1	1	1	1	1	1	0.241785656804484	1	0.832274550850531
Nef 15	NA	NA	NA	NA	NA	1	1	1	1	1	1	1	1	1	1	1	1	1	1	1	1	1	1	1	1	1	1	1	1	1	1	1	1	1	1	1	1	1	1	1	1	1	1	1	1	1	1	1	1
Nef 150	NA	NA	NA	NA	NA	1	1	1	1	1	1	1	1	1	0.832274550850531	1	1	1	1	1	0.832274550850531	0.832274550850531	1	1	1	1	0.957585723007075	1	1	1	1	1	0.156700073284147	0.662599599079566	1	1	1	1	1	1	1	1	1	1	0.412544253603147	1	1	1	1
Nef 151	NA	NA	NA	NA	NA	1	1	1	1	1	1	1	1	1	1	1	1	1	1	1	1	0.832274550850531	0.832274550850531	1	1	1	1	0.957585723007075	1	1	1	1	0.902168366437699	0.156700073284147	0.662599599079566	1	1	1	1	1	1	1	1	1	1	0.412544253603147	1	1	1
Nef 152	NA	NA	NA	NA	NA	1	1	1	0.446225781226209	1	1	1	1	0.669819864399617	0.446225781226209	0.918954960275267	1	1	0.344946490750853	1	1	1	0.832274550850531	1	1	1	0.832274550850533	1	0.957585723007075	1	1	1	0.832274550850533	0.902168366437699	0.156700073284147	1	1	1	1	1	1	1	1	1	1	1	0.412544253603147	0.669819864399617	1
Nef 153	NA	NA	NA	NA	NA	1	1	1	1	1	1	1	1	1	1	1	1	1	1	1	1	1	1	1	1	1	1	0.832274550850533	1	1	1	1	1	0.832274550850533	0.902168366437699	1	1	1	1	1	1	1	1	1	1	1	1	1	0.669819864399617
Nef 154	NA	NA	NA	NA	NA	1	1	1	1	1	1	1	1	0.832274550850531	1	1	1	1	1	1	1	1	1	1	1	1	0.0364344779159215	1	0.832274550850533	1	1	1	0.0364344779159215	1	0.832274550850533	1	1	1	1	1	1	1	1	1	1	1	1	1	1
Nef 155	NA	NA	NA	NA	NA	1	1	1	1	1	1	1	1	1	1	1	1	1	1	1	1	1	1	1	1	1	0.0751828358292721	0.0364344779159215	1	1	1	1	0.0751828358292721	0.0364344779159215	1	1	1	1	1	1	1	1	1	1	1	1	1	1	1
Nef 156	NA	NA	NA	NA	NA	0.832274550850531	1	0.151313934317153	1	0.151313934317153	1	1	1	1	1	0.623052567497249	1	0.460357651623034	0.473999161928454	1	1	1	1	1	1	1	0.0469901905918437	0.0751828358292721	0.0364344779159215	1	1	1	0.0804597916303419	0.0751828358292721	0.0364344779159215	1	1	1	1	1	1	1	1	1	1	1	1	1	1
Nef 157	NA	NA	NA	NA	NA	1	1	1	1	1	1	1	1	1	1	1	1	1	1	1	1	1	1	1	1	1	0.723768254894836	0.0469901905918437	0.0751828358292721	0.260259705824556	1	1	0.391540092622968	0.0804597916303419	0.0751828358292721	0.378524446220861	1	1	1	1	1	1	1	1	0.723768254894836	1	1	0.277376822784226	1
Nef 158	NA	NA	NA	NA	NA	1	1	1	1	1	1	1	1	1	1	1	1	1	1	1	1	1	1	1	1	1	0.723768254894846	0.723768254894836	0.0469901905918437	0.391540092622969	0.260259705824556	1	0.391540092622969	0.391540092622968	0.0804597916303419	0.378524446220861	0.378524446220861	1	1	1	1	1	1	1	1	0.723768254894836	1	0.378524446220857	0.277376822784226
Nef 159	NA	NA	NA	NA	NA	1	1	0.173530418830287	0.173530418830287	0.173530418830287	0.173530418830287	1	1	0.173530418830287	0.173530418830287	0.121532248277312	0.259709229988038	0.123354562246137	0.137798323268258	1	1	1	1	1	1	1	0.212126679831542	0.723768254894846	0.723768254894836	0.591015696752513	0.391540092622969	0.260259705824556	0.212126679831542	0.391540092622969	0.391540092622968	0.17353041883029	0.378524446220861	0.378524446220861	1	1	1	1	1	1	0.723768254894836	1	0.723768254894836	0.109039195841324	0.378524446220857
Nef 16	NA	NA	NA	NA	NA	1	1	1	1	1	1	1	1	1	1	1	1	1	1	1	1	1	1	1	1	1	1	1	1	1	1	1	1	1	1	1	1	1	1	1	1	1	1	1	0.956076274559091	1	1	1	1
Nef 160	NA	NA	NA	NA	NA	1	1	1	1	1	1	1	1	1	1	1	1	1	1	1	1	1	1	1	1	1	1	0.212126679831542	0.723768254894846	0.286173088631376	0.591015696752513	0.391540092622969	1	0.212126679831542	0.391540092622969	1	0.17353041883029	0.378524446220861	1	1	1	1	1	1	1	0.723768254894836	1	1	0.109039195841324
Nef 161	NA	NA	NA	NA	NA	1	1	1	1	1	1	1	1	1	1	1	1	1	1	1	1	1	1	1	1	1	1	1	0.212126679831542	0.489900286979819	0.286173088631376	0.591015696752513	1	1	0.212126679831542	1	1	0.17353041883029	1	1	1	1	1	1	1	1	0.723768254894836	1	1
Nef 162	NA	NA	NA	NA	NA	1	1	1	0.731572695551105	1	1	1	1	1	1	1	1	1	1	1	1	1	1	1	1	1	1	1	1	1	0.489900286979819	0.286173088631376	1	1	1	1	1	1	1	1	1	1	1	1	1	1	1	1	1
Nef 163	NA	NA	NA	NA	NA	1	1	1	1	1	1	1	1	1	1	1	1	1	1	1	1	1	1	1	1	1	1	1	1	1	1	0.489900286979819	1	1	1	1	1	1	1	1	1	1	1	1	1	1	1	1	1
Nef 164	NA	NA	NA	NA	NA	1	1	1	1	1	1	1	1	1	1	1	1	1	1	1	1	1	1	1	1	1	1	1	1	1	1	1	1	1	1	1	1	1	1	1	1	1	1	1	1	1	1	1	1
Nef 165	NA	NA	NA	NA	NA	1	1	1	1	1	1	1	1	1	1	1	1	1	1	1	1	1	1	1	1	1	1	1	1	1	1	1	1	1	1	1	1	1	1	1	1	1	1	1	1	1	1	1	1
Nef 166	NA	NA	NA	NA	NA	1	1	1	1	1	1	1	1	1	1	1	1	1	1	1	1	1	1	1	1	1	1	1	1	1	1	1	1	1	1	1	1	1	1	1	1	1	1	1	1	1	1	1	1
Nef 167	NA	NA	NA	NA	NA	1	1	1	1	1	1	1	1	1	1	1	1	1	1	1	1	1	1	1	1	1	1	1	1	1	1	1	1	1	1	1	1	1	1	1	1	1	1	1	1	1	1	1	1
Nef 168	NA	NA	NA	NA	NA	1	1	1	1	1	1	1	1	1	1	1	1	1	1	1	1	1	1	1	1	1	1	1	1	1	1	1	1	1	1	1	1	1	1	1	1	1	1	1	1	1	1	1	1
Nef 169	NA	NA	NA	NA	NA	1	1	1	1	1	1	1	1	1	1	1	1	1	1	1	1	1	1	1	1	1	1	1	1	1	1	1	1	1	1	1	1	1	1	1	1	1	1	1	1	1	1	1	1
Nef 17	NA	NA	NA	NA	NA	1	1	1	1	1	1	1	1	1	1	1	1	1	1	1	1	1	1	1	1	1	1	1	1	0.985038623529419	1	1	1	1	1	1	1	1	1	1	1	1	1	1	1	0.956076274559091	1	1	1
Nef 170	NA	NA	NA	NA	NA	1	1	1	1	1	1	1	1	1	1	1	1	1	1	1	1	1	1	1	1	1	1	1	1	1	1	1	1	1	1	1	1	1	1	1	1	1	1	1	1	1	1	1	1
Nef 171	NA	NA	NA	NA	NA	1	1	1	1	1	1	1	1	1	1	1	1	1	1	1	1	1	1	1	1	1	1	1	1	1	1	1	1	1	1	1	1	1	1	1	1	1	1	1	1	1	1	1	1
Nef 172	NA	NA	NA	NA	NA	1	1	1	1	1	1	1	1	1	1	1	1	1	1	1	1	1	1	1	1	1	0.832274550850533	1	1	1	1	1	0.832274550850533	1	1	1	1	1	1	1	1	1	1	1	1	1	1	1	1
Nef 173	NA	NA	NA	NA	NA	1	1	1	1	1	1	1	1	1	1	1	1	1	1	1	1	1	1	1	1	1	0.832274550850533	0.832274550850533	1	1	1	1	0.832274550850533	0.832274550850533	1	1	1	1	1	1	1	1	1	1	1	1	1	1	1
Nef 174	NA	NA	NA	NA	NA	1	1	0.832274550850533	0.832274550850531	0.832274550850533	0.832274550850533	1	1	1	0.832274550850531	1	0.73382263906244	1	1	1	1	1	1	1	1	1	1	0.832274550850533	0.832274550850533	0.852701190958166	1	1	0.84832983868993	0.832274550850533	0.832274550850533	1	1	1	1	1	1	1	1	1	1	1	1	1	1
Nef 175	NA	NA	NA	NA	NA	1	1	1	1	1	1	1	1	1	1	1	1	1	1	1	1	1	1	1	1	1	1	1	0.832274550850533	1	0.852701190958166	1	1	0.84832983868993	0.832274550850533	1	1	1	1	1	1	1	1	1	1	1	1	1	1
Nef 176	NA	NA	NA	NA	NA	1	1	1	1	1	1	1	1	1	1	1	1	1	1	1	1	1	1	1	1	1	1	1	1	0.722567051353274	1	0.852701190958166	1	1	0.84832983868993	0.957585723007064	1	1	1	1	1	1	1	1	1	1	1	1	1
Nef 177	NA	NA	NA	NA	NA	1	1	1	1	1	1	1	1	1	1	1	1	1	1	1	1	1	1	1	1	1	1	1	1	1	0.722567051353274	1	1	1	1	1	0.957585723007064	1	1	1	1	1	1	1	1	1	1	1	1
Nef 178	NA	NA	NA	NA	NA	1	1	1	1	1	1	1	1	1	1	1	1	1	1	1	1	1	1	1	1	1	1	1	1	1	1	0.722567051353274	1	1	1	1	1	0.957585723007064	1	1	1	1	1	1	1	1	1	1	1
Nef 179	NA	NA	NA	NA	NA	1	1	1	1	1	1	1	1	1	1	1	1	1	1	1	1	1	1	1	1	1	1	1	1	1	1	1	1	1	1	1	1	1	1	1	1	1	1	1	1	1	1	1	1
Nef 18	NA	NA	NA	NA	NA	1	1	1	1	1	1	1	1	1	1	1	1	1	1	1	1	1	1	1	1	1	1	1	1	0.608894376602491	0.985038623529419	1	1	1	1	1	1	1	1	1	1	1	1	1	1	1	0.956076274559091	1	1
Nef 180	NA	NA	NA	NA	NA	1	1	1	1	1	1	1	1	1	1	1	1	1	1	1	1	1	1	1	1	1	1	1	1	1	1	1	1	1	1	1	1	1	1	1	1	1	1	1	1	1	1	1	1
Nef 181	NA	NA	NA	NA	NA	1	1	1	1	1	1	1	1	1	1	1	1	1	1	1	1	1	1	1	1	1	1	1	1	1	1	1	1	1	1	1	1	1	1	1	1	1	1	1	1	1	1	1	1
Nef 182	NA	NA	NA	NA	NA	1	1	1	1	1	1	1	1	1	1	1	1	1	1	1	1	1	1	1	1	1	1	1	1	1	1	1	1	1	1	1	1	1	1	1	1	1	1	1	1	1	1	1	1
Nef 183	NA	NA	NA	NA	NA	1	1	1	1	1	1	1	1	1	1	1	1	1	1	1	1	1	1	1	1	1	1	1	1	1	1	1	1	1	1	1	1	1	1	1	1	1	1	1	1	1	1	1	1
Nef 184	NA	NA	NA	NA	NA	1	1	1	1	1	1	1	1	1	1	1	1	1	1	1	1	1	1	1	1	1	1	1	1	1	1	1	1	1	1	1	1	1	1	1	1	1	1	1	1	1	1	1	1
Nef 185	NA	NA	NA	NA	NA	1	1	1	1	1	1	1	1	1	1	1	1	1	1	1	1	1	1	1	1	1	1	1	1	1	1	1	1	1	1	1	1	1	1	1	1	1	1	1	1	1	1	1	1
Nef 186	NA	NA	NA	NA	NA	1	1	1	1	1	1	1	1	1	1	1	1	1	1	1	1	1	1	1	1	1	1	1	1	1	1	1	1	1	1	1	1	1	1	1	1	1	1	1	1	1	1	1	1
Nef 187	NA	NA	NA	NA	NA	1	1	1	1	1	1	1	1	1	1	1	1	1	1	1	1	1	1	1	1	1	1	1	1	1	1	1	1	1	1	1	1	1	1	1	1	1	1	1	1	1	1	1	1
Nef 188	NA	NA	NA	NA	NA	1	1	1	1	1	1	1	1	1	1	1	1	1	1	1	1	1	1	1	1	1	1	1	1	1	1	1	1	1	1	1	1	1	1	1	1	1	1	1	1	1	1	1	1
Nef 189	NA	NA	NA	NA	NA	1	1	1	1	1	1	1	1	1	1	1	1	1	1	1	1	1	1	1	1	1	1	1	1	1	1	1	1	1	1	1	1	1	1	1	1	1	1	1	1	1	1	1	1
Nef 19	NA	NA	NA	NA	NA	1	1	1	0.608894376602492	1	1	1	1	1	1	0.608894376602492	0.608894376602493	0.608894376602495	0.608894376602491	0.608894376602493	1	1	1	1	1	1	1	1	1	1	0.608894376602491	0.985038623529419	1	1	1	1	1	1	1	1	1	1	1	1	1	1	1	1	1
Nef 190	NA	NA	NA	NA	NA	1	1	1	1	1	1	1	1	1	1	1	1	1	1	1	1	1	1	1	1	1	1	1	1	1	1	1	1	1	1	1	1	1	1	1	1	1	1	1	1	1	1	1	1
Nef 191	NA	NA	NA	NA	NA	1	1	1	1	1	1	1	1	1	1	1	1	1	1	1	1	1	1	1	1	1	1	1	1	1	1	1	1	1	1	1	1	1	1	1	1	1	1	1	1	1	1	1	1
Nef 192	NA	NA	NA	NA	NA	1	1	1	1	1	1	1	1	1	1	1	1	1	1	1	1	1	1	1	1	1	0.32047993295418	1	1	1	1	1	1	1	1	1	1	1	0.597768968483357	1	1	1	1	1	1	1	1	1	1
Nef 193	NA	NA	NA	NA	NA	1	1	1	1	1	1	1	1	1	1	1	1	1	1	1	1	1	1	1	1	1	1	0.32047993295418	1	1	1	1	1	1	1	1	1	1	1	0.597768968483357	1	1	1	1	1	1	1	1	1
Nef 194	NA	NA	NA	NA	NA	1	1	1	1	1	1	1	1	1	1	1	1	1	1	1	1	1	1	1	1	1	1	1	0.32047993295418	1	1	1	1	1	1	1	1	1	1	1	0.597768968483357	1	1	1	1	1	1	1	1
Nef 195	NA	NA	NA	NA	NA	1	1	1	1	1	1	1	1	1	1	1	1	1	1	1	1	1	1	1	1	1	1	1	1	1	1	1	1	1	1	1	1	1	1	1	1	1	1	1	1	1	1	1	1
Nef 196	NA	NA	NA	NA	NA	1	1	1	1	1	1	1	1	1	1	1	1	1	1	1	1	1	1	1	1	1	1	1	1	1	1	1	1	1	1	1	1	1	1	1	1	1	1	1	1	1	1	1	1
Nef 197	NA	NA	NA	NA	NA	1	1	1	1	1	1	1	1	1	1	1	1	1	1	1	1	1	1	1	1	1	1	1	1	1	1	1	1	1	1	1	1	1	1	1	1	1	1	1	1	1	1	1	1
Nef 198	NA	NA	NA	NA	NA	1	1	1	1	1	1	1	1	1	1	1	1	1	1	1	1	1	1	1	1	1	1	1	1	1	1	1	1	1	1	1	1	1	1	1	1	1	1	1	1	1	1	1	1
Nef 199	NA	NA	NA	NA	NA	1	1	1	1	1	1	1	1	1	1	1	1	1	1	1	1	1	1	1	1	1	1	1	1	1	1	1	1	1	1	1	1	1	1	1	1	1	1	1	1	1	1	1	1
Nef 2	NA	NA	NA	NA	NA	1	1	1	1	1	1	1	1	1	1	1	1	1	1	1	1	1	NA	1	1	NA	1	1	NA	1	1	NA	1	1	NA	1	1	NA	1	1	NA	1	1	NA	1	1	NA	1	1
Nef 20	NA	NA	NA	NA	NA	1	1	1	1	1	1	1	1	1	1	1	1	1	1	1	1	1	1	1	1	1	1	1	1	1	1	0.608894376602491	1	1	1	1	1	1	1	1	1	1	1	1	1	1	1	1	1
Nef 200	NA	NA	NA	NA	NA	1	1	1	1	1	1	1	1	1	1	1	1	1	1	1	1	1	1	1	1	1	1	1	1	1	1	1	1	1	1	1	1	1	1	1	1	1	1	1	1	1	1	1	1
Nef 201	NA	NA	NA	NA	NA	1	1	1	1	1	1	1	1	1	1	1	1	1	1	1	1	1	1	1	1	1	1	1	1	1	1	1	1	1	1	1	1	1	1	1	1	1	1	1	1	1	1	1	1
Nef 202	NA	NA	NA	NA	NA	1	1	1	1	1	1	1	1	1	1	1	1	1	1	1	1	1	1	1	1	1	1	1	1	1	1	1	1	1	1	1	1	1	1	1	1	1	1	1	1	1	1	1	1
Nef 203	NA	NA	NA	NA	NA	1	1	1	1	1	1	1	1	1	1	1	1	1	1	1	1	1	1	1	1	1	1	1	1	1	1	1	1	1	1	1	1	1	1	1	1	1	1	1	1	1	1	1	1
Nef 203a	NA	NA	NA	NA	NA	0.655862297215882	0.655862297215882	1	1	0.655862297215882	1	1	0.655862297215882	0.655862297215882	0.655862297215882	0.655862297215882	0.655862297215883	0.655862297215882	0.655862297215883	0.655862297215883	1	1	1	1	1	1	1	1	1	1	1	1	1	1	1	1	1	1	1	1	1	1	1	1	0.562081543455203	1	1	1	1
Nef 203b	NA	NA	NA	NA	NA	1	1	1	1	1	1	1	1	1	1	1	1	1	1	1	1	1	1	1	1	1	1	1	1	1	1	1	1	1	1	1	1	1	1	1	1	1	1	1	1	1	1	1	1
Nef 203c	NA	NA	NA	NA	NA	0.831749868762731	0.831749868762731	1	0.831749868762731	1	1	0.831749868762731	0.831749868762731	1	0.831749868762731	0.831749868762733	0.831749868762731	0.831749868762731	0.831749868762731	0.831749868762731	1	1	1	1	1	1	1	1	1	0.831749868762737	1	1	1	1	1	1	1	1	1	1	1	1	1	1	1	1	1	1	1
Nef 204	NA	NA	NA	NA	NA	1	1	1	1	1	1	1	1	1	1	1	1	1	1	1	1	1	1	1	1	1	1	1	1	1	1	1	1	1	1	1	1	1	1	1	1	1	1	1	1	1	1	1	1
Nef 205	NA	NA	NA	NA	NA	1	1	1	1	1	1	1	1	1	1	1	1	1	1	1	0.506890298550445	1	1	0.832274550850533	1	1	1	1	1	1	1	1	0.869703681402973	1	1	1	1	1	0.832274550850533	1	1	0.506890298550445	1	1	1	1	1	1	1
Nef 206	NA	NA	NA	NA	NA	1	1	1	1	1	1	1	1	1	1	1	1	1	1	1	NA	0.506890298550445	1	NA	0.832274550850533	1	NA	1	1	NA	1	1	NA	0.869703681402973	1	NA	1	1	NA	0.832274550850533	1	NA	0.506890298550445	1	NA	1	1	NA	1
Nef 207	NA	NA	NA	NA	NA	1	1	1	1	1	1	1	1	1	1	1	1	1	1	1	NA	0.506890298550445	1	NA	0.832274550850533	1	NA	1	1	NA	1	1	NA	0.869703681402973	1	NA	1	1	NA	0.832274550850533	1	NA	0.506890298550445	1	NA	1	1	NA	1
Nef 21	NA	NA	NA	NA	NA	1	1	1	1	1	1	1	1	1	1	1	1	1	1	1	1	1	1	1	1	1	1	1	1	1	1	1	1	1	1	1	1	1	1	1	1	1	1	1	1	1	1	1	1
Nef 22	NA	NA	NA	NA	NA	1	1	1	1	1	1	1	1	1	1	1	1	1	1	1	1	1	1	1	1	1	1	1	1	1	1	1	1	1	1	1	1	1	1	1	1	1	1	1	1	1	1	1	1
Nef 23	NA	NA	NA	NA	NA	1	1	1	1	1	1	1	1	1	1	1	1	1	1	1	1	1	1	1	1	1	1	1	1	1	1	1	1	1	1	1	1	1	1	1	1	1	1	1	1	1	1	1	1
Nef 23a	NA	NA	NA	NA	NA	1	1	1	1	1	1	1	1	1	1	1	1	1	1	1	1	1	1	1	1	1	1	1	1	1	1	1	1	1	1	1	1	1	1	1	1	1	1	1	1	1	1	1	1
Nef 23b	NA	NA	NA	NA	NA	1	1	1	1	1	1	1	1	1	1	1	1	1	1	1	1	1	1	1	1	1	1	1	1	1	1	1	1	1	1	1	1	1	1	1	1	1	1	1	1	1	1	1	1
Nef 23c	NA	NA	NA	NA	NA	1	1	1	1	1	1	1	1	1	1	1	1	1	1	1	1	1	1	1	1	1	1	1	1	1	1	1	1	1	1	1	1	1	1	1	1	1	1	1	1	1	1	1	1
Nef 23d	NA	NA	NA	NA	NA	1	1	1	1	1	1	1	1	1	1	1	1	1	1	1	1	1	1	1	1	1	1	1	1	1	1	1	1	1	1	1	1	1	1	1	1	1	1	1	1	1	1	1	1
Nef 23e	NA	NA	NA	NA	NA	1	1	1	1	1	1	1	1	1	1	1	1	1	1	1	1	1	1	1	1	1	1	1	1	1	1	1	1	1	1	1	1	1	1	1	1	1	1	1	1	1	1	1	1
Nef 23f	NA	NA	NA	NA	NA	1	1	1	1	1	1	1	1	1	1	1	1	1	1	1	1	1	1	1	1	1	1	1	1	1	1	1	1	1	1	1	1	1	1	1	1	1	1	1	1	1	1	1	1
Nef 23g	NA	NA	NA	NA	NA	1	1	1	1	1	1	1	1	1	1	1	1	1	1	1	1	1	1	1	1	1	1	1	1	1	1	1	1	1	1	1	1	1	1	1	1	1	1	1	1	1	1	1	1
Nef 23h	NA	NA	NA	NA	NA	1	1	1	1	1	1	1	1	1	1	1	1	1	1	1	1	1	1	1	1	1	1	1	1	1	1	1	1	1	1	1	1	1	1	1	1	1	1	1	1	1	1	1	1
Nef 23i	NA	NA	NA	NA	NA	1	1	1	1	1	1	1	1	1	1	1	1	0.879238920883205	1	1	1	1	1	1	1	1	1	1	1	1	1	1	1	1	1	1	1	1	1	1	1	1	1	1	1	1	1	1	1
Nef 23j	NA	NA	NA	NA	NA	1	1	1	1	1	1	1	1	1	1	1	1	1	1	1	1	1	1	1	1	1	1	1	1	1	1	1	1	1	1	1	1	1	1	1	1	1	1	1	1	1	1	1	1
Nef 23k	NA	NA	NA	NA	NA	1	1	1	1	1	1	1	1	1	1	1	1	1	1	1	1	1	1	1	1	1	1	1	1	1	1	1	1	1	1	1	1	1	1	1	1	1	1	1	1	1	1	1	1
Nef 23l	NA	NA	NA	NA	NA	1	1	1	1	1	1	1	1	1	1	1	1	1	1	1	1	1	1	1	1	1	1	1	1	1	1	1	1	1	1	1	1	1	1	1	1	1	1	1	1	1	1	1	1
Nef 24	NA	NA	NA	NA	NA	1	1	1	0.241785656804482	1	1	1	1	1	1	1	1	1	1	1	1	1	1	1	1	1	0.831749868762733	1	1	1	1	1	1	1	1	1	1	1	1	1	1	1	1	1	1	1	1	1	1
Nef 25	NA	NA	NA	NA	NA	1	1	1	1	1	1	1	1	1	1	1	1	1	1	1	1	1	1	1	1	1	1	0.831749868762733	1	1	1	1	1	1	1	0.158552011018159	1	1	1	1	1	1	1	1	1	1	1	0.143253697961552	1
Nef 26	NA	NA	NA	NA	NA	1	1	1	1	1	1	1	1	1	1	1	1	1	1	1	1	1	1	1	1	1	1	1	0.831749868762733	1	1	1	1	1	1	0.708052270132299	0.158552011018159	1	1	1	1	1	1	1	1	1	1	0.360310351672102	0.143253697961552
Nef 27	NA	NA	NA	NA	NA	1	1	1	1	1	0.145286637992418	1	1	1	0.145286637992418	0.145286637992418	0.145286637992418	0.145286637992418	0.145286637992418	0.145286637992418	1	1	1	1	1	1	1	1	1	1	1	1	1	1	1	0.965288334890855	0.708052270132299	0.158552011018159	1	1	1	1	1	1	1	1	1	0.658587349491629	0.360310351672102
Nef 28	NA	NA	NA	NA	NA	1	1	1	1	1	1	1	1	1	1	1	1	1	1	1	1	1	1	1	1	1	1	1	1	1	1	1	1	1	1	1	0.965288334890855	0.708052270132299	1	1	1	1	1	1	1	1	1	1	0.658587349491629
Nef 29	NA	NA	NA	NA	NA	1	1	1	1	1	1	1	1	1	1	1	1	1	1	1	1	1	1	1	1	1	1	1	1	1	1	1	1	1	1	1	1	0.965288334890855	1	1	1	1	1	1	1	1	1	1	1
Nef 3	NA	NA	NA	NA	NA	1	1	1	1	1	1	1	1	1	1	1	1	1	1	1	1	1	1	1	1	1	1	1	1	1	1	1	1	1	1	1	1	1	1	1	1	1	1	1	1	1	1	1	1
Nef 30	NA	NA	NA	NA	NA	1	1	1	1	1	1	1	1	1	1	1	1	1	1	1	1	1	1	1	1	1	1	1	1	1	1	1	1	1	1	1	1	1	1	1	1	1	1	1	1	1	1	0.446225781226211	1
Nef 31	NA	NA	NA	NA	NA	1	1	1	1	1	1	1	1	1	1	1	1	1	1	1	1	1	1	1	1	1	1	1	1	1	1	1	1	1	1	1	1	1	1	1	1	1	1	1	1	1	1	1	0.446225781226211
Nef 32	NA	NA	NA	NA	NA	1	1	1	1	1	1	1	1	1	0.446225781226211	1	1	0.482845469751225	1	0.46880680131001	1	1	1	1	1	1	1	1	1	1	1	1	1	1	1	1	1	1	1	1	1	1	1	1	1	1	1	1	1
Nef 33	NA	NA	NA	NA	NA	1	1	1	1	1	1	1	1	1	1	1	1	1	1	1	1	1	1	1	1	1	1	1	1	1	1	1	1	1	1	1	1	1	1	1	1	1	1	1	1	1	1	1	1
Nef 34	NA	NA	NA	NA	NA	1	1	1	1	1	1	1	1	1	1	1	1	1	1	1	1	1	1	1	1	1	1	1	1	1	1	1	1	1	1	1	1	1	1	1	1	1	1	1	1	1	1	1	1
Nef 35	NA	NA	NA	NA	NA	1	1	1	1	1	1	1	1	1	1	1	1	1	1	1	1	1	1	1	1	1	1	1	1	1	1	1	1	1	1	1	1	1	1	1	1	1	1	1	1	1	1	1	1
Nef 36	NA	NA	NA	NA	NA	1	1	1	1	1	1	1	1	1	1	1	1	1	1	1	1	1	1	1	1	1	1	1	1	1	1	1	1	1	1	1	1	1	1	1	1	1	1	1	1	1	1	1	1
Nef 37	NA	NA	NA	NA	NA	1	1	1	1	1	1	1	1	1	1	1	1	1	1	1	1	1	1	1	1	1	1	1	1	1	1	1	1	1	1	1	1	1	1	1	1	1	1	1	1	1	1	1	1
Nef 38	NA	NA	NA	NA	NA	1	1	1	1	1	1	1	1	1	1	1	1	1	1	1	1	1	1	1	1	1	1	1	1	1	1	1	1	1	1	1	1	1	1	1	1	1	1	1	1	1	1	1	1
Nef 39	NA	NA	NA	NA	NA	1	1	1	0.832274550850533	1	1	1	1	1	1	0.899478469838104	0.988540388531021	1	1	1	1	1	1	1	1	1	1	1	1	0.832274550850533	1	1	1	1	1	1	1	1	1	1	1	1	1	1	1	1	1	1	1
Nef 4	NA	NA	NA	NA	NA	1	1	1	0.832274550850533	1	1	1	1	1	1	1	1	1	1	1	1	1	1	1	1	1	1	1	1	0.832274550850533	1	1	1	1	1	1	1	1	1	1	1	1	1	1	1	1	1	1	1
Nef 40	NA	NA	NA	NA	NA	1	1	1	1	1	1	1	1	1	1	1	1	1	1	1	1	1	1	1	1	1	1	1	1	1	0.832274550850533	1	1	1	1	1	1	1	1	1	1	1	1	1	1	1	1	1	1
Nef 41	NA	NA	NA	NA	NA	1	1	1	1	1	1	1	1	1	1	1	1	1	1	1	1	1	1	1	1	1	1	1	1	1	1	0.832274550850533	1	1	1	1	1	1	1	1	1	1	1	1	1	1	1	1	1
Nef 42	NA	NA	NA	NA	NA	1	1	1	1	1	1	1	1	1	1	1	1	1	1	1	1	1	1	1	1	1	1	1	1	1	1	1	1	1	1	1	1	1	1	1	1	1	1	1	1	1	1	1	1
Nef 43	NA	NA	NA	NA	NA	1	1	1	1	1	1	1	1	1	1	1	1	1	1	1	0.832274550850533	1	1	1	1	1	1	1	1	0.446225781226211	1	1	1	1	1	0.581813974602648	1	1	1	1	1	1	1	1	1	1	1	1	1
Nef 44	NA	NA	NA	NA	NA	1	1	1	1	1	1	1	1	1	1	1	1	1	1	1	0.832274550850531	0.832274550850533	1	1	1	1	1	1	1	1	0.446225781226211	1	1	1	1	0.581813974602648	0.581813974602648	1	1	1	1	1	1	1	1	1	1	1	1
Nef 45	NA	NA	NA	NA	NA	0.446225781226209	1	1	0.446225781226209	1	0.832274550850533	1	1	1	0.832274550850533	0.560630963447555	1	0.548006532831246	0.713054919172351	0.514956323792029	0.832274550850531	0.832274550850531	0.832274550850533	1	1	1	1	1	1	1	1	0.446225781226211	1	1	1	0.581813974602648	0.581813974602648	0.581813974602648	1	1	1	1	1	1	1	1	1	1	1
Nef 46	NA	NA	NA	NA	NA	1	1	1	1	1	1	1	1	1	1	1	1	1	1	1	1	0.832274550850531	0.832274550850531	1	1	1	1	1	1	1	1	1	1	1	1	1	0.581813974602648	0.581813974602648	1	1	1	1	1	1	1	1	1	1	1
Nef 47	NA	NA	NA	NA	NA	1	1	1	1	1	1	1	1	1	1	1	1	1	1	1	1	1	0.832274550850531	1	1	1	1	1	1	1	1	1	1	1	1	1	1	0.581813974602648	1	1	1	1	1	1	1	1	1	1	1
Nef 48	NA	NA	NA	NA	NA	1	1	1	1	1	1	1	1	1	1	1	1	1	1	1	1	1	0.832274550850531	1	1	1	1	1	1	1	1	1	1	1	1	1	1	0.581813974602648	1	1	1	1	1	1	1	1	1	1	1
Nef 49	NA	NA	NA	NA	NA	1	1	1	1	1	1	1	1	1	1	1	1	1	1	1	1	1	0.832274550850531	1	1	1	1	1	1	1	1	1	1	1	1	1	1	0.581813974602648	1	1	1	1	1	1	1	1	1	1	1
Nef 5	NA	NA	NA	NA	NA	1	1	1	1	1	1	1	1	1	1	1	1	1	1	1	1	1	1	1	1	1	1	1	1	1	0.832274550850533	1	1	1	1	1	1	1	1	1	1	1	1	1	1	1	1	1	1
Nef 50	NA	NA	NA	NA	NA	1	1	1	1	1	1	1	1	1	1	1	1	1	1	1	1	1	1	1	1	1	1	1	1	1	1	1	1	1	1	1	1	1	1	1	1	1	1	1	1	1	1	1	1
Nef 51	NA	NA	NA	NA	NA	1	1	1	1	1	1	1	1	1	1	0.443456405233346	1	0.386746911829245	1	1	1	1	1	1	1	1	1	1	1	1	1	1	1	1	1	1	1	1	1	1	1	1	1	1	0.832274550850533	1	1	1	1
Nef 52	NA	NA	NA	NA	NA	1	1	1	1	1	1	1	1	1	1	1	1	1	1	1	1	1	1	1	1	1	1	1	1	1	1	1	1	1	1	1	1	1	1	1	1	1	1	1	0.241785656804484	0.832274550850533	1	1	1
Nef 53	NA	NA	NA	NA	NA	1	1	1	1	1	1	1	1	0.832274550850533	1	1	1	1	1	1	1	1	1	1	1	1	1	1	1	1	1	1	1	1	1	1	1	1	1	1	1	1	1	1	1	0.241785656804484	0.832274550850533	1	1
Nef 54	NA	NA	NA	NA	NA	1	1	1	1	1	1	1	1	1	1	1	1	1	1	1	0.698262085705417	1	1	1	1	1	1	1	1	1	1	1	1	1	1	1	1	1	1	1	1	1	1	1	1	1	0.241785656804484	1	1
Nef 55	NA	NA	NA	NA	NA	1	1	1	1	1	1	1	1	1	1	1	1	1	1	1	0.698262085705417	0.698262085705417	1	1	1	1	0.831749868762733	1	1	1	1	1	1	1	1	1	1	1	1	1	1	1	1	1	1	1	1	1	1
Nef 56	NA	NA	NA	NA	NA	1	1	1	1	1	1	1	1	0.384501238781088	1	1	0.594184853558474	1	1	1	1	0.698262085705417	0.698262085705417	1	1	1	1	0.831749868762733	1	1	1	1	1	1	1	1	1	1	1	1	1	1	1	1	1	1	1	1	1
Nef 57	NA	NA	NA	NA	NA	1	1	1	1	1	1	1	1	1	1	1	1	1	1	1	1	1	0.698262085705417	1	1	1	1	1	0.831749868762733	1	1	1	1	1	1	0.651392739302123	1	1	1	1	1	1	1	1	1	1	1	1	1
Nef 58	NA	NA	NA	NA	NA	1	1	1	1	1	1	1	1	1	1	1	1	1	1	1	1	1	1	1	1	1	1	1	1	1	1	1	1	1	1	1	0.651392739302123	1	1	1	1	1	1	1	1	1	1	1	1
Nef 59	NA	NA	NA	NA	NA	1	1	1	1	1	1	1	1	1	1	1	0.902141515248026	1	1	1	1	1	1	1	1	1	1	1	1	1	1	1	1	1	1	1	1	0.651392739302123	0.589569189917427	1	1	1	1	1	1	1	1	1	1
Nef 6	NA	NA	NA	NA	NA	1	1	1	1	1	1	1	1	1	1	1	1	1	1	1	1	1	1	1	1	1	1	1	1	1	1	0.832274550850533	1	1	1	1	1	1	1	1	1	1	1	1	1	1	1	1	1
Nef 60	NA	NA	NA	NA	NA	1	1	1	1	1	1	1	1	1	1	1	1	1	1	1	1	1	1	1	1	1	0.423510964012974	1	1	1	1	1	1	1	1	1	1	1	0.562081543455203	0.589569189917427	1	1	1	1	1	1	1	1	1
Nef 61	NA	NA	NA	NA	NA	1	0.562081543455203	1	0.298005587500913	1	1	0.298005587500913	1	1	1	1	1	1	0.345744348046663	1	1	1	1	1	1	1	0.79931226377604	0.423510964012974	1	0.562081543455203	1	1	1	1	1	1	1	1	0.562081543455203	0.562081543455203	0.589569189917427	1	1	1	0.571404678351461	1	1	1	1
Nef 62	NA	NA	NA	NA	NA	1	1	1	1	1	1	1	1	1	1	1	1	1	1	1	1	1	1	1	1	1	1	0.79931226377604	0.423510964012974	1	0.562081543455203	1	1	1	1	1	1	1	1	0.562081543455203	0.562081543455203	1	1	1	1	0.571404678351461	1	1	1
Nef 63	NA	NA	NA	NA	NA	1	1	1	1	1	1	1	1	0.571404678351461	1	0.571404678351458	0.57140467835146	0.57140467835146	0.571404678351458	0.57140467835146	1	1	1	1	1	1	1	1	0.79931226377604	1	1	0.562081543455203	1	1	1	1	1	1	1	1	0.562081543455203	1	1	1	1	1	0.571404678351461	1	1
Nef 63a	NA	NA	NA	NA	NA	1	1	1	1	1	1	1	1	1	1	1	1	1	1	1	1	1	1	1	1	1	1	1	0.79931226377604	1	1	0.562081543455203	1	1	1	1	1	1	1	1	0.562081543455203	1	1	1	1	1	0.571404678351461	1	1
Nef 63b	NA	NA	NA	NA	NA	1	1	1	1	1	1	1	1	1	1	1	1	1	1	1	1	1	1	1	1	1	1	1	0.79931226377604	1	1	0.562081543455203	1	1	1	1	1	1	1	1	0.562081543455203	1	1	1	1	1	0.571404678351461	1	1
Nef 63c	NA	NA	NA	NA	NA	1	1	1	1	1	1	1	1	1	1	1	1	1	1	1	1	1	1	1	1	1	1	1	0.79931226377604	1	1	0.562081543455203	1	1	1	1	1	1	1	1	0.562081543455203	1	1	1	1	1	0.571404678351461	1	1
Nef 64	NA	NA	NA	NA	NA	1	1	1	1	1	1	1	1	1	1	1	1	1	1	1	1	1	1	1	1	1	1	1	1	1	1	1	1	1	1	1	1	1	1	1	1	1	1	1	1	1	1	1	1
Nef 64a	NA	NA	NA	NA	NA	1	1	1	1	1	1	1	1	1	1	1	1	1	1	1	1	1	1	1	1	1	1	1	1	1	1	1	1	1	1	1	1	1	1	1	1	1	1	1	1	1	1	1	1
Nef 64b	NA	NA	NA	NA	NA	1	1	1	1	1	1	1	1	1	1	1	1	1	1	0.843878340967585	1	1	1	1	1	1	1	1	1	1	1	1	1	1	1	1	1	1	1	1	1	1	1	1	1	1	1	1	1
Nef 65	NA	NA	NA	NA	NA	1	1	1	1	1	1	1	1	1	1	1	1	1	1	1	1	1	1	1	1	1	1	1	1	1	1	1	1	1	1	1	1	1	1	1	1	1	1	1	1	1	1	1	1
Nef 66	NA	NA	NA	NA	NA	1	1	1	1	1	1	1	1	1	1	1	1	1	1	1	1	1	1	1	1	1	1	1	1	1	1	1	1	1	1	1	1	1	1	1	1	1	1	1	1	1	1	1	1
Nef 67	NA	NA	NA	NA	NA	1	1	1	1	1	1	1	1	1	1	1	1	1	1	1	1	1	1	1	1	1	1	1	1	1	1	1	1	1	1	1	1	1	1	1	1	1	1	1	1	1	1	1	1
Nef 68	NA	NA	NA	NA	NA	1	1	1	1	1	1	1	1	1	1	1	1	1	1	1	1	1	1	1	1	1	1	1	1	1	1	1	1	1	1	1	1	1	1	1	1	1	1	1	1	1	1	1	1
Nef 69	NA	NA	NA	NA	NA	1	1	1	1	1	1	1	1	1	1	1	1	1	1	1	1	1	1	1	1	1	1	1	1	1	1	1	1	1	1	1	1	1	1	1	1	1	1	1	1	1	1	1	1
Nef 7	NA	NA	NA	NA	NA	1	1	1	1	1	1	1	1	1	1	1	1	1	1	1	1	1	1	1	1	1	1	1	1	1	1	1	1	1	1	1	1	1	1	1	1	1	1	1	1	1	1	1	1
Nef 70	NA	NA	NA	NA	NA	1	1	1	1	1	1	1	1	1	1	1	1	1	1	1	1	1	1	1	1	1	1	1	1	1	1	1	1	1	1	1	1	1	1	1	1	1	1	1	1	1	1	1	1
Nef 71	NA	NA	NA	NA	NA	1	1	1	1	1	1	1	1	1	1	1	1	1	1	1	1	1	1	1	1	1	1	1	1	1	1	1	1	1	1	1	1	1	1	1	1	1	1	1	1	1	1	1	1
Nef 72	NA	NA	NA	NA	NA	1	1	1	1	1	1	1	1	1	1	1	1	1	1	1	1	1	1	1	1	1	1	1	1	1	1	1	1	1	1	1	1	1	1	1	1	1	1	1	1	1	1	1	1
Nef 73	NA	NA	NA	NA	NA	1	1	1	1	1	1	1	1	1	1	1	1	1	1	1	1	1	1	1	1	1	1	1	1	1	1	1	1	1	1	1	1	1	1	1	1	1	1	1	1	1	1	1	1
Nef 74	NA	NA	NA	NA	NA	1	1	1	1	1	1	1	1	1	1	1	1	1	1	1	1	1	1	1	1	1	1	1	1	1	1	1	1	1	1	1	1	1	1	1	1	1	1	1	1	1	1	1	1
Nef 75	NA	NA	NA	NA	NA	1	1	1	1	1	1	1	1	1	1	1	1	1	1	1	1	1	1	1	1	1	1	1	1	1	1	1	1	1	1	1	1	1	1	1	1	1	1	1	1	1	1	1	1
Nef 76	NA	NA	NA	NA	NA	1	1	1	1	1	1	1	1	1	1	1	1	1	1	1	1	1	1	1	1	1	1	1	1	1	1	1	1	1	1	1	1	1	1	1	1	1	1	1	1	1	1	1	1
Nef 77	NA	NA	NA	NA	NA	1	1	1	1	1	1	1	1	1	1	1	1	1	1	1	1	1	1	1	1	1	1	1	1	1	1	1	1	1	1	1	1	1	1	1	1	1	1	1	1	1	1	1	1
Nef 78	NA	NA	NA	NA	NA	1	1	1	1	1	1	1	1	1	1	1	1	1	1	1	1	1	1	1	1	1	1	1	1	1	1	1	1	1	1	1	1	1	1	1	1	1	1	1	1	1	1	1	1
Nef 79	NA	NA	NA	NA	NA	1	1	1	1	1	1	1	1	1	1	1	1	1	1	1	1	1	1	1	1	1	1	1	1	1	1	1	1	1	1	1	1	1	1	1	1	1	1	1	1	1	1	1	1
Nef 8	NA	NA	NA	NA	NA	1	1	1	1	1	1	1	1	1	1	0.451154486979978	1	1	1	1	1	1	1	1	1	1	1	1	1	1	1	1	1	1	1	1	1	1	1	1	1	1	1	1	1	1	1	1	1
Nef 80	NA	NA	NA	NA	NA	1	1	1	1	1	1	1	1	1	1	1	1	1	1	1	1	1	1	1	1	1	1	1	1	1	1	1	1	1	1	1	1	1	1	1	1	1	1	1	1	1	1	1	1
Nef 81	NA	NA	NA	NA	NA	1	1	1	1	1	1	1	1	1	1	1	1	1	1	1	1	1	1	1	1	1	1	1	1	1	1	1	1	1	1	1	1	1	1	1	1	1	1	1	1	1	1	1	1
Nef 82	NA	NA	NA	NA	NA	1	1	1	1	1	1	1	1	1	1	1	1	1	1	1	1	1	1	1	1	1	1	1	1	1	1	1	1	1	1	1	1	1	1	1	1	1	1	1	1	1	1	1	1
Nef 83	NA	NA	NA	NA	NA	1	1	1	1	1	1	1	1	1	1	1	0.986415273436724	1	1	1	1	1	1	1	1	1	1	1	1	1	1	1	1	1	1	1	1	1	1	1	1	1	1	1	1	1	1	1	1
Nef 84	NA	NA	NA	NA	NA	1	1	1	1	1	1	1	1	1	1	1	1	1	1	1	1	1	1	1	1	1	1	1	1	1	1	1	1	1	1	1	1	1	1	1	1	1	1	1	1	1	1	1	1
Nef 85	NA	NA	NA	NA	NA	1	1	1	1	1	1	1	1	1	1	1	1	1	1	1	1	1	1	1	1	1	1	1	1	1	1	1	1	1	1	1	1	1	1	1	1	1	1	1	1	1	1	1	1
Nef 86	NA	NA	NA	NA	NA	1	1	1	1	1	1	1	1	1	1	1	1	1	1	1	1	1	1	1	1	1	1	1	1	1	1	1	1	1	1	1	1	1	1	1	1	1	1	1	1	1	1	1	1
Nef 87	NA	NA	NA	NA	NA	1	1	1	1	1	1	1	1	1	1	1	1	1	1	1	1	1	1	1	1	1	1	1	1	1	1	1	1	1	1	1	1	1	1	1	1	1	1	1	1	1	1	1	1
Nef 88	NA	NA	NA	NA	NA	1	1	1	1	1	1	1	1	1	1	1	1	1	1	1	1	1	1	1	1	1	1	1	1	1	1	1	1	1	1	1	1	1	1	1	1	1	1	1	1	1	1	1	1
Nef 89	NA	NA	NA	NA	NA	1	1	1	1	1	1	1	1	1	1	1	1	1	1	1	1	1	1	1	1	1	1	1	1	1	1	1	1	1	1	1	1	1	1	1	1	1	1	1	1	1	1	1	1
Nef 9	NA	NA	NA	NA	NA	1	1	1	1	1	1	1	1	1	1	1	1	1	1	1	1	1	1	1	1	1	1	1	1	1	1	1	1	1	1	1	1	1	1	1	1	1	1	1	1	1	1	1	1
Nef 90	NA	NA	NA	NA	NA	1	1	1	1	1	1	1	1	1	1	1	1	1	1	1	1	1	1	1	1	1	1	1	1	1	1	1	1	1	1	1	1	1	1	1	1	1	1	1	1	1	1	1	1
Nef 91	NA	NA	NA	NA	NA	1	1	1	1	1	1	1	1	1	1	1	1	1	1	1	1	1	1	1	1	1	1	1	1	1	1	1	1	1	1	1	1	1	1	1	1	1	1	1	1	1	1	1	1
Nef 92	NA	NA	NA	NA	NA	1	1	1	1	1	1	1	1	1	1	1	1	1	1	1	1	1	1	1	1	1	1	1	1	1	1	1	1	1	1	1	1	1	1	1	1	1	1	1	1	1	1	1	1
Nef 93	NA	NA	NA	NA	NA	1	1	1	1	1	1	1	1	1	1	1	1	1	1	1	1	1	1	1	1	1	1	1	1	1	1	1	1	1	1	1	1	1	1	1	1	1	1	1	1	1	1	1	1
Nef 94	NA	NA	NA	NA	NA	1	1	1	1	1	1	1	1	1	1	1	1	1	1	1	1	1	1	1	1	1	1	1	1	1	1	1	1	1	1	1	1	1	1	1	1	1	1	1	1	1	1	1	1
Nef 95	NA	NA	NA	NA	NA	1	1	1	1	1	1	1	1	1	1	1	1	1	1	1	1	1	1	1	1	1	1	1	1	1	1	1	1	1	1	1	1	1	1	1	1	1	1	1	1	1	1	1	1
Nef 96	NA	NA	NA	NA	NA	1	1	1	1	1	1	1	1	1	1	1	1	1	1	1	1	1	1	1	1	1	1	1	1	1	1	1	1	1	1	1	1	1	1	1	1	1	1	1	0.852701190958166	1	1	1	1
Nef 97	NA	NA	NA	NA	NA	1	1	1	1	1	1	1	1	1	1	1	1	1	1	1	1	1	1	1	1	1	1	1	1	1	1	1	1	1	1	1	1	1	1	1	1	1	1	1	1	0.852701190958166	1	1	1
Nef 98	NA	NA	NA	NA	NA	1	1	1	1	1	1	1	1	0.852701190958166	1	0.852701190958166	0.852701190958163	0.852701190958166	0.85270119095816	0.852701190958166	1	1	1	1	1	1	1	1	1	1	1	1	1	1	1	1	1	1	1	1	1	1	1	1	1	1	0.852701190958166	1	1
Nef 99	NA	NA	NA	NA	NA	1	1	1	1	1	1	1	1	1	1	1	1	1	1	1	1	1	1	1	1	1	1	1	1	1	1	1	1	1	1	1	1	1	1	1	1	1	1	1	1	1	1	1	1
Pol 1	NA	NA	NA	NA	NA	1	1	1	1	1	1	1	1	1	1	1	1	1	1	1	1	NA	NA	1	NA	NA	1	NA	NA	1	NA	NA	1	NA	NA	1	NA	NA	1	NA	NA	1	NA	NA	1	NA	NA	1	NA
Pol 10	NA	NA	NA	NA	NA	1	1	1	1	1	1	1	1	1	1	1	1	1	1	1	1	1	1	1	1	1	1	1	1	1	1	1	0.340715673978267	1	1	1	1	1	0.935087025607928	1	1	1	1	1	1	1	1	1	1
Pol 100	NA	NA	NA	NA	NA	1	1	1	1	1	1	1	1	1	1	1	1	1	1	1	1	1	1	1	1	1	1	1	1	1	1	1	1	1	1	1	1	1	1	1	1	1	1	1	1	1	1	1	1
Pol 1000	NA	NA	NA	NA	NA	1	1	1	1	1	1	1	1	1	1	1	1	1	1	1	1	1	1	1	1	1	0.832274550850533	1	1	1	1	1	0.832274550850533	0.832274550850533	1	1	1	1	1	1	1	1	1	1	1	1	1	1	1
Pol 1001	NA	NA	NA	NA	NA	1	1	0.832274550850533	1	0.832274550850533	1	1	1	1	1	0.832274550850517	0.83227455085053	0.832274550850524	0.832274550850529	0.832274550850533	1	1	1	1	1	1	0.832274550850533	0.832274550850533	1	1	1	1	0.832274550850533	0.832274550850533	0.832274550850533	1	1	1	1	1	1	1	1	1	1	1	1	1	1
Pol 1002	NA	NA	NA	NA	NA	1	1	1	1	1	1	1	1	1	1	1	1	1	1	1	1	1	1	1	1	1	1	0.832274550850533	0.832274550850533	1	1	1	1	0.832274550850533	0.832274550850533	1	1	1	1	1	1	1	1	1	1	1	1	1	1
Pol 1003	NA	NA	NA	NA	NA	1	1	1	1	1	1	1	1	1	1	1	1	1	1	1	NA	1	1	NA	1	1	NA	1	0.832274550850533	NA	1	1	NA	1	0.832274550850533	NA	1	1	NA	1	1	NA	1	1	NA	1	1	NA	1
Pol 1004	NA	NA	NA	NA	NA	1	1	1	1	1	1	1	1	1	1	1	1	1	1	1	NA	1	1	NA	1	1	NA	1	0.832274550850533	NA	1	1	NA	1	0.832274550850533	NA	1	1	NA	1	1	NA	1	1	NA	1	1	NA	1
Pol 101	NA	NA	NA	NA	NA	1	1	1	1	1	1	1	1	1	1	1	1	1	1	1	1	1	1	1	1	1	1	1	1	1	1	1	1	1	1	1	1	1	1	1	1	1	1	1	1	1	1	1	1
Pol 102	NA	NA	NA	NA	NA	1	1	1	1	1	1	1	1	1	1	1	1	1	1	1	1	1	1	1	1	1	1	1	1	1	1	1	1	1	1	1	1	1	1	1	1	1	1	1	1	1	1	1	1
Pol 103	NA	NA	NA	NA	NA	1	1	1	1	1	1	1	1	1	1	1	1	1	1	1	1	1	1	1	1	1	1	1	1	1	1	1	1	1	1	1	1	1	1	1	1	1	1	1	1	1	1	1	1
Pol 104	NA	NA	NA	NA	NA	1	1	1	1	1	1	1	1	1	1	1	1	1	1	1	1	1	1	1	1	1	1	1	1	1	1	1	1	1	1	1	1	1	1	1	1	1	1	1	1	1	1	1	1
Pol 105	NA	NA	NA	NA	NA	1	1	1	1	1	1	1	1	1	1	1	1	1	1	1	1	1	1	1	1	1	1	1	1	1	1	1	1	1	1	1	1	1	1	1	1	1	1	1	1	1	1	1	1
Pol 106	NA	NA	NA	NA	NA	1	1	1	1	1	1	1	1	1	1	1	1	1	1	1	1	1	1	1	1	1	1	1	1	1	1	1	1	1	1	1	1	1	1	1	1	1	1	1	1	1	1	1	1
Pol 107	NA	NA	NA	NA	NA	1	1	1	1	1	1	1	1	1	1	1	1	1	1	1	1	1	1	1	1	1	1	1	1	1	1	1	1	1	1	1	1	1	1	1	1	1	1	1	1	1	1	1	1
Pol 108	NA	NA	NA	NA	NA	1	1	1	1	1	1	1	1	1	1	1	1	1	1	1	1	1	1	1	1	1	1	1	1	1	1	1	1	1	1	1	1	1	1	1	1	1	1	1	1	1	1	1	1
Pol 109	NA	NA	NA	NA	NA	1	1	1	1	1	1	1	1	1	1	1	1	1	1	1	1	1	1	1	1	1	1	1	1	1	1	1	1	1	1	1	1	1	1	1	1	1	1	1	1	1	1	1	1
Pol 11	NA	NA	NA	NA	NA	1	1	1	1	1	1	1	1	1	1	1	1	1	1	1	1	1	1	1	1	1	1	1	1	1	1	1	0.340715673978267	0.340715673978267	1	1	1	1	0.935087025607928	0.935087025607928	1	1	1	1	1	1	1	1	1
Pol 110	NA	NA	NA	NA	NA	1	1	1	1	1	1	1	1	1	1	1	1	1	1	1	1	1	1	1	1	1	1	1	1	1	1	1	1	1	1	1	1	1	1	1	1	1	1	1	1	1	1	1	1
Pol 111	NA	NA	NA	NA	NA	1	1	1	1	1	1	1	1	1	1	1	1	1	1	1	1	1	1	1	1	1	1	1	1	1	1	1	1	1	1	1	1	1	1	1	1	1	1	1	1	1	1	1	1
Pol 112	NA	NA	NA	NA	NA	1	1	1	1	1	1	1	1	1	1	1	1	1	1	1	1	1	1	1	1	1	1	1	1	1	1	1	1	1	1	1	1	1	1	1	1	1	1	1	1	1	1	1	1
Pol 113	NA	NA	NA	NA	NA	1	1	1	1	1	1	1	1	1	1	1	1	1	1	1	1	1	1	1	1	1	1	1	1	1	1	1	1	1	1	1	1	1	1	1	1	1	1	1	1	1	1	1	1
Pol 114	NA	NA	NA	NA	NA	1	1	1	1	1	1	1	1	1	1	1	1	1	1	1	1	1	1	1	1	1	1	1	1	1	1	1	1	1	1	1	1	1	1	1	1	1	1	1	1	1	1	1	1
Pol 115	NA	NA	NA	NA	NA	1	1	1	1	1	1	1	1	1	1	1	1	1	1	1	1	1	1	1	1	1	1	1	1	1	1	1	1	1	1	1	1	1	1	1	1	1	1	1	1	1	1	1	1
Pol 116	NA	NA	NA	NA	NA	1	1	1	1	1	1	1	1	1	1	1	1	1	1	1	1	1	1	1	1	1	1	1	1	1	1	1	1	1	1	1	1	1	1	1	1	1	1	1	0.867853588910145	1	1	1	1
Pol 117	NA	NA	NA	NA	NA	1	1	1	1	1	1	1	1	1	1	1	1	1	1	1	1	1	1	1	1	1	1	1	1	1	1	1	1	1	1	1	1	1	1	1	1	1	1	1	0.912599797435553	0.867853588910145	1	1	1
Pol 118	NA	NA	NA	NA	NA	1	1	1	1	1	1	1	1	0.131555613590483	1	0.131555613590484	0.131555613590483	0.131555613590487	0.131555613590532	0.131555613590484	1	1	1	1	1	1	1	1	1	1	1	1	1	1	1	1	1	1	1	1	1	1	1	1	0.912599797435553	0.912599797435553	0.867853588910145	1	1
Pol 119	NA	NA	NA	NA	NA	1	1	1	1	1	1	1	1	1	1	1	1	1	1	1	1	1	1	1	1	1	1	1	1	1	1	1	1	1	1	1	1	1	1	1	1	1	1	1	1	0.912599797435553	0.912599797435553	1	1
Pol 12	NA	NA	NA	NA	NA	1	1	1	0.340715673978268	0.340715673978267	1	0.340715673978268	1	1	1	0.340715673978272	0.340715673978266	0.340715673978268	0.340715673978268	0.340715673978267	1	1	1	1	1	1	1	1	1	1	1	1	0.340715673978267	0.340715673978267	0.340715673978267	1	1	1	1	0.935087025607928	0.935087025607928	1	1	1	1	1	1	1	1
Pol 120	NA	NA	NA	NA	NA	1	1	1	1	1	1	1	1	1	1	1	1	1	1	1	1	1	1	1	1	1	1	1	1	1	1	1	1	1	1	1	1	1	1	1	1	1	1	1	1	1	0.912599797435553	1	1
Pol 121	NA	NA	NA	NA	NA	1	1	1	1	1	1	1	1	1	1	1	1	1	1	1	1	1	1	1	1	1	1	1	1	1	1	1	1	1	1	1	1	1	1	1	1	1	1	1	1	1	1	1	1
Pol 122	NA	NA	NA	NA	NA	1	1	1	1	1	1	1	1	1	1	1	1	1	1	1	1	1	1	1	1	1	1	1	1	1	1	1	1	1	1	1	1	1	1	1	1	1	1	1	0.832274550850533	1	1	1	1
Pol 123	NA	NA	NA	NA	NA	1	1	1	1	1	1	1	1	1	1	1	1	1	1	1	1	1	1	1	1	1	1	1	1	1	1	1	1	1	1	1	1	1	1	1	1	1	1	1	0.832274550850533	0.832274550850533	1	1	1
Pol 124	NA	NA	NA	NA	NA	1	1	1	1	1	1	1	1	1	1	1	1	1	1	1	1	1	1	1	1	1	1	1	1	1	1	1	1	1	1	1	1	1	1	1	1	1	1	1	1	0.832274550850533	0.832274550850533	1	1
Pol 125	NA	NA	NA	NA	NA	1	1	1	1	1	1	1	1	1	1	1	1	1	1	1	1	1	1	1	1	1	1	1	1	1	1	1	1	1	1	1	1	1	1	1	1	1	1	1	1	1	0.832274550850533	1	1
Pol 126	NA	NA	NA	NA	NA	1	1	1	1	1	1	1	1	1	1	1	1	1	1	1	1	1	1	1	1	1	1	1	1	1	1	1	1	1	1	1	1	1	1	1	1	1	1	1	1	1	1	1	1
Pol 127	NA	NA	NA	NA	NA	1	1	1	1	1	1	1	1	1	1	1	1	1	1	1	1	1	1	1	1	1	1	1	1	1	1	1	1	1	1	1	1	1	1	1	1	1	1	1	1	1	1	1	1
Pol 128	NA	NA	NA	NA	NA	1	1	1	1	1	1	1	1	1	1	1	1	1	1	1	1	1	1	1	1	1	1	1	1	1	1	1	1	1	1	1	1	1	1	1	1	1	1	1	1	1	1	1	1
Pol 129	NA	NA	NA	NA	NA	1	1	1	1	1	1	1	1	1	1	1	1	1	1	1	1	1	1	1	1	1	1	1	1	1	1	1	1	1	1	1	1	1	1	1	1	1	1	1	1	1	1	1	1
Pol 13	NA	NA	NA	NA	NA	1	1	1	1	1	1	1	1	1	1	1	1	1	1	1	1	1	1	1	1	1	1	1	1	1	1	1	1	0.340715673978267	0.340715673978267	1	1	1	1	1	0.935087025607928	1	1	1	1	1	1	1	1
Pol 130	NA	NA	NA	NA	NA	1	1	1	1	1	1	1	1	1	1	1	1	1	1	1	1	1	1	1	1	1	1	1	1	1	1	1	1	1	1	1	1	1	1	1	1	1	1	1	1	1	1	1	1
Pol 131	NA	NA	NA	NA	NA	1	1	1	1	1	1	1	1	1	1	1	1	1	1	1	1	1	1	1	1	1	1	1	1	1	1	1	1	1	1	1	1	1	1	1	1	1	1	1	1	1	1	1	1
Pol 132	NA	NA	NA	NA	NA	1	1	1	1	1	1	1	1	1	1	1	1	1	1	1	1	1	1	1	1	1	1	1	1	1	1	1	1	1	1	1	1	1	1	1	1	1	1	1	1	1	1	1	1
Pol 133	NA	NA	NA	NA	NA	1	1	1	1	1	1	1	1	1	1	1	1	1	1	1	1	1	1	1	1	1	1	1	1	1	1	1	1	1	1	1	1	1	1	1	1	1	1	1	1	1	1	1	1
Pol 134	NA	NA	NA	NA	NA	1	1	1	1	1	1	1	1	1	1	1	1	1	1	1	1	1	1	1	1	1	1	1	1	1	1	1	1	1	1	1	1	1	1	1	1	1	1	1	1	1	1	1	1
Pol 135	NA	NA	NA	NA	NA	1	1	1	1	1	1	1	1	1	1	1	1	1	1	1	1	1	1	1	1	1	1	1	1	1	1	1	1	1	1	1	1	1	1	1	1	1	1	1	1	1	1	1	1
Pol 136	NA	NA	NA	NA	NA	1	1	1	1	1	1	1	1	1	1	1	1	1	1	1	1	1	1	1	1	1	1	1	1	1	1	1	1	1	1	1	1	1	1	1	1	1	1	1	1	1	1	1	1
Pol 137	NA	NA	NA	NA	NA	1	1	1	1	1	1	1	1	1	1	1	1	1	1	1	1	1	1	1	1	1	1	1	1	1	1	1	1	1	1	1	1	1	1	1	1	1	1	1	1	1	1	1	1
Pol 138	NA	NA	NA	NA	NA	1	1	1	1	1	1	1	1	1	1	1	1	1	1	1	1	1	1	1	1	1	1	1	1	1	1	1	1	1	1	1	1	1	1	1	1	1	1	1	1	1	1	1	1
Pol 139	NA	NA	NA	NA	NA	1	1	1	1	1	1	1	1	1	1	1	1	1	1	1	1	1	1	1	1	1	1	1	1	1	1	1	1	1	1	1	1	1	1	1	1	1	1	1	1	1	1	1	1
Pol 14	NA	NA	NA	NA	NA	1	1	1	1	1	1	1	1	1	1	1	1	1	1	1	1	1	1	1	1	1	1	1	1	1	1	1	1	1	0.340715673978267	1	1	1	1	1	1	1	1	1	1	1	1	1	1
Pol 140	NA	NA	NA	NA	NA	1	1	1	1	1	1	1	1	1	1	1	1	1	1	1	1	1	1	1	1	1	1	1	1	1	1	1	1	1	1	1	1	1	1	1	1	1	1	1	1	1	1	1	1
Pol 141	NA	NA	NA	NA	NA	1	1	1	1	1	1	1	1	1	1	1	1	1	1	1	1	1	1	1	1	1	1	1	1	1	1	1	1	1	1	1	1	1	1	1	1	1	1	1	1	1	1	1	1
Pol 142	NA	NA	NA	NA	NA	1	1	1	1	1	1	1	1	1	1	1	1	1	1	1	1	1	1	1	1	1	1	1	1	1	1	1	1	1	1	1	1	1	1	1	1	1	1	1	1	1	1	1	1
Pol 143	NA	NA	NA	NA	NA	1	1	1	1	1	1	1	1	1	1	1	1	1	1	1	1	1	1	1	1	1	1	1	1	1	1	1	1	1	1	1	1	1	1	1	1	1	1	1	1	1	1	1	1
Pol 144	NA	NA	NA	NA	NA	1	1	1	1	1	1	1	1	1	1	1	1	1	1	1	1	1	1	1	1	1	1	1	1	1	1	1	1	1	1	1	1	1	1	1	1	1	1	1	1	1	1	1	1
Pol 145	NA	NA	NA	NA	NA	1	1	1	1	1	1	1	1	1	1	1	1	1	1	1	1	1	1	1	1	1	1	1	1	1	1	1	1	1	1	1	1	1	1	1	1	1	1	1	1	1	1	1	1
Pol 146	NA	NA	NA	NA	NA	1	1	1	1	1	1	1	1	1	1	1	1	1	1	1	1	1	1	1	1	1	1	1	1	1	1	1	1	1	1	1	1	1	1	1	1	1	1	1	1	1	1	1	1
Pol 147	NA	NA	NA	NA	NA	1	1	1	1	1	1	1	1	1	1	1	1	1	1	1	1	1	1	1	1	1	1	1	1	1	1	1	1	1	1	1	1	1	1	1	1	1	1	1	0.905783866033948	1	1	1	1
Pol 148	NA	NA	NA	NA	NA	1	1	1	1	1	1	1	1	1	1	1	1	1	1	1	1	1	1	1	1	1	1	1	1	1	1	1	1	1	1	1	1	1	1	1	1	1	1	1	1	0.905783866033948	1	1	1
Pol 149	NA	NA	NA	NA	NA	1	1	1	1	1	1	1	1	1	1	0.645467417463706	0.584163752204634	1	1	1	1	1	1	1	1	1	1	1	1	1	1	1	1	1	1	1	1	1	1	1	1	1	1	1	1	1	0.905783866033948	1	1
Pol 15	NA	NA	NA	NA	NA	1	1	1	1	1	1	1	1	1	1	1	1	1	1	1	1	1	1	1	1	1	1	1	1	1	1	1	1	1	1	0.832274550850533	1	1	1	1	1	0.832274550850531	1	1	1	1	1	0.832274550850533	1
Pol 150	NA	NA	NA	NA	NA	1	1	1	1	1	1	1	1	1	1	1	1	1	1	1	1	1	1	1	1	1	1	1	1	1	1	1	1	1	1	1	1	1	1	1	1	1	1	1	1	1	1	1	1
Pol 151	NA	NA	NA	NA	NA	1	1	1	1	1	1	1	1	1	1	1	1	1	1	1	1	1	1	1	1	1	1	1	1	1	1	1	1	1	1	1	1	1	1	1	1	1	1	1	1	1	1	1	1
Pol 152	NA	NA	NA	NA	NA	1	1	1	1	1	1	1	1	1	1	1	1	1	1	1	1	1	1	1	1	1	1	1	1	1	1	1	1	1	1	1	1	1	1	1	1	1	1	1	1	1	1	1	1
Pol 153	NA	NA	NA	NA	NA	1	1	1	1	1	1	1	1	1	1	1	1	1	1	1	1	1	1	1	1	1	1	1	1	1	1	1	1	1	1	1	1	1	1	1	1	1	1	1	1	1	1	1	1
Pol 154	NA	NA	NA	NA	NA	1	1	1	1	1	1	1	1	1	1	1	1	1	1	1	1	1	1	1	1	1	1	1	1	1	1	1	1	1	1	1	1	1	1	1	1	1	1	1	1	1	1	1	1
Pol 155	NA	NA	NA	NA	NA	1	1	1	1	1	1	1	1	1	1	1	1	1	1	1	1	1	1	1	1	1	1	1	1	1	1	1	1	1	1	1	1	1	1	1	1	1	1	1	1	1	1	1	1
Pol 156	NA	NA	NA	NA	NA	1	1	1	1	1	1	1	1	1	1	1	1	1	1	1	1	1	1	1	1	1	1	1	1	1	1	1	1	1	1	1	1	1	1	1	1	1	1	1	1	1	1	1	1
Pol 157	NA	NA	NA	NA	NA	1	1	1	1	1	1	1	1	1	1	1	1	1	1	1	1	1	1	1	1	1	1	1	1	1	1	1	1	1	1	1	1	1	1	1	1	1	1	1	1	1	1	1	1
Pol 158	NA	NA	NA	NA	NA	1	1	1	1	1	1	1	1	1	1	1	1	1	1	1	1	1	1	1	1	1	1	1	1	1	1	1	1	1	1	1	1	1	1	1	1	1	1	1	1	1	1	1	1
Pol 159	NA	NA	NA	NA	NA	1	1	1	1	1	1	1	1	1	1	1	1	1	1	1	1	1	1	1	1	1	1	1	1	1	1	1	1	1	1	1	1	1	1	1	1	1	1	1	1	1	1	1	1
Pol 16	NA	NA	NA	NA	NA	1	1	1	1	1	1	1	1	1	1	1	1	1	1	1	1	1	1	1	1	1	1	1	1	1	1	1	1	1	1	1	0.832274550850533	1	1	1	1	1	0.832274550850531	1	1	1	1	1	0.832274550850533
Pol 160	NA	NA	NA	NA	NA	1	1	1	1	1	1	1	1	1	1	1	1	1	1	1	1	1	1	1	1	1	1	1	1	1	1	1	1	1	1	1	1	1	1	1	1	1	1	1	1	1	1	1	1
Pol 161	NA	NA	NA	NA	NA	1	1	1	1	1	1	1	1	1	1	1	1	1	1	1	1	1	1	1	1	1	1	1	1	1	1	1	1	1	1	1	1	1	1	1	1	1	1	1	1	1	1	1	1
Pol 162	NA	NA	NA	NA	NA	1	1	1	1	1	1	1	1	1	1	1	1	1	1	1	1	1	1	1	1	1	1	1	1	1	1	1	1	1	1	1	1	1	1	1	1	1	1	1	1	1	1	1	1
Pol 163	NA	NA	NA	NA	NA	1	1	1	1	1	1	1	1	1	1	1	1	1	1	1	1	1	1	1	1	1	1	1	1	1	1	1	1	1	1	1	1	1	1	1	1	1	1	1	1	1	1	1	1
Pol 164	NA	NA	NA	NA	NA	1	1	1	1	1	1	1	1	1	1	1	1	1	1	1	1	1	1	1	1	1	0.320272193234979	1	1	1	1	1	1	1	1	1	1	1	0.320272193234979	1	1	1	1	1	0.320272193234979	1	1	1	1
Pol 165	NA	NA	NA	NA	NA	1	1	1	1	1	1	1	1	1	1	1	1	1	1	1	1	1	1	1	1	1	0.320272193234979	0.320272193234979	1	1	1	1	1	1	1	1	1	1	0.320272193234979	0.320272193234979	1	1	1	1	0.320272193234979	0.320272193234979	1	1	1
Pol 166	NA	NA	NA	NA	NA	1	1	0.320272193234979	1	1	1	0.320272193234979	1	0.320272193234979	1	1	0.477800411108117	0.244668817534298	0.465963597835087	1	1	1	1	1	1	1	0.320272193234979	0.320272193234979	0.320272193234979	1	1	1	1	1	1	1	1	1	0.320272193234979	0.320272193234979	0.320272193234979	1	1	1	0.320272193234979	0.320272193234979	0.320272193234979	1	1
Pol 167	NA	NA	NA	NA	NA	1	1	1	1	1	1	1	1	1	1	1	1	1	1	1	1	1	1	1	1	1	1	0.320272193234979	0.320272193234979	1	1	1	1	1	1	1	1	1	1	0.320272193234979	0.320272193234979	1	1	1	1	0.320272193234979	0.320272193234979	1	1
Pol 168	NA	NA	NA	NA	NA	1	1	1	1	1	1	1	1	1	1	1	1	1	1	1	1	1	1	1	1	1	1	1	0.320272193234979	1	1	1	1	1	1	1	1	1	1	1	0.320272193234979	1	1	1	1	1	0.320272193234979	1	1
Pol 169	NA	NA	NA	NA	NA	1	1	1	1	1	1	1	1	1	1	1	1	1	1	1	1	1	1	1	1	1	1	1	1	1	1	1	1	1	1	1	1	1	1	1	1	1	1	1	1	1	1	1	1
Pol 17	NA	NA	NA	NA	NA	1	1	1	1	1	0.832274550850533	1	0.832274550850531	1	0.832274550850533	0.832274550850531	0.832274550850535	0.832274550850541	0.832274550850531	0.832274550850531	1	1	1	1	1	1	1	1	1	1	1	1	1	1	1	1	1	0.832274550850533	1	1	1	1	1	0.832274550850531	1	1	1	1	1
Pol 170	NA	NA	NA	NA	NA	1	1	1	1	1	1	1	1	1	1	1	1	1	1	1	1	1	1	1	1	1	1	1	1	1	1	1	1	1	1	1	1	1	1	1	1	1	1	1	1	1	1	1	1
Pol 171	NA	NA	NA	NA	NA	1	1	1	1	1	1	1	1	1	1	1	1	1	1	1	1	1	1	1	1	1	1	1	1	1	1	1	1	1	1	1	1	1	1	1	1	1	1	1	1	1	1	1	1
Pol 172	NA	NA	NA	NA	NA	1	1	1	1	1	1	1	1	1	1	1	1	1	1	1	1	1	1	1	1	1	1	1	1	1	1	1	1	1	1	1	1	1	1	1	1	1	1	1	1	1	1	1	1
Pol 173	NA	NA	NA	NA	NA	1	1	1	1	1	1	1	1	1	1	1	1	1	1	1	1	1	1	1	1	1	1	1	1	0.628549769497974	1	1	1	1	1	1	1	1	1	1	1	1	1	1	1	1	1	1	1
Pol 174	NA	NA	NA	NA	NA	1	1	1	1	1	1	1	1	1	1	1	1	1	1	1	1	1	1	1	1	1	1	1	1	0.628549769497974	0.628549769497974	1	1	1	1	1	1	1	1	1	1	1	1	1	1	1	1	1	1
Pol 175	NA	NA	NA	NA	NA	1	1	1	0.628549769497974	1	1	1	1	1	1	0.62854976949797	0.628549769497977	0.628549769497981	0.62854976949798	0.628549769497974	1	1	1	1	1	1	1	1	1	0.62854976949798	0.628549769497974	0.628549769497974	1	1	1	1	1	1	1	1	1	1	1	1	1	1	1	1	1
Pol 176	NA	NA	NA	NA	NA	1	1	1	1	1	1	1	1	1	1	1	1	1	1	1	1	1	1	1	1	1	1	1	1	1	0.62854976949798	0.628549769497974	1	1	1	1	1	1	1	1	1	1	1	1	1	1	1	1	1
Pol 177	NA	NA	NA	NA	NA	1	1	1	1	1	1	1	1	1	1	1	1	1	1	1	1	1	1	1	1	1	1	1	1	1	1	0.62854976949798	1	1	1	1	1	1	1	1	1	1	1	1	1	1	1	1	1
Pol 178	NA	NA	NA	NA	NA	1	1	1	1	1	1	1	1	1	1	1	1	1	1	1	1	1	1	1	1	1	1	1	1	1	1	1	1	1	1	1	1	1	1	1	1	1	1	1	1	1	1	1	1
Pol 179	NA	NA	NA	NA	NA	1	1	1	1	1	1	1	1	1	1	1	1	1	1	1	1	1	1	1	1	1	1	1	1	1	1	1	1	1	1	1	1	1	1	1	1	1	1	1	1	1	1	1	1
Pol 18	NA	NA	NA	NA	NA	1	1	1	1	1	1	1	1	1	1	1	1	1	1	1	1	1	1	1	1	1	1	1	1	1	1	1	1	1	1	1	1	1	1	1	1	1	1	1	1	1	1	1	1
Pol 180	NA	NA	NA	NA	NA	1	1	1	1	1	1	1	1	1	1	1	1	1	1	1	1	1	1	1	1	1	1	1	1	1	1	1	1	1	1	1	1	1	1	1	1	1	1	1	1	1	1	1	1
Pol 181	NA	NA	NA	NA	NA	1	1	1	1	1	1	1	1	1	1	1	1	1	1	1	1	1	1	1	1	1	1	1	1	1	1	1	1	1	1	1	1	1	1	1	1	1	1	1	1	1	1	1	1
Pol 182	NA	NA	NA	NA	NA	1	1	1	1	1	1	1	1	1	1	1	1	1	1	1	1	1	1	1	1	1	1	1	1	1	1	1	1	1	1	1	1	1	1	1	1	1	1	1	1	1	1	1	1
Pol 183	NA	NA	NA	NA	NA	1	1	1	1	1	1	1	1	1	1	1	1	1	1	1	1	1	1	1	1	1	1	1	1	1	1	1	1	1	1	1	1	1	1	1	1	1	1	1	1	1	1	1	1
Pol 184	NA	NA	NA	NA	NA	1	1	1	1	1	1	1	1	1	1	1	1	1	1	1	1	1	1	1	1	1	1	1	1	1	1	1	1	1	1	1	1	1	1	1	1	1	1	1	1	1	1	1	1
Pol 185	NA	NA	NA	NA	NA	1	1	1	1	1	1	1	1	1	1	1	1	1	1	1	1	1	1	1	1	1	1	1	1	1	1	1	1	1	1	1	1	1	1	1	1	1	1	1	1	1	1	1	1
Pol 186	NA	NA	NA	NA	NA	1	1	1	1	1	1	1	1	1	1	1	1	1	1	1	1	1	1	1	1	1	1	1	1	1	1	1	1	1	1	1	1	1	1	1	1	1	1	1	1	1	1	1	1
Pol 187	NA	NA	NA	NA	NA	1	1	1	1	1	1	1	1	1	1	1	1	1	1	1	1	1	1	1	1	1	1	1	1	1	1	1	1	1	1	1	1	1	1	1	1	1	1	1	1	1	1	1	1
Pol 188	NA	NA	NA	NA	NA	1	1	1	1	1	1	1	1	1	1	1	1	1	1	1	1	1	1	1	1	1	1	1	1	1	1	1	1	1	1	1	1	1	1	1	1	1	1	1	1	1	1	1	1
Pol 189	NA	NA	NA	NA	NA	1	1	1	1	1	1	1	1	1	1	1	1	1	1	1	1	1	1	1	1	1	1	1	1	1	1	1	1	1	1	1	1	1	1	1	1	1	1	1	1	1	1	1	1
Pol 19	NA	NA	NA	NA	NA	1	1	1	1	1	1	1	1	1	1	1	1	1	1	1	1	1	1	1	1	1	1	1	1	1	1	1	1	1	1	1	1	1	1	1	1	1	1	1	1	1	1	1	1
Pol 190	NA	NA	NA	NA	NA	1	1	1	1	1	1	1	1	1	1	1	1	1	1	1	1	1	1	1	1	1	1	1	1	1	1	1	1	1	1	1	1	1	1	1	1	1	1	1	1	1	1	1	1
Pol 191	NA	NA	NA	NA	NA	1	1	1	1	1	1	1	1	1	1	1	1	1	1	1	1	1	1	1	1	1	1	1	1	1	1	1	1	1	1	1	1	1	1	1	1	1	1	1	1	1	1	1	1
Pol 192	NA	NA	NA	NA	NA	1	1	1	1	1	1	1	1	1	1	1	1	1	1	1	1	1	1	1	1	1	1	1	1	1	1	1	0.446225781226209	1	1	1	1	1	1	1	1	1	1	1	1	1	1	1	1
Pol 193	NA	NA	NA	NA	NA	1	1	1	1	1	1	1	1	1	1	1	1	1	1	1	1	1	1	1	1	1	1	1	1	1	1	1	0.446225781226211	0.446225781226209	1	1	1	1	1	1	1	1	1	1	1	1	1	1	1
Pol 194	NA	NA	NA	NA	NA	1	1	1	1	0.446225781226209	1	1	1	1	1	1	1	1	1	0.694179495908027	1	1	1	1	1	1	1	1	1	1	1	1	0.446225781226211	0.446225781226211	0.446225781226209	1	1	1	1	1	1	1	1	1	1	1	1	1	1
Pol 195	NA	NA	NA	NA	NA	1	1	1	1	1	1	1	1	1	1	1	1	1	1	1	1	1	1	1	1	1	1	1	1	1	1	1	1	0.446225781226211	0.446225781226211	1	1	1	1	1	1	1	1	1	1	1	1	1	1
Pol 196	NA	NA	NA	NA	NA	1	1	1	1	1	1	1	1	1	1	1	1	1	1	1	1	1	1	1	1	1	1	1	1	1	1	1	1	1	0.446225781226211	1	1	1	1	1	1	1	1	1	1	1	1	1	1
Pol 197	NA	NA	NA	NA	NA	1	1	1	1	1	1	1	1	1	1	1	1	1	1	1	1	1	1	1	1	1	1	1	1	1	1	1	1	1	1	1	1	1	1	1	1	1	1	1	1	1	1	1	1
Pol 198	NA	NA	NA	NA	NA	1	1	1	1	1	1	1	1	1	1	1	1	1	1	1	1	1	1	1	1	1	1	1	1	1	1	1	1	1	1	1	1	1	1	1	1	1	1	1	1	1	1	1	1
Pol 199	NA	NA	NA	NA	NA	1	1	1	1	1	1	1	1	1	1	1	1	1	1	1	1	1	1	1	1	1	1	1	1	1	1	1	1	1	1	1	1	1	1	1	1	1	1	1	1	1	1	1	1
Pol 19a	NA	NA	NA	NA	NA	NA	NA	NA	NA	NA	NA	NA	NA	NA	NA	NA	NA	NA	NA	NA	1	1	1	1	1	1	1	1	1	1	1	1	1	1	1	1	1	1	1	1	1	1	1	1	1	1	1	1	1
Pol 19b	NA	NA	NA	NA	NA	NA	NA	NA	NA	NA	NA	NA	NA	NA	NA	NA	NA	NA	NA	NA	1	1	1	1	1	1	1	1	1	1	1	1	1	1	1	1	1	1	1	1	1	1	1	1	1	1	1	1	1
Pol 19c	NA	NA	NA	NA	NA	NA	NA	NA	NA	NA	NA	NA	NA	NA	NA	NA	NA	NA	NA	NA	1	1	1	1	1	1	1	1	1	1	1	1	1	1	1	1	1	1	1	1	1	1	1	1	1	1	1	1	1
Pol 19d	NA	NA	NA	NA	NA	NA	NA	NA	NA	NA	NA	NA	NA	NA	NA	NA	NA	NA	NA	NA	1	1	1	1	1	1	1	1	1	1	1	1	1	1	1	1	1	1	1	1	1	1	1	1	1	1	1	1	1
Pol 19e	NA	NA	NA	NA	NA	NA	NA	NA	NA	NA	NA	NA	NA	NA	NA	NA	NA	NA	NA	NA	1	1	1	1	1	1	1	1	1	1	1	1	1	1	1	1	1	1	1	1	1	1	1	1	1	1	1	1	1
Pol 2	NA	NA	NA	NA	NA	1	1	1	1	1	1	1	1	1	1	1	1	1	1	1	1	1	NA	1	1	NA	1	1	NA	0.593025956556664	1	NA	1	1	NA	1	1	NA	0.593025956556664	1	NA	1	1	NA	1	1	NA	1	1
Pol 20	NA	NA	NA	NA	NA	1	1	1	1	1	1	1	1	1	1	1	1	1	1	1	1	1	1	1	1	1	1	1	1	1	1	1	1	1	1	1	1	1	1	1	1	1	1	1	1	1	1	1	1
Pol 200	NA	NA	NA	NA	NA	1	1	1	1	1	1	1	1	1	1	1	1	1	1	1	1	1	1	1	1	1	1	1	1	1	1	1	1	1	1	1	1	1	1	1	1	1	1	1	1	1	1	1	1
Pol 201	NA	NA	NA	NA	NA	1	1	1	1	1	1	1	1	1	1	1	1	1	1	1	1	1	1	1	1	1	1	1	1	1	1	1	1	1	1	1	1	1	1	1	1	1	1	1	1	1	1	1	1
Pol 202	NA	NA	NA	NA	NA	1	1	1	1	1	1	1	1	1	1	1	1	1	1	1	1	1	1	1	1	1	1	1	1	1	1	1	1	1	1	1	1	1	1	1	1	1	1	1	1	1	1	1	1
Pol 203	NA	NA	NA	NA	NA	1	1	1	1	1	1	1	1	1	1	1	1	1	1	1	1	1	1	1	1	1	1	1	1	1	1	1	1	1	1	1	1	1	1	1	1	1	1	1	1	1	1	1	1
Pol 204	NA	NA	NA	NA	NA	1	1	1	1	1	1	1	1	1	1	1	1	1	1	1	1	1	1	1	1	1	1	1	1	1	1	1	1	1	1	1	1	1	1	1	1	1	1	1	1	1	1	1	1
Pol 205	NA	NA	NA	NA	NA	1	1	1	1	1	1	1	1	1	1	1	1	1	1	1	1	1	1	1	1	1	1	1	1	1	1	1	1	1	1	1	1	1	1	1	1	1	1	1	1	1	1	1	1
Pol 206	NA	NA	NA	NA	NA	1	1	1	1	1	1	1	1	1	1	1	1	1	1	1	1	1	1	1	1	1	1	1	1	1	1	1	1	1	1	1	1	1	1	1	1	1	1	1	1	1	1	1	1
Pol 207	NA	NA	NA	NA	NA	1	1	1	1	1	1	1	1	1	1	1	1	1	1	1	1	1	1	1	1	1	1	1	1	1	1	1	1	1	1	1	1	1	1	1	1	1	1	1	1	1	1	1	1
Pol 208	NA	NA	NA	NA	NA	1	1	1	1	1	1	1	1	1	1	1	1	1	1	1	1	1	1	1	1	1	1	1	1	1	1	1	1	1	1	1	1	1	1	1	1	1	1	1	1	1	1	1	1
Pol 209	NA	NA	NA	NA	NA	1	1	1	1	1	1	1	1	1	1	1	1	1	1	1	1	1	1	1	1	1	1	1	1	1	1	1	1	1	1	1	1	1	1	1	1	1	1	1	1	1	1	1	1
Pol 21	NA	NA	NA	NA	NA	1	1	1	1	1	1	1	1	1	1	1	1	1	1	1	1	1	1	1	1	1	1	1	1	1	1	1	1	1	1	1	1	1	1	1	1	1	1	1	1	1	1	1	1
Pol 210	NA	NA	NA	NA	NA	1	1	1	1	1	1	1	1	1	1	1	1	1	1	1	1	1	1	1	1	1	1	1	1	1	1	1	1	1	1	1	1	1	1	1	1	1	1	1	1	1	1	1	1
Pol 211	NA	NA	NA	NA	NA	1	1	1	1	1	1	1	1	1	1	1	1	1	1	1	1	1	1	1	1	1	1	1	1	1	1	1	1	1	1	1	1	1	1	1	1	1	1	1	1	1	1	1	1
Pol 212	NA	NA	NA	NA	NA	1	1	1	1	1	1	1	1	1	1	1	1	1	1	1	1	1	1	1	1	1	1	1	1	1	1	1	1	1	1	1	1	1	1	1	1	1	1	1	1	1	1	1	1
Pol 213	NA	NA	NA	NA	NA	1	1	1	1	1	1	1	1	1	1	1	1	1	1	1	1	1	1	1	1	1	1	1	1	1	1	1	1	1	1	1	1	1	1	1	1	1	1	1	1	1	1	1	1
Pol 214	NA	NA	NA	NA	NA	1	1	1	1	1	1	1	1	1	1	1	1	1	1	1	1	1	1	1	1	1	1	1	1	1	1	1	1	1	1	1	1	1	1	1	1	1	1	1	1	1	1	1	1
Pol 215	NA	NA	NA	NA	NA	1	1	1	1	1	1	1	1	1	1	1	1	1	1	1	1	1	1	1	1	1	1	1	1	1	1	1	1	1	1	1	1	1	1	1	1	1	1	1	1	1	1	1	1
Pol 216	NA	NA	NA	NA	NA	1	1	1	1	1	1	1	1	1	1	1	1	1	1	1	1	1	1	1	1	1	1	1	1	1	1	1	1	1	1	1	1	1	1	1	1	1	1	1	1	1	1	1	1
Pol 217	NA	NA	NA	NA	NA	1	1	1	1	1	1	1	1	1	1	1	1	1	1	1	1	1	1	1	1	1	1	1	1	1	1	1	1	1	1	1	1	1	1	1	1	1	1	1	1	1	1	1	1
Pol 218	NA	NA	NA	NA	NA	1	1	1	1	1	1	1	1	1	1	1	1	1	1	1	1	1	1	1	1	1	1	1	1	1	1	1	1	1	1	1	1	1	1	1	1	1	1	1	1	1	1	1	1
Pol 219	NA	NA	NA	NA	NA	1	1	1	1	1	1	1	1	1	1	1	1	1	1	1	1	1	1	1	1	1	1	1	1	0.562081543455199	1	1	1	1	1	1	1	1	1	1	1	1	1	1	1	1	1	1	1
Pol 22	NA	NA	NA	NA	NA	1	1	1	1	1	1	1	1	1	1	1	1	1	1	1	1	1	1	1	1	1	1	1	1	1	1	1	1	1	1	1	1	1	1	1	1	1	1	1	1	1	1	1	1
Pol 220	NA	NA	NA	NA	NA	1	1	1	1	1	1	1	1	1	1	1	1	1	1	1	1	1	1	1	1	1	1	1	1	1	0.562081543455199	1	1	1	1	1	1	1	1	1	1	1	1	1	1	1	1	1	1
Pol 221	NA	NA	NA	NA	NA	1	1	1	1	1	1	1	1	1	1	1	1	1	1	1	1	1	1	1	1	1	1	1	1	1	1	0.562081543455199	1	1	1	1	1	1	1	1	1	1	1	1	1	1	1	1	1
Pol 222	NA	NA	NA	NA	NA	1	1	1	1	1	1	1	1	1	1	1	1	1	1	1	1	1	1	1	1	1	1	1	1	1	1	1	1	1	1	1	1	1	1	1	1	1	1	1	1	1	1	1	1
Pol 223	NA	NA	NA	NA	NA	1	1	1	1	1	1	1	1	1	1	1	1	1	1	1	1	1	1	1	1	1	1	1	1	1	1	1	1	1	1	1	1	1	1	1	1	1	1	1	1	1	1	1	1
Pol 224	NA	NA	NA	NA	NA	1	1	1	1	1	1	1	1	1	1	1	1	1	1	1	1	1	1	1	1	1	1	1	1	1	1	1	1	1	1	1	1	1	1	1	1	1	1	1	1	1	1	1	1
Pol 225	NA	NA	NA	NA	NA	1	1	1	1	1	1	1	1	1	1	1	1	1	1	1	1	1	1	1	1	1	1	1	1	1	1	1	1	1	1	1	1	1	1	1	1	1	1	1	1	1	1	1	1
Pol 226	NA	NA	NA	NA	NA	1	1	1	1	1	1	1	1	1	1	1	1	1	1	1	1	1	1	1	1	1	1	1	1	1	1	1	1	1	1	1	1	1	1	1	1	1	1	1	1	1	1	1	1
Pol 227	NA	NA	NA	NA	NA	1	1	1	1	1	1	1	1	1	1	1	1	1	1	1	1	1	1	1	1	1	1	1	1	1	1	1	1	1	1	1	1	1	1	1	1	1	1	1	1	1	1	1	1
Pol 228	NA	NA	NA	NA	NA	1	1	1	1	1	1	1	1	1	1	1	1	1	1	1	1	1	1	1	1	1	1	1	1	1	1	1	1	1	1	1	1	1	1	1	1	1	1	1	1	1	1	1	1
Pol 229	NA	NA	NA	NA	NA	1	1	1	1	1	1	1	1	1	1	1	1	1	1	1	1	1	1	1	1	1	1	1	1	1	1	1	1	1	1	1	1	1	1	1	1	1	1	1	1	1	1	1	1
Pol 23	NA	NA	NA	NA	NA	1	1	1	1	1	1	1	1	1	1	1	1	1	1	1	1	1	1	1	1	1	1	1	1	1	1	1	1	1	1	1	1	1	1	1	1	1	1	1	1	1	1	1	1
Pol 230	NA	NA	NA	NA	NA	1	1	1	1	1	1	1	1	1	1	1	1	1	1	1	1	1	1	1	1	1	1	1	1	1	1	1	1	1	1	1	1	1	1	1	1	1	1	1	1	1	1	1	1
Pol 231	NA	NA	NA	NA	NA	1	1	1	1	1	1	1	1	1	1	1	1	1	1	1	1	1	1	1	1	1	1	1	1	1	1	1	1	1	1	1	1	1	1	1	1	1	1	1	1	1	1	1	1
Pol 232	NA	NA	NA	NA	NA	1	1	1	1	1	1	1	1	1	1	1	1	1	1	1	1	1	1	1	1	1	1	1	1	1	1	1	1	1	1	1	1	1	1	1	1	1	1	1	1	1	1	1	1
Pol 233	NA	NA	NA	NA	NA	1	1	1	1	1	1	1	1	1	1	1	1	1	1	1	1	1	1	1	1	1	1	1	1	1	1	1	1	1	1	1	1	1	1	1	1	1	1	1	1	1	1	1	1
Pol 234	NA	NA	NA	NA	NA	1	1	1	1	1	1	1	1	1	1	1	1	1	1	1	1	1	1	1	1	1	1	1	1	1	1	1	1	1	1	1	1	1	1	1	1	1	1	1	1	1	1	1	1
Pol 235	NA	NA	NA	NA	NA	1	1	1	1	1	1	1	1	1	1	1	1	1	1	1	1	1	1	1	1	1	1	1	1	1	1	1	1	1	1	1	1	1	1	1	1	1	1	1	1	1	1	1	1
Pol 236	NA	NA	NA	NA	NA	1	1	1	1	1	1	1	1	1	1	1	1	1	1	1	1	1	1	1	1	1	1	1	1	1	1	1	1	1	1	1	1	1	1	1	1	1	1	1	1	1	1	1	1
Pol 237	NA	NA	NA	NA	NA	1	1	1	1	1	1	1	1	1	1	1	1	1	1	1	1	1	1	1	1	1	1	1	1	1	1	1	1	1	1	1	1	1	1	1	1	1	1	1	1	1	1	1	1
Pol 238	NA	NA	NA	NA	NA	1	1	1	1	1	1	1	1	1	1	1	1	1	1	1	1	1	1	1	1	1	1	1	1	1	1	1	1	1	1	1	1	1	1	1	1	1	1	1	1	1	1	1	1
Pol 239	NA	NA	NA	NA	NA	1	1	1	1	1	1	1	1	1	1	1	1	1	1	1	1	1	1	1	1	1	1	1	1	1	1	1	1	1	1	1	1	1	1	1	1	1	1	1	1	1	1	1	1
Pol 24	NA	NA	NA	NA	NA	1	1	1	1	1	1	1	1	1	1	1	1	1	1	1	1	1	1	1	1	1	1	1	1	1	1	1	1	1	1	1	1	1	1	1	1	1	1	1	1	1	1	1	1
Pol 240	NA	NA	NA	NA	NA	1	1	1	1	1	1	1	1	1	1	1	1	1	1	1	1	1	1	1	1	1	1	1	1	1	1	1	1	1	1	1	1	1	1	1	1	1	1	1	1	1	1	1	1
Pol 241	NA	NA	NA	NA	NA	1	1	1	1	1	1	1	1	1	1	1	1	1	1	1	1	1	1	1	1	1	1	1	1	1	1	1	1	1	1	1	1	1	1	1	1	1	1	1	1	1	1	1	1
Pol 242	NA	NA	NA	NA	NA	1	1	1	1	1	1	1	1	1	1	1	1	1	1	1	1	1	1	1	1	1	1	1	1	1	1	1	1	1	1	1	1	1	1	1	1	1	1	1	1	1	1	1	1
Pol 243	NA	NA	NA	NA	NA	1	1	1	1	1	1	1	1	1	1	1	1	1	1	1	1	1	1	1	1	1	1	1	1	1	1	1	1	1	1	1	1	1	1	1	1	1	1	1	1	1	1	1	1
Pol 244	NA	NA	NA	NA	NA	1	1	1	1	1	1	1	1	1	1	1	1	1	1	1	1	1	1	1	1	1	1	1	1	1	1	1	1	1	1	1	1	1	1	1	1	1	1	1	1	1	1	1	1
Pol 245	NA	NA	NA	NA	NA	1	1	1	1	1	1	1	1	1	1	1	1	1	1	1	1	1	1	1	1	1	1	1	1	1	1	1	1	1	1	1	1	1	1	1	1	1	1	1	1	1	1	1	1
Pol 246	NA	NA	NA	NA	NA	1	1	1	1	1	1	1	1	1	1	1	1	1	1	1	1	1	1	1	1	1	1	1	1	1	1	1	1	1	1	1	1	1	1	1	1	1	1	1	1	1	1	1	1
Pol 247	NA	NA	NA	NA	NA	1	1	1	1	1	1	1	1	1	1	1	1	1	1	1	1	1	1	1	1	1	1	1	1	1	1	1	1	1	1	1	1	1	1	1	1	1	1	1	1	1	1	1	1
Pol 248	NA	NA	NA	NA	NA	1	1	1	1	1	1	1	1	1	1	1	1	1	1	1	1	1	1	1	1	1	1	1	1	1	1	1	1	1	1	1	1	1	1	1	1	1	1	1	1	1	1	1	1
Pol 249	NA	NA	NA	NA	NA	1	1	1	1	1	1	1	1	1	1	1	1	1	1	1	1	1	1	1	1	1	1	1	1	1	1	1	1	1	1	1	1	1	1	1	1	1	1	1	1	1	1	1	1
Pol 25	NA	NA	NA	NA	NA	1	1	1	1	1	1	1	1	1	1	1	1	1	1	1	1	1	1	1	1	1	1	1	1	1	1	1	1	1	1	0.804907096589345	1	1	1	1	1	1	1	1	1	1	1	1	1
Pol 250	NA	NA	NA	NA	NA	1	1	1	1	1	1	1	1	1	1	1	1	1	1	1	1	1	1	1	1	1	1	1	1	1	1	1	1	1	1	1	1	1	1	1	1	1	1	1	1	1	1	1	1
Pol 251	NA	NA	NA	NA	NA	1	1	1	1	1	1	1	1	1	1	1	1	1	1	1	1	1	1	1	1	1	1	1	1	1	1	1	1	1	1	1	1	1	1	1	1	1	1	1	1	1	1	1	1
Pol 252	NA	NA	NA	NA	NA	1	1	1	1	1	1	1	1	1	1	1	1	1	1	1	1	1	1	1	1	1	1	1	1	1	1	1	1	1	1	1	1	1	1	1	1	1	1	1	1	1	1	1	1
Pol 253	NA	NA	NA	NA	NA	1	1	1	1	1	1	1	1	1	1	1	1	1	1	1	1	1	1	1	1	1	1	1	1	1	1	1	1	1	1	1	1	1	1	1	1	1	1	1	1	1	1	1	1
Pol 254	NA	NA	NA	NA	NA	1	1	1	1	1	1	1	1	1	1	1	1	1	1	1	1	1	1	1	1	1	1	1	1	1	1	1	1	1	1	1	1	1	1	1	1	1	1	1	1	1	1	1	1
Pol 255	NA	NA	NA	NA	NA	1	1	1	1	1	1	1	1	1	1	1	1	1	1	1	1	1	1	1	1	1	1	1	1	1	1	1	1	1	1	1	1	1	1	1	1	1	1	1	1	1	1	1	1
Pol 256	NA	NA	NA	NA	NA	1	1	1	1	1	1	1	1	1	1	1	1	1	1	1	1	1	1	1	1	1	1	1	1	1	1	1	1	1	1	1	1	1	1	1	1	1	1	1	1	1	1	1	1
Pol 257	NA	NA	NA	NA	NA	1	1	1	1	1	1	1	1	1	1	1	1	1	1	1	1	1	1	1	1	1	0.446225781226211	1	1	1	1	1	1	1	1	1	1	1	0.446225781226211	1	1	1	1	1	1	1	1	1	1
Pol 258	NA	NA	NA	NA	NA	1	1	1	1	1	1	1	1	1	1	1	1	1	1	1	1	1	1	1	1	1	1	0.446225781226211	1	1	1	1	1	1	1	1	1	1	1	0.446225781226211	1	1	1	1	1	1	1	1	1
Pol 259	NA	NA	NA	NA	NA	1	1	1	1	1	1	1	1	1	1	1	1	1	1	0.935714742819817	1	1	1	1	1	1	1	1	0.446225781226211	1	1	1	1	1	1	1	1	1	1	1	0.446225781226211	1	1	1	0.923711373687008	1	1	1	1
Pol 26	NA	NA	NA	NA	NA	1	1	1	1	1	1	1	1	1	1	1	1	1	1	1	1	1	1	1	1	1	1	1	1	1	1	1	1	1	1	0.787084310405547	0.804907096589345	1	1	1	1	1	1	1	1	1	1	1	1
Pol 260	NA	NA	NA	NA	NA	1	1	1	1	1	1	1	1	1	1	1	1	1	1	1	1	1	1	1	1	1	1	1	1	1	1	1	1	1	1	1	1	1	1	1	1	1	1	1	1	0.923711373687008	1	1	1
Pol 261	NA	NA	NA	NA	NA	1	1	1	1	1	1	1	1	1	1	1	1	1	1	1	1	1	1	1	1	1	1	1	1	1	1	1	1	1	1	1	1	1	1	1	1	1	1	1	1	1	0.923711373687008	1	1
Pol 262	NA	NA	NA	NA	NA	1	1	1	1	1	1	1	1	1	1	1	1	1	1	1	1	1	1	1	1	1	1	1	1	1	1	1	1	1	1	1	1	1	1	1	1	1	1	1	1	1	1	1	1
Pol 263	NA	NA	NA	NA	NA	1	1	1	1	1	1	1	1	1	1	1	1	1	1	1	1	1	1	1	1	1	1	1	1	1	1	1	1	1	1	1	1	1	1	1	1	1	1	1	1	1	1	1	1
Pol 264	NA	NA	NA	NA	NA	1	1	1	1	1	1	1	1	1	1	1	1	1	1	1	1	1	1	1	1	1	1	1	1	1	1	1	1	1	1	1	1	1	1	1	1	1	1	1	1	1	1	1	1
Pol 265	NA	NA	NA	NA	NA	1	1	1	1	1	1	1	1	1	1	1	1	1	1	1	1	1	1	1	1	1	1	1	1	1	1	1	1	1	1	1	1	1	1	1	1	1	1	1	1	1	1	1	1
Pol 266	NA	NA	NA	NA	NA	1	1	1	1	1	1	1	1	1	1	1	1	1	1	1	1	1	1	1	1	1	1	1	1	1	1	1	1	1	1	1	1	1	1	1	1	1	1	1	1	1	1	1	1
Pol 267	NA	NA	NA	NA	NA	1	1	1	1	1	1	1	1	1	1	1	1	1	1	1	1	1	1	1	1	1	1	1	1	1	1	1	1	1	1	1	1	1	1	1	1	1	1	1	1	1	1	1	1
[truncated: 1,548 more rows]
[truncated: 1,028 more columns]
