# Supplementary material for: Comprehensive Sieve Analysis of Breakthrough HIV-1 Sequences in the RV144 Vaccine Efficacy Trial
Source: PLoS Comput Biol. 2015 Feb 3;11(2):e1003973. doi: 10.1371/journal.pcbi.1003973 (PMC4315437; doi:10.1371/journal.pcbi.1003973)
Supplement: S3 Dataset — Site masks and filters table, in a .zip file. (ZIP) [file pcbi.1003973.s037.zip]

Archive with 3 entries (2 files):
- File S3.csv
- __MACOSX/
- __MACOSX/._File S3.csv
