# Supplementary material for: Comprehensive Sieve Analysis of Breakthrough HIV-1 Sequences in the RV144 Vaccine Efficacy Trial
Source: PLoS Comput Biol. 2015 Feb 3;11(2):e1003973. doi: 10.1371/journal.pcbi.1003973 (PMC4315437; doi:10.1371/journal.pcbi.1003973)
Supplement: S4 Dataset — T cell epitopes per person (TCEPP) results table, in a .zip file. (ZIP) [file pcbi.1003973.s038.zip › File S4.csv]

POSITION	TCEPP:mhcI mean:strong 92TH	TCEPP:mhcI p-value:strong 92TH	TCEPP:mhcI mean:weak 92TH	TCEPP:mhcI p-value:weak 92TH	mask:TCEPP_mhcI_strong 92TH	mask:TCEPP_mhcI_weak 92TH	TCEPP:mhcI mean:strong A244	TCEPP:mhcI p-value:strong A244	TCEPP:mhcI mean:weak A244	TCEPP:mhcI p-value:weak A244	mask:TCEPP_mhcI_strong A244	mask:TCEPP_mhcI_weak A244	TCEPP:mhcI mean:strong MN	TCEPP:mhcI p-value:strong MN	TCEPP:mhcI mean:weak MN	TCEPP:mhcI p-value:weak MN	mask:TCEPP_mhcI_strong MN	mask:TCEPP_mhcI_weak MN	TCEPP:mhcII mean:strong 92TH	TCEPP:mhcII p-value:strong 92TH	TCEPP:mhcII mean:weak 92TH	TCEPP:mhcII p-value:weak 92TH	mask:TCEPP_mhcII_strong 92TH	mask:TCEPP_mhcII_weak 92TH	TCEPP:mhcII mean:strong A244	TCEPP:mhcII p-value:strong A244	TCEPP:mhcII mean:weak A244	TCEPP:mhcII p-value:weak A244	mask:TCEPP_mhcII_strong A244	mask:TCEPP_mhcII_weak A244	TCEPP:mhcII mean:strong MN	TCEPP:mhcII p-value:strong MN	TCEPP:mhcII mean:weak MN	TCEPP:mhcII p-value:weak MN	mask:TCEPP_mhcII_strong MN	mask:TCEPP_mhcII_weak MN	TCEPP:mhcI mean:strong LAI	TCEPP:mhcI p-value:strong LAI	TCEPP:mhcI mean:weak LAI	TCEPP:mhcI p-value:weak LAI	mask:TCEPP_mhcI_strong LAI	mask:TCEPP_mhcI_weak LAI	TCEPP:mhcII mean:strong LAI	TCEPP:mhcII p-value:strong LAI	TCEPP:mhcII mean:weak LAI	TCEPP:mhcII p-value:weak LAI	mask:TCEPP_mhcII_strong LAI	mask:TCEPP_mhcII_weak LAI	TCEPP:mhcI mean:strong CON_01_AE
Nef 1	NA	NA	NA	NA	NA	NA	NA	NA	NA	NA	NA	NA	NA	NA	NA	NA	NA	NA	NA	NA	NA	NA	NA	NA	NA	NA	NA	NA	NA	NA	NA	NA	NA	NA	NA	NA	NA	NA	NA	NA	NA	NA	NA	NA	NA	NA	NA	NA	0.00000
Nef 2	NA	NA	NA	NA	NA	NA	NA	NA	NA	NA	NA	NA	NA	NA	NA	NA	NA	NA	NA	NA	NA	NA	NA	NA	NA	NA	NA	NA	NA	NA	NA	NA	NA	NA	NA	NA	NA	NA	NA	NA	NA	NA	NA	NA	NA	NA	NA	NA	0.02752
Nef 3	NA	NA	NA	NA	NA	NA	NA	NA	NA	NA	NA	NA	NA	NA	NA	NA	NA	NA	NA	NA	NA	NA	NA	NA	NA	NA	NA	NA	NA	NA	NA	NA	NA	NA	NA	NA	NA	NA	NA	NA	NA	NA	NA	NA	NA	NA	NA	NA	0.02752
Nef 4	NA	NA	NA	NA	NA	NA	NA	NA	NA	NA	NA	NA	NA	NA	NA	NA	NA	NA	NA	NA	NA	NA	NA	NA	NA	NA	NA	NA	NA	NA	NA	NA	NA	NA	NA	NA	NA	NA	NA	NA	NA	NA	NA	NA	NA	NA	NA	NA	0.02752
Nef 5	NA	NA	NA	NA	NA	NA	NA	NA	NA	NA	NA	NA	NA	NA	NA	NA	NA	NA	NA	NA	NA	NA	NA	NA	NA	NA	NA	NA	NA	NA	NA	NA	NA	NA	NA	NA	NA	NA	NA	NA	NA	NA	NA	NA	NA	NA	NA	NA	0.45872
Nef 6	NA	NA	NA	NA	NA	NA	NA	NA	NA	NA	NA	NA	NA	NA	NA	NA	NA	NA	NA	NA	NA	NA	NA	NA	NA	NA	NA	NA	NA	NA	NA	NA	NA	NA	NA	NA	NA	NA	NA	NA	NA	NA	NA	NA	NA	NA	NA	NA	0.45872
Nef 7	NA	NA	NA	NA	NA	NA	NA	NA	NA	NA	NA	NA	NA	NA	NA	NA	NA	NA	NA	NA	NA	NA	NA	NA	NA	NA	NA	NA	NA	NA	NA	NA	NA	NA	NA	NA	NA	NA	NA	NA	NA	NA	NA	NA	NA	NA	NA	NA	0.45872
Nef 8	NA	NA	NA	NA	NA	NA	NA	NA	NA	NA	NA	NA	NA	NA	NA	NA	NA	NA	NA	NA	NA	NA	NA	NA	NA	NA	NA	NA	NA	NA	NA	NA	NA	NA	NA	NA	NA	NA	NA	NA	NA	NA	NA	NA	NA	NA	NA	NA	0.45872
Nef 9	NA	NA	NA	NA	NA	NA	NA	NA	NA	NA	NA	NA	NA	NA	NA	NA	NA	NA	NA	NA	NA	NA	NA	NA	NA	NA	NA	NA	NA	NA	NA	NA	NA	NA	NA	NA	NA	NA	NA	NA	NA	NA	NA	NA	NA	NA	NA	NA	0.46789
Nef 10	NA	NA	NA	NA	NA	NA	NA	NA	NA	NA	NA	NA	NA	NA	NA	NA	NA	NA	NA	NA	NA	NA	NA	NA	NA	NA	NA	NA	NA	NA	NA	NA	NA	NA	NA	NA	NA	NA	NA	NA	NA	NA	NA	NA	NA	NA	NA	NA	0.46789
Nef 11	NA	NA	NA	NA	NA	NA	NA	NA	NA	NA	NA	NA	NA	NA	NA	NA	NA	NA	NA	NA	NA	NA	NA	NA	NA	NA	NA	NA	NA	NA	NA	NA	NA	NA	NA	NA	NA	NA	NA	NA	NA	NA	NA	NA	NA	NA	NA	NA	0.44037
Nef 12	NA	NA	NA	NA	NA	NA	NA	NA	NA	NA	NA	NA	NA	NA	NA	NA	NA	NA	NA	NA	NA	NA	NA	NA	NA	NA	NA	NA	NA	NA	NA	NA	NA	NA	NA	NA	NA	NA	NA	NA	NA	NA	NA	NA	NA	NA	NA	NA	0.50459
Nef 12a	NA	NA	NA	NA	NA	NA	NA	NA	NA	NA	NA	NA	NA	NA	NA	NA	NA	NA	NA	NA	NA	NA	NA	NA	NA	NA	NA	NA	NA	NA	NA	NA	NA	NA	NA	NA	NA	NA	NA	NA	NA	NA	NA	NA	NA	NA	NA	NA	0.50459
Nef 12b	NA	NA	NA	NA	NA	NA	NA	NA	NA	NA	NA	NA	NA	NA	NA	NA	NA	NA	NA	NA	NA	NA	NA	NA	NA	NA	NA	NA	NA	NA	NA	NA	NA	NA	NA	NA	NA	NA	NA	NA	NA	NA	NA	NA	NA	NA	NA	NA	0.07339
Nef 12c	NA	NA	NA	NA	NA	NA	NA	NA	NA	NA	NA	NA	NA	NA	NA	NA	NA	NA	NA	NA	NA	NA	NA	NA	NA	NA	NA	NA	NA	NA	NA	NA	NA	NA	NA	NA	NA	NA	NA	NA	NA	NA	NA	NA	NA	NA	NA	NA	0.07339
Nef 12d	NA	NA	NA	NA	NA	NA	NA	NA	NA	NA	NA	NA	NA	NA	NA	NA	NA	NA	NA	NA	NA	NA	NA	NA	NA	NA	NA	NA	NA	NA	NA	NA	NA	NA	NA	NA	NA	NA	NA	NA	NA	NA	NA	NA	NA	NA	NA	NA	0.07339
Nef 13	NA	NA	NA	NA	NA	NA	NA	NA	NA	NA	NA	NA	NA	NA	NA	NA	NA	NA	NA	NA	NA	NA	NA	NA	NA	NA	NA	NA	NA	NA	NA	NA	NA	NA	NA	NA	NA	NA	NA	NA	NA	NA	NA	NA	NA	NA	NA	NA	0.09174
Nef 14	NA	NA	NA	NA	NA	NA	NA	NA	NA	NA	NA	NA	NA	NA	NA	NA	NA	NA	NA	NA	NA	NA	NA	NA	NA	NA	NA	NA	NA	NA	NA	NA	NA	NA	NA	NA	NA	NA	NA	NA	NA	NA	NA	NA	NA	NA	NA	NA	0.08257
Nef 15	NA	NA	NA	NA	NA	NA	NA	NA	NA	NA	NA	NA	NA	NA	NA	NA	NA	NA	NA	NA	NA	NA	NA	NA	NA	NA	NA	NA	NA	NA	NA	NA	NA	NA	NA	NA	NA	NA	NA	NA	NA	NA	NA	NA	NA	NA	NA	NA	0.08257
Nef 16	NA	NA	NA	NA	NA	NA	NA	NA	NA	NA	NA	NA	NA	NA	NA	NA	NA	NA	NA	NA	NA	NA	NA	NA	NA	NA	NA	NA	NA	NA	NA	NA	NA	NA	NA	NA	NA	NA	NA	NA	NA	NA	NA	NA	NA	NA	NA	NA	0.08257
Nef 17	NA	NA	NA	NA	NA	NA	NA	NA	NA	NA	NA	NA	NA	NA	NA	NA	NA	NA	NA	NA	NA	NA	NA	NA	NA	NA	NA	NA	NA	NA	NA	NA	NA	NA	NA	NA	NA	NA	NA	NA	NA	NA	NA	NA	NA	NA	NA	NA	0.02752
Nef 18	NA	NA	NA	NA	NA	NA	NA	NA	NA	NA	NA	NA	NA	NA	NA	NA	NA	NA	NA	NA	NA	NA	NA	NA	NA	NA	NA	NA	NA	NA	NA	NA	NA	NA	NA	NA	NA	NA	NA	NA	NA	NA	NA	NA	NA	NA	NA	NA	0.03670
Nef 19	NA	NA	NA	NA	NA	NA	NA	NA	NA	NA	NA	NA	NA	NA	NA	NA	NA	NA	NA	NA	NA	NA	NA	NA	NA	NA	NA	NA	NA	NA	NA	NA	NA	NA	NA	NA	NA	NA	NA	NA	NA	NA	NA	NA	NA	NA	NA	NA	0.03670
Nef 20	NA	NA	NA	NA	NA	NA	NA	NA	NA	NA	NA	NA	NA	NA	NA	NA	NA	NA	NA	NA	NA	NA	NA	NA	NA	NA	NA	NA	NA	NA	NA	NA	NA	NA	NA	NA	NA	NA	NA	NA	NA	NA	NA	NA	NA	NA	NA	NA	0.03670
Nef 21	NA	NA	NA	NA	NA	NA	NA	NA	NA	NA	NA	NA	NA	NA	NA	NA	NA	NA	NA	NA	NA	NA	NA	NA	NA	NA	NA	NA	NA	NA	NA	NA	NA	NA	NA	NA	NA	NA	NA	NA	NA	NA	NA	NA	NA	NA	NA	NA	0.03670
Nef 22	NA	NA	NA	NA	NA	NA	NA	NA	NA	NA	NA	NA	NA	NA	NA	NA	NA	NA	NA	NA	NA	NA	NA	NA	NA	NA	NA	NA	NA	NA	NA	NA	NA	NA	NA	NA	NA	NA	NA	NA	NA	NA	NA	NA	NA	NA	NA	NA	0.01835
Nef 23	NA	NA	NA	NA	NA	NA	NA	NA	NA	NA	NA	NA	NA	NA	NA	NA	NA	NA	NA	NA	NA	NA	NA	NA	NA	NA	NA	NA	NA	NA	NA	NA	NA	NA	NA	NA	NA	NA	NA	NA	NA	NA	NA	NA	NA	NA	NA	NA	0.01835
Nef 23a	NA	NA	NA	NA	NA	NA	NA	NA	NA	NA	NA	NA	NA	NA	NA	NA	NA	NA	NA	NA	NA	NA	NA	NA	NA	NA	NA	NA	NA	NA	NA	NA	NA	NA	NA	NA	NA	NA	NA	NA	NA	NA	NA	NA	NA	NA	NA	NA	0.01835
Nef 23b	NA	NA	NA	NA	NA	NA	NA	NA	NA	NA	NA	NA	NA	NA	NA	NA	NA	NA	NA	NA	NA	NA	NA	NA	NA	NA	NA	NA	NA	NA	NA	NA	NA	NA	NA	NA	NA	NA	NA	NA	NA	NA	NA	NA	NA	NA	NA	NA	0.01835
Nef 23c	NA	NA	NA	NA	NA	NA	NA	NA	NA	NA	NA	NA	NA	NA	NA	NA	NA	NA	NA	NA	NA	NA	NA	NA	NA	NA	NA	NA	NA	NA	NA	NA	NA	NA	NA	NA	NA	NA	NA	NA	NA	NA	NA	NA	NA	NA	NA	NA	0.00917
Nef 23d	NA	NA	NA	NA	NA	NA	NA	NA	NA	NA	NA	NA	NA	NA	NA	NA	NA	NA	NA	NA	NA	NA	NA	NA	NA	NA	NA	NA	NA	NA	NA	NA	NA	NA	NA	NA	NA	NA	NA	NA	NA	NA	NA	NA	NA	NA	NA	NA	0.00000
Nef 23e	NA	NA	NA	NA	NA	NA	NA	NA	NA	NA	NA	NA	NA	NA	NA	NA	NA	NA	NA	NA	NA	NA	NA	NA	NA	NA	NA	NA	NA	NA	NA	NA	NA	NA	NA	NA	NA	NA	NA	NA	NA	NA	NA	NA	NA	NA	NA	NA	0.00000
Nef 23f	NA	NA	NA	NA	NA	NA	NA	NA	NA	NA	NA	NA	NA	NA	NA	NA	NA	NA	NA	NA	NA	NA	NA	NA	NA	NA	NA	NA	NA	NA	NA	NA	NA	NA	NA	NA	NA	NA	NA	NA	NA	NA	NA	NA	NA	NA	NA	NA	0.00000
Nef 23g	NA	NA	NA	NA	NA	NA	NA	NA	NA	NA	NA	NA	NA	NA	NA	NA	NA	NA	NA	NA	NA	NA	NA	NA	NA	NA	NA	NA	NA	NA	NA	NA	NA	NA	NA	NA	NA	NA	NA	NA	NA	NA	NA	NA	NA	NA	NA	NA	0.00000
Nef 23h	NA	NA	NA	NA	NA	NA	NA	NA	NA	NA	NA	NA	NA	NA	NA	NA	NA	NA	NA	NA	NA	NA	NA	NA	NA	NA	NA	NA	NA	NA	NA	NA	NA	NA	NA	NA	NA	NA	NA	NA	NA	NA	NA	NA	NA	NA	NA	NA	0.00000
Nef 23i	NA	NA	NA	NA	NA	NA	NA	NA	NA	NA	NA	NA	NA	NA	NA	NA	NA	NA	NA	NA	NA	NA	NA	NA	NA	NA	NA	NA	NA	NA	NA	NA	NA	NA	NA	NA	NA	NA	NA	NA	NA	NA	NA	NA	NA	NA	NA	NA	0.00000
Nef 23j	NA	NA	NA	NA	NA	NA	NA	NA	NA	NA	NA	NA	NA	NA	NA	NA	NA	NA	NA	NA	NA	NA	NA	NA	NA	NA	NA	NA	NA	NA	NA	NA	NA	NA	NA	NA	NA	NA	NA	NA	NA	NA	NA	NA	NA	NA	NA	NA	0.00000
Nef 23k	NA	NA	NA	NA	NA	NA	NA	NA	NA	NA	NA	NA	NA	NA	NA	NA	NA	NA	NA	NA	NA	NA	NA	NA	NA	NA	NA	NA	NA	NA	NA	NA	NA	NA	NA	NA	NA	NA	NA	NA	NA	NA	NA	NA	NA	NA	NA	NA	0.00000
Nef 23l	NA	NA	NA	NA	NA	NA	NA	NA	NA	NA	NA	NA	NA	NA	NA	NA	NA	NA	NA	NA	NA	NA	NA	NA	NA	NA	NA	NA	NA	NA	NA	NA	NA	NA	NA	NA	NA	NA	NA	NA	NA	NA	NA	NA	NA	NA	NA	NA	0.00000
Nef 24	NA	NA	NA	NA	NA	NA	NA	NA	NA	NA	NA	NA	NA	NA	NA	NA	NA	NA	NA	NA	NA	NA	NA	NA	NA	NA	NA	NA	NA	NA	NA	NA	NA	NA	NA	NA	NA	NA	NA	NA	NA	NA	NA	NA	NA	NA	NA	NA	0.00000
Nef 25	NA	NA	NA	NA	NA	NA	NA	NA	NA	NA	NA	NA	NA	NA	NA	NA	NA	NA	NA	NA	NA	NA	NA	NA	NA	NA	NA	NA	NA	NA	NA	NA	NA	NA	NA	NA	NA	NA	NA	NA	NA	NA	NA	NA	NA	NA	NA	NA	0.00000
Nef 26	NA	NA	NA	NA	NA	NA	NA	NA	NA	NA	NA	NA	NA	NA	NA	NA	NA	NA	NA	NA	NA	NA	NA	NA	NA	NA	NA	NA	NA	NA	NA	NA	NA	NA	NA	NA	NA	NA	NA	NA	NA	NA	NA	NA	NA	NA	NA	NA	0.00000
Nef 27	NA	NA	NA	NA	NA	NA	NA	NA	NA	NA	NA	NA	NA	NA	NA	NA	NA	NA	NA	NA	NA	NA	NA	NA	NA	NA	NA	NA	NA	NA	NA	NA	NA	NA	NA	NA	NA	NA	NA	NA	NA	NA	NA	NA	NA	NA	NA	NA	0.00000
Nef 28	NA	NA	NA	NA	NA	NA	NA	NA	NA	NA	NA	NA	NA	NA	NA	NA	NA	NA	NA	NA	NA	NA	NA	NA	NA	NA	NA	NA	NA	NA	NA	NA	NA	NA	NA	NA	NA	NA	NA	NA	NA	NA	NA	NA	NA	NA	NA	NA	0.00000
Nef 29	NA	NA	NA	NA	NA	NA	NA	NA	NA	NA	NA	NA	NA	NA	NA	NA	NA	NA	NA	NA	NA	NA	NA	NA	NA	NA	NA	NA	NA	NA	NA	NA	NA	NA	NA	NA	NA	NA	NA	NA	NA	NA	NA	NA	NA	NA	NA	NA	0.00000
Nef 30	NA	NA	NA	NA	NA	NA	NA	NA	NA	NA	NA	NA	NA	NA	NA	NA	NA	NA	NA	NA	NA	NA	NA	NA	NA	NA	NA	NA	NA	NA	NA	NA	NA	NA	NA	NA	NA	NA	NA	NA	NA	NA	NA	NA	NA	NA	NA	NA	0.00000
Nef 31	NA	NA	NA	NA	NA	NA	NA	NA	NA	NA	NA	NA	NA	NA	NA	NA	NA	NA	NA	NA	NA	NA	NA	NA	NA	NA	NA	NA	NA	NA	NA	NA	NA	NA	NA	NA	NA	NA	NA	NA	NA	NA	NA	NA	NA	NA	NA	NA	0.00000
Nef 32	NA	NA	NA	NA	NA	NA	NA	NA	NA	NA	NA	NA	NA	NA	NA	NA	NA	NA	NA	NA	NA	NA	NA	NA	NA	NA	NA	NA	NA	NA	NA	NA	NA	NA	NA	NA	NA	NA	NA	NA	NA	NA	NA	NA	NA	NA	NA	NA	0.00000
Nef 33	NA	NA	NA	NA	NA	NA	NA	NA	NA	NA	NA	NA	NA	NA	NA	NA	NA	NA	NA	NA	NA	NA	NA	NA	NA	NA	NA	NA	NA	NA	NA	NA	NA	NA	NA	NA	NA	NA	NA	NA	NA	NA	NA	NA	NA	NA	NA	NA	0.00000
Nef 34	NA	NA	NA	NA	NA	NA	NA	NA	NA	NA	NA	NA	NA	NA	NA	NA	NA	NA	NA	NA	NA	NA	NA	NA	NA	NA	NA	NA	NA	NA	NA	NA	NA	NA	NA	NA	NA	NA	NA	NA	NA	NA	NA	NA	NA	NA	NA	NA	0.00000
Nef 35	NA	NA	NA	NA	NA	NA	NA	NA	NA	NA	NA	NA	NA	NA	NA	NA	NA	NA	NA	NA	NA	NA	NA	NA	NA	NA	NA	NA	NA	NA	NA	NA	NA	NA	NA	NA	NA	NA	NA	NA	NA	NA	NA	NA	NA	NA	NA	NA	0.00000
Nef 36	NA	NA	NA	NA	NA	NA	NA	NA	NA	NA	NA	NA	NA	NA	NA	NA	NA	NA	NA	NA	NA	NA	NA	NA	NA	NA	NA	NA	NA	NA	NA	NA	NA	NA	NA	NA	NA	NA	NA	NA	NA	NA	NA	NA	NA	NA	NA	NA	0.00000
Nef 37	NA	NA	NA	NA	NA	NA	NA	NA	NA	NA	NA	NA	NA	NA	NA	NA	NA	NA	NA	NA	NA	NA	NA	NA	NA	NA	NA	NA	NA	NA	NA	NA	NA	NA	NA	NA	NA	NA	NA	NA	NA	NA	NA	NA	NA	NA	NA	NA	0.00000
Nef 38	NA	NA	NA	NA	NA	NA	NA	NA	NA	NA	NA	NA	NA	NA	NA	NA	NA	NA	NA	NA	NA	NA	NA	NA	NA	NA	NA	NA	NA	NA	NA	NA	NA	NA	NA	NA	NA	NA	NA	NA	NA	NA	NA	NA	NA	NA	NA	NA	0.00000
Nef 39	NA	NA	NA	NA	NA	NA	NA	NA	NA	NA	NA	NA	NA	NA	NA	NA	NA	NA	NA	NA	NA	NA	NA	NA	NA	NA	NA	NA	NA	NA	NA	NA	NA	NA	NA	NA	NA	NA	NA	NA	NA	NA	NA	NA	NA	NA	NA	NA	0.00000
Nef 40	NA	NA	NA	NA	NA	NA	NA	NA	NA	NA	NA	NA	NA	NA	NA	NA	NA	NA	NA	NA	NA	NA	NA	NA	NA	NA	NA	NA	NA	NA	NA	NA	NA	NA	NA	NA	NA	NA	NA	NA	NA	NA	NA	NA	NA	NA	NA	NA	0.01835
Nef 41	NA	NA	NA	NA	NA	NA	NA	NA	NA	NA	NA	NA	NA	NA	NA	NA	NA	NA	NA	NA	NA	NA	NA	NA	NA	NA	NA	NA	NA	NA	NA	NA	NA	NA	NA	NA	NA	NA	NA	NA	NA	NA	NA	NA	NA	NA	NA	NA	0.01835
Nef 42	NA	NA	NA	NA	NA	NA	NA	NA	NA	NA	NA	NA	NA	NA	NA	NA	NA	NA	NA	NA	NA	NA	NA	NA	NA	NA	NA	NA	NA	NA	NA	NA	NA	NA	NA	NA	NA	NA	NA	NA	NA	NA	NA	NA	NA	NA	NA	NA	0.01835
Nef 43	NA	NA	NA	NA	NA	NA	NA	NA	NA	NA	NA	NA	NA	NA	NA	NA	NA	NA	NA	NA	NA	NA	NA	NA	NA	NA	NA	NA	NA	NA	NA	NA	NA	NA	NA	NA	NA	NA	NA	NA	NA	NA	NA	NA	NA	NA	NA	NA	0.01835
Nef 44	NA	NA	NA	NA	NA	NA	NA	NA	NA	NA	NA	NA	NA	NA	NA	NA	NA	NA	NA	NA	NA	NA	NA	NA	NA	NA	NA	NA	NA	NA	NA	NA	NA	NA	NA	NA	NA	NA	NA	NA	NA	NA	NA	NA	NA	NA	NA	NA	0.01835
Nef 45	NA	NA	NA	NA	NA	NA	NA	NA	NA	NA	NA	NA	NA	NA	NA	NA	NA	NA	NA	NA	NA	NA	NA	NA	NA	NA	NA	NA	NA	NA	NA	NA	NA	NA	NA	NA	NA	NA	NA	NA	NA	NA	NA	NA	NA	NA	NA	NA	0.01835
Nef 46	NA	NA	NA	NA	NA	NA	NA	NA	NA	NA	NA	NA	NA	NA	NA	NA	NA	NA	NA	NA	NA	NA	NA	NA	NA	NA	NA	NA	NA	NA	NA	NA	NA	NA	NA	NA	NA	NA	NA	NA	NA	NA	NA	NA	NA	NA	NA	NA	0.01835
Nef 47	NA	NA	NA	NA	NA	NA	NA	NA	NA	NA	NA	NA	NA	NA	NA	NA	NA	NA	NA	NA	NA	NA	NA	NA	NA	NA	NA	NA	NA	NA	NA	NA	NA	NA	NA	NA	NA	NA	NA	NA	NA	NA	NA	NA	NA	NA	NA	NA	0.22018
Nef 48	NA	NA	NA	NA	NA	NA	NA	NA	NA	NA	NA	NA	NA	NA	NA	NA	NA	NA	NA	NA	NA	NA	NA	NA	NA	NA	NA	NA	NA	NA	NA	NA	NA	NA	NA	NA	NA	NA	NA	NA	NA	NA	NA	NA	NA	NA	NA	NA	0.22018
Nef 49	NA	NA	NA	NA	NA	NA	NA	NA	NA	NA	NA	NA	NA	NA	NA	NA	NA	NA	NA	NA	NA	NA	NA	NA	NA	NA	NA	NA	NA	NA	NA	NA	NA	NA	NA	NA	NA	NA	NA	NA	NA	NA	NA	NA	NA	NA	NA	NA	0.20183
Nef 50	NA	NA	NA	NA	NA	NA	NA	NA	NA	NA	NA	NA	NA	NA	NA	NA	NA	NA	NA	NA	NA	NA	NA	NA	NA	NA	NA	NA	NA	NA	NA	NA	NA	NA	NA	NA	NA	NA	NA	NA	NA	NA	NA	NA	NA	NA	NA	NA	0.40367
Nef 51	NA	NA	NA	NA	NA	NA	NA	NA	NA	NA	NA	NA	NA	NA	NA	NA	NA	NA	NA	NA	NA	NA	NA	NA	NA	NA	NA	NA	NA	NA	NA	NA	NA	NA	NA	NA	NA	NA	NA	NA	NA	NA	NA	NA	NA	NA	NA	NA	0.65138
Nef 52	NA	NA	NA	NA	NA	NA	NA	NA	NA	NA	NA	NA	NA	NA	NA	NA	NA	NA	NA	NA	NA	NA	NA	NA	NA	NA	NA	NA	NA	NA	NA	NA	NA	NA	NA	NA	NA	NA	NA	NA	NA	NA	NA	NA	NA	NA	NA	NA	0.65138
Nef 53	NA	NA	NA	NA	NA	NA	NA	NA	NA	NA	NA	NA	NA	NA	NA	NA	NA	NA	NA	NA	NA	NA	NA	NA	NA	NA	NA	NA	NA	NA	NA	NA	NA	NA	NA	NA	NA	NA	NA	NA	NA	NA	NA	NA	NA	NA	NA	NA	0.65138
Nef 54	NA	NA	NA	NA	NA	NA	NA	NA	NA	NA	NA	NA	NA	NA	NA	NA	NA	NA	NA	NA	NA	NA	NA	NA	NA	NA	NA	NA	NA	NA	NA	NA	NA	NA	NA	NA	NA	NA	NA	NA	NA	NA	NA	NA	NA	NA	NA	NA	0.65138
Nef 55	NA	NA	NA	NA	NA	NA	NA	NA	NA	NA	NA	NA	NA	NA	NA	NA	NA	NA	NA	NA	NA	NA	NA	NA	NA	NA	NA	NA	NA	NA	NA	NA	NA	NA	NA	NA	NA	NA	NA	NA	NA	NA	NA	NA	NA	NA	NA	NA	0.65138
Nef 56	NA	NA	NA	NA	NA	NA	NA	NA	NA	NA	NA	NA	NA	NA	NA	NA	NA	NA	NA	NA	NA	NA	NA	NA	NA	NA	NA	NA	NA	NA	NA	NA	NA	NA	NA	NA	NA	NA	NA	NA	NA	NA	NA	NA	NA	NA	NA	NA	0.44954
Nef 57	NA	NA	NA	NA	NA	NA	NA	NA	NA	NA	NA	NA	NA	NA	NA	NA	NA	NA	NA	NA	NA	NA	NA	NA	NA	NA	NA	NA	NA	NA	NA	NA	NA	NA	NA	NA	NA	NA	NA	NA	NA	NA	NA	NA	NA	NA	NA	NA	0.44954
Nef 58	NA	NA	NA	NA	NA	NA	NA	NA	NA	NA	NA	NA	NA	NA	NA	NA	NA	NA	NA	NA	NA	NA	NA	NA	NA	NA	NA	NA	NA	NA	NA	NA	NA	NA	NA	NA	NA	NA	NA	NA	NA	NA	NA	NA	NA	NA	NA	NA	0.44954
Nef 59	NA	NA	NA	NA	NA	NA	NA	NA	NA	NA	NA	NA	NA	NA	NA	NA	NA	NA	NA	NA	NA	NA	NA	NA	NA	NA	NA	NA	NA	NA	NA	NA	NA	NA	NA	NA	NA	NA	NA	NA	NA	NA	NA	NA	NA	NA	NA	NA	0.24771
Nef 60	NA	NA	NA	NA	NA	NA	NA	NA	NA	NA	NA	NA	NA	NA	NA	NA	NA	NA	NA	NA	NA	NA	NA	NA	NA	NA	NA	NA	NA	NA	NA	NA	NA	NA	NA	NA	NA	NA	NA	NA	NA	NA	NA	NA	NA	NA	NA	NA	0.00000
Nef 61	NA	NA	NA	NA	NA	NA	NA	NA	NA	NA	NA	NA	NA	NA	NA	NA	NA	NA	NA	NA	NA	NA	NA	NA	NA	NA	NA	NA	NA	NA	NA	NA	NA	NA	NA	NA	NA	NA	NA	NA	NA	NA	NA	NA	NA	NA	NA	NA	0.00000
Nef 62	NA	NA	NA	NA	NA	NA	NA	NA	NA	NA	NA	NA	NA	NA	NA	NA	NA	NA	NA	NA	NA	NA	NA	NA	NA	NA	NA	NA	NA	NA	NA	NA	NA	NA	NA	NA	NA	NA	NA	NA	NA	NA	NA	NA	NA	NA	NA	NA	0.00000
Nef 63	NA	NA	NA	NA	NA	NA	NA	NA	NA	NA	NA	NA	NA	NA	NA	NA	NA	NA	NA	NA	NA	NA	NA	NA	NA	NA	NA	NA	NA	NA	NA	NA	NA	NA	NA	NA	NA	NA	NA	NA	NA	NA	NA	NA	NA	NA	NA	NA	0.00917
Nef 63a	NA	NA	NA	NA	NA	NA	NA	NA	NA	NA	NA	NA	NA	NA	NA	NA	NA	NA	NA	NA	NA	NA	NA	NA	NA	NA	NA	NA	NA	NA	NA	NA	NA	NA	NA	NA	NA	NA	NA	NA	NA	NA	NA	NA	NA	NA	NA	NA	0.00917
Nef 63b	NA	NA	NA	NA	NA	NA	NA	NA	NA	NA	NA	NA	NA	NA	NA	NA	NA	NA	NA	NA	NA	NA	NA	NA	NA	NA	NA	NA	NA	NA	NA	NA	NA	NA	NA	NA	NA	NA	NA	NA	NA	NA	NA	NA	NA	NA	NA	NA	0.00917
Nef 63c	NA	NA	NA	NA	NA	NA	NA	NA	NA	NA	NA	NA	NA	NA	NA	NA	NA	NA	NA	NA	NA	NA	NA	NA	NA	NA	NA	NA	NA	NA	NA	NA	NA	NA	NA	NA	NA	NA	NA	NA	NA	NA	NA	NA	NA	NA	NA	NA	0.00917
Nef 64	NA	NA	NA	NA	NA	NA	NA	NA	NA	NA	NA	NA	NA	NA	NA	NA	NA	NA	NA	NA	NA	NA	NA	NA	NA	NA	NA	NA	NA	NA	NA	NA	NA	NA	NA	NA	NA	NA	NA	NA	NA	NA	NA	NA	NA	NA	NA	NA	0.00917
Nef 64a	NA	NA	NA	NA	NA	NA	NA	NA	NA	NA	NA	NA	NA	NA	NA	NA	NA	NA	NA	NA	NA	NA	NA	NA	NA	NA	NA	NA	NA	NA	NA	NA	NA	NA	NA	NA	NA	NA	NA	NA	NA	NA	NA	NA	NA	NA	NA	NA	0.00917
Nef 64b	NA	NA	NA	NA	NA	NA	NA	NA	NA	NA	NA	NA	NA	NA	NA	NA	NA	NA	NA	NA	NA	NA	NA	NA	NA	NA	NA	NA	NA	NA	NA	NA	NA	NA	NA	NA	NA	NA	NA	NA	NA	NA	NA	NA	NA	NA	NA	NA	0.00917
Nef 65	NA	NA	NA	NA	NA	NA	NA	NA	NA	NA	NA	NA	NA	NA	NA	NA	NA	NA	NA	NA	NA	NA	NA	NA	NA	NA	NA	NA	NA	NA	NA	NA	NA	NA	NA	NA	NA	NA	NA	NA	NA	NA	NA	NA	NA	NA	NA	NA	0.00917
Nef 66	NA	NA	NA	NA	NA	NA	NA	NA	NA	NA	NA	NA	NA	NA	NA	NA	NA	NA	NA	NA	NA	NA	NA	NA	NA	NA	NA	NA	NA	NA	NA	NA	NA	NA	NA	NA	NA	NA	NA	NA	NA	NA	NA	NA	NA	NA	NA	NA	0.00917
Nef 67	NA	NA	NA	NA	NA	NA	NA	NA	NA	NA	NA	NA	NA	NA	NA	NA	NA	NA	NA	NA	NA	NA	NA	NA	NA	NA	NA	NA	NA	NA	NA	NA	NA	NA	NA	NA	NA	NA	NA	NA	NA	NA	NA	NA	NA	NA	NA	NA	0.00000
Nef 68	NA	NA	NA	NA	NA	NA	NA	NA	NA	NA	NA	NA	NA	NA	NA	NA	NA	NA	NA	NA	NA	NA	NA	NA	NA	NA	NA	NA	NA	NA	NA	NA	NA	NA	NA	NA	NA	NA	NA	NA	NA	NA	NA	NA	NA	NA	NA	NA	0.04587
Nef 69	NA	NA	NA	NA	NA	NA	NA	NA	NA	NA	NA	NA	NA	NA	NA	NA	NA	NA	NA	NA	NA	NA	NA	NA	NA	NA	NA	NA	NA	NA	NA	NA	NA	NA	NA	NA	NA	NA	NA	NA	NA	NA	NA	NA	NA	NA	NA	NA	0.07339
Nef 70	NA	NA	NA	NA	NA	NA	NA	NA	NA	NA	NA	NA	NA	NA	NA	NA	NA	NA	NA	NA	NA	NA	NA	NA	NA	NA	NA	NA	NA	NA	NA	NA	NA	NA	NA	NA	NA	NA	NA	NA	NA	NA	NA	NA	NA	NA	NA	NA	0.07339
Nef 71	NA	NA	NA	NA	NA	NA	NA	NA	NA	NA	NA	NA	NA	NA	NA	NA	NA	NA	NA	NA	NA	NA	NA	NA	NA	NA	NA	NA	NA	NA	NA	NA	NA	NA	NA	NA	NA	NA	NA	NA	NA	NA	NA	NA	NA	NA	NA	NA	0.07339
Nef 72	NA	NA	NA	NA	NA	NA	NA	NA	NA	NA	NA	NA	NA	NA	NA	NA	NA	NA	NA	NA	NA	NA	NA	NA	NA	NA	NA	NA	NA	NA	NA	NA	NA	NA	NA	NA	NA	NA	NA	NA	NA	NA	NA	NA	NA	NA	NA	NA	0.07339
Nef 73	NA	NA	NA	NA	NA	NA	NA	NA	NA	NA	NA	NA	NA	NA	NA	NA	NA	NA	NA	NA	NA	NA	NA	NA	NA	NA	NA	NA	NA	NA	NA	NA	NA	NA	NA	NA	NA	NA	NA	NA	NA	NA	NA	NA	NA	NA	NA	NA	0.07339
Nef 74	NA	NA	NA	NA	NA	NA	NA	NA	NA	NA	NA	NA	NA	NA	NA	NA	NA	NA	NA	NA	NA	NA	NA	NA	NA	NA	NA	NA	NA	NA	NA	NA	NA	NA	NA	NA	NA	NA	NA	NA	NA	NA	NA	NA	NA	NA	NA	NA	0.07339
Nef 75	NA	NA	NA	NA	NA	NA	NA	NA	NA	NA	NA	NA	NA	NA	NA	NA	NA	NA	NA	NA	NA	NA	NA	NA	NA	NA	NA	NA	NA	NA	NA	NA	NA	NA	NA	NA	NA	NA	NA	NA	NA	NA	NA	NA	NA	NA	NA	NA	0.07339
Nef 76	NA	NA	NA	NA	NA	NA	NA	NA	NA	NA	NA	NA	NA	NA	NA	NA	NA	NA	NA	NA	NA	NA	NA	NA	NA	NA	NA	NA	NA	NA	NA	NA	NA	NA	NA	NA	NA	NA	NA	NA	NA	NA	NA	NA	NA	NA	NA	NA	0.07339
Nef 77	NA	NA	NA	NA	NA	NA	NA	NA	NA	NA	NA	NA	NA	NA	NA	NA	NA	NA	NA	NA	NA	NA	NA	NA	NA	NA	NA	NA	NA	NA	NA	NA	NA	NA	NA	NA	NA	NA	NA	NA	NA	NA	NA	NA	NA	NA	NA	NA	0.07339
Nef 78	NA	NA	NA	NA	NA	NA	NA	NA	NA	NA	NA	NA	NA	NA	NA	NA	NA	NA	NA	NA	NA	NA	NA	NA	NA	NA	NA	NA	NA	NA	NA	NA	NA	NA	NA	NA	NA	NA	NA	NA	NA	NA	NA	NA	NA	NA	NA	NA	0.04587
Nef 79	NA	NA	NA	NA	NA	NA	NA	NA	NA	NA	NA	NA	NA	NA	NA	NA	NA	NA	NA	NA	NA	NA	NA	NA	NA	NA	NA	NA	NA	NA	NA	NA	NA	NA	NA	NA	NA	NA	NA	NA	NA	NA	NA	NA	NA	NA	NA	NA	0.11009
Nef 80	NA	NA	NA	NA	NA	NA	NA	NA	NA	NA	NA	NA	NA	NA	NA	NA	NA	NA	NA	NA	NA	NA	NA	NA	NA	NA	NA	NA	NA	NA	NA	NA	NA	NA	NA	NA	NA	NA	NA	NA	NA	NA	NA	NA	NA	NA	NA	NA	0.11009
Nef 81	NA	NA	NA	NA	NA	NA	NA	NA	NA	NA	NA	NA	NA	NA	NA	NA	NA	NA	NA	NA	NA	NA	NA	NA	NA	NA	NA	NA	NA	NA	NA	NA	NA	NA	NA	NA	NA	NA	NA	NA	NA	NA	NA	NA	NA	NA	NA	NA	0.17431
Nef 82	NA	NA	NA	NA	NA	NA	NA	NA	NA	NA	NA	NA	NA	NA	NA	NA	NA	NA	NA	NA	NA	NA	NA	NA	NA	NA	NA	NA	NA	NA	NA	NA	NA	NA	NA	NA	NA	NA	NA	NA	NA	NA	NA	NA	NA	NA	NA	NA	0.25688
Nef 83	NA	NA	NA	NA	NA	NA	NA	NA	NA	NA	NA	NA	NA	NA	NA	NA	NA	NA	NA	NA	NA	NA	NA	NA	NA	NA	NA	NA	NA	NA	NA	NA	NA	NA	NA	NA	NA	NA	NA	NA	NA	NA	NA	NA	NA	NA	NA	NA	0.25688
Nef 84	NA	NA	NA	NA	NA	NA	NA	NA	NA	NA	NA	NA	NA	NA	NA	NA	NA	NA	NA	NA	NA	NA	NA	NA	NA	NA	NA	NA	NA	NA	NA	NA	NA	NA	NA	NA	NA	NA	NA	NA	NA	NA	NA	NA	NA	NA	NA	NA	0.26606
Nef 85	NA	NA	NA	NA	NA	NA	NA	NA	NA	NA	NA	NA	NA	NA	NA	NA	NA	NA	NA	NA	NA	NA	NA	NA	NA	NA	NA	NA	NA	NA	NA	NA	NA	NA	NA	NA	NA	NA	NA	NA	NA	NA	NA	NA	NA	NA	NA	NA	0.26606
Nef 86	NA	NA	NA	NA	NA	NA	NA	NA	NA	NA	NA	NA	NA	NA	NA	NA	NA	NA	NA	NA	NA	NA	NA	NA	NA	NA	NA	NA	NA	NA	NA	NA	NA	NA	NA	NA	NA	NA	NA	NA	NA	NA	NA	NA	NA	NA	NA	NA	0.22936
Nef 87	NA	NA	NA	NA	NA	NA	NA	NA	NA	NA	NA	NA	NA	NA	NA	NA	NA	NA	NA	NA	NA	NA	NA	NA	NA	NA	NA	NA	NA	NA	NA	NA	NA	NA	NA	NA	NA	NA	NA	NA	NA	NA	NA	NA	NA	NA	NA	NA	0.22936
Nef 88	NA	NA	NA	NA	NA	NA	NA	NA	NA	NA	NA	NA	NA	NA	NA	NA	NA	NA	NA	NA	NA	NA	NA	NA	NA	NA	NA	NA	NA	NA	NA	NA	NA	NA	NA	NA	NA	NA	NA	NA	NA	NA	NA	NA	NA	NA	NA	NA	0.16514
Nef 89	NA	NA	NA	NA	NA	NA	NA	NA	NA	NA	NA	NA	NA	NA	NA	NA	NA	NA	NA	NA	NA	NA	NA	NA	NA	NA	NA	NA	NA	NA	NA	NA	NA	NA	NA	NA	NA	NA	NA	NA	NA	NA	NA	NA	NA	NA	NA	NA	0.22936
Nef 90	NA	NA	NA	NA	NA	NA	NA	NA	NA	NA	NA	NA	NA	NA	NA	NA	NA	NA	NA	NA	NA	NA	NA	NA	NA	NA	NA	NA	NA	NA	NA	NA	NA	NA	NA	NA	NA	NA	NA	NA	NA	NA	NA	NA	NA	NA	NA	NA	0.16514
Nef 91	NA	NA	NA	NA	NA	NA	NA	NA	NA	NA	NA	NA	NA	NA	NA	NA	NA	NA	NA	NA	NA	NA	NA	NA	NA	NA	NA	NA	NA	NA	NA	NA	NA	NA	NA	NA	NA	NA	NA	NA	NA	NA	NA	NA	NA	NA	NA	NA	0.08257
Nef 92	NA	NA	NA	NA	NA	NA	NA	NA	NA	NA	NA	NA	NA	NA	NA	NA	NA	NA	NA	NA	NA	NA	NA	NA	NA	NA	NA	NA	NA	NA	NA	NA	NA	NA	NA	NA	NA	NA	NA	NA	NA	NA	NA	NA	NA	NA	NA	NA	0.48624
Nef 93	NA	NA	NA	NA	NA	NA	NA	NA	NA	NA	NA	NA	NA	NA	NA	NA	NA	NA	NA	NA	NA	NA	NA	NA	NA	NA	NA	NA	NA	NA	NA	NA	NA	NA	NA	NA	NA	NA	NA	NA	NA	NA	NA	NA	NA	NA	NA	NA	0.47706
Nef 94	NA	NA	NA	NA	NA	NA	NA	NA	NA	NA	NA	NA	NA	NA	NA	NA	NA	NA	NA	NA	NA	NA	NA	NA	NA	NA	NA	NA	NA	NA	NA	NA	NA	NA	NA	NA	NA	NA	NA	NA	NA	NA	NA	NA	NA	NA	NA	NA	0.47706
Nef 95	NA	NA	NA	NA	NA	NA	NA	NA	NA	NA	NA	NA	NA	NA	NA	NA	NA	NA	NA	NA	NA	NA	NA	NA	NA	NA	NA	NA	NA	NA	NA	NA	NA	NA	NA	NA	NA	NA	NA	NA	NA	NA	NA	NA	NA	NA	NA	NA	0.46789
Nef 96	NA	NA	NA	NA	NA	NA	NA	NA	NA	NA	NA	NA	NA	NA	NA	NA	NA	NA	NA	NA	NA	NA	NA	NA	NA	NA	NA	NA	NA	NA	NA	NA	NA	NA	NA	NA	NA	NA	NA	NA	NA	NA	NA	NA	NA	NA	NA	NA	0.47706
Nef 97	NA	NA	NA	NA	NA	NA	NA	NA	NA	NA	NA	NA	NA	NA	NA	NA	NA	NA	NA	NA	NA	NA	NA	NA	NA	NA	NA	NA	NA	NA	NA	NA	NA	NA	NA	NA	NA	NA	NA	NA	NA	NA	NA	NA	NA	NA	NA	NA	0.47706
Nef 98	NA	NA	NA	NA	NA	NA	NA	NA	NA	NA	NA	NA	NA	NA	NA	NA	NA	NA	NA	NA	NA	NA	NA	NA	NA	NA	NA	NA	NA	NA	NA	NA	NA	NA	NA	NA	NA	NA	NA	NA	NA	NA	NA	NA	NA	NA	NA	NA	0.41284
Nef 99	NA	NA	NA	NA	NA	NA	NA	NA	NA	NA	NA	NA	NA	NA	NA	NA	NA	NA	NA	NA	NA	NA	NA	NA	NA	NA	NA	NA	NA	NA	NA	NA	NA	NA	NA	NA	NA	NA	NA	NA	NA	NA	NA	NA	NA	NA	NA	NA	0.41284
Nef 100	NA	NA	NA	NA	NA	NA	NA	NA	NA	NA	NA	NA	NA	NA	NA	NA	NA	NA	NA	NA	NA	NA	NA	NA	NA	NA	NA	NA	NA	NA	NA	NA	NA	NA	NA	NA	NA	NA	NA	NA	NA	NA	NA	NA	NA	NA	NA	NA	0.41284
Nef 101	NA	NA	NA	NA	NA	NA	NA	NA	NA	NA	NA	NA	NA	NA	NA	NA	NA	NA	NA	NA	NA	NA	NA	NA	NA	NA	NA	NA	NA	NA	NA	NA	NA	NA	NA	NA	NA	NA	NA	NA	NA	NA	NA	NA	NA	NA	NA	NA	0.30275
Nef 102	NA	NA	NA	NA	NA	NA	NA	NA	NA	NA	NA	NA	NA	NA	NA	NA	NA	NA	NA	NA	NA	NA	NA	NA	NA	NA	NA	NA	NA	NA	NA	NA	NA	NA	NA	NA	NA	NA	NA	NA	NA	NA	NA	NA	NA	NA	NA	NA	0.32110
Nef 103	NA	NA	NA	NA	NA	NA	NA	NA	NA	NA	NA	NA	NA	NA	NA	NA	NA	NA	NA	NA	NA	NA	NA	NA	NA	NA	NA	NA	NA	NA	NA	NA	NA	NA	NA	NA	NA	NA	NA	NA	NA	NA	NA	NA	NA	NA	NA	NA	0.32110
Nef 104	NA	NA	NA	NA	NA	NA	NA	NA	NA	NA	NA	NA	NA	NA	NA	NA	NA	NA	NA	NA	NA	NA	NA	NA	NA	NA	NA	NA	NA	NA	NA	NA	NA	NA	NA	NA	NA	NA	NA	NA	NA	NA	NA	NA	NA	NA	NA	NA	0.32110
Nef 105	NA	NA	NA	NA	NA	NA	NA	NA	NA	NA	NA	NA	NA	NA	NA	NA	NA	NA	NA	NA	NA	NA	NA	NA	NA	NA	NA	NA	NA	NA	NA	NA	NA	NA	NA	NA	NA	NA	NA	NA	NA	NA	NA	NA	NA	NA	NA	NA	0.69725
Nef 106	NA	NA	NA	NA	NA	NA	NA	NA	NA	NA	NA	NA	NA	NA	NA	NA	NA	NA	NA	NA	NA	NA	NA	NA	NA	NA	NA	NA	NA	NA	NA	NA	NA	NA	NA	NA	NA	NA	NA	NA	NA	NA	NA	NA	NA	NA	NA	NA	0.69725
Nef 107	NA	NA	NA	NA	NA	NA	NA	NA	NA	NA	NA	NA	NA	NA	NA	NA	NA	NA	NA	NA	NA	NA	NA	NA	NA	NA	NA	NA	NA	NA	NA	NA	NA	NA	NA	NA	NA	NA	NA	NA	NA	NA	NA	NA	NA	NA	NA	NA	0.83486
Nef 108	NA	NA	NA	NA	NA	NA	NA	NA	NA	NA	NA	NA	NA	NA	NA	NA	NA	NA	NA	NA	NA	NA	NA	NA	NA	NA	NA	NA	NA	NA	NA	NA	NA	NA	NA	NA	NA	NA	NA	NA	NA	NA	NA	NA	NA	NA	NA	NA	0.83486
Nef 109	NA	NA	NA	NA	NA	NA	NA	NA	NA	NA	NA	NA	NA	NA	NA	NA	NA	NA	NA	NA	NA	NA	NA	NA	NA	NA	NA	NA	NA	NA	NA	NA	NA	NA	NA	NA	NA	NA	NA	NA	NA	NA	NA	NA	NA	NA	NA	NA	0.83486
Nef 110	NA	NA	NA	NA	NA	NA	NA	NA	NA	NA	NA	NA	NA	NA	NA	NA	NA	NA	NA	NA	NA	NA	NA	NA	NA	NA	NA	NA	NA	NA	NA	NA	NA	NA	NA	NA	NA	NA	NA	NA	NA	NA	NA	NA	NA	NA	NA	NA	0.54128
Nef 111	NA	NA	NA	NA	NA	NA	NA	NA	NA	NA	NA	NA	NA	NA	NA	NA	NA	NA	NA	NA	NA	NA	NA	NA	NA	NA	NA	NA	NA	NA	NA	NA	NA	NA	NA	NA	NA	NA	NA	NA	NA	NA	NA	NA	NA	NA	NA	NA	0.53211
Nef 112	NA	NA	NA	NA	NA	NA	NA	NA	NA	NA	NA	NA	NA	NA	NA	NA	NA	NA	NA	NA	NA	NA	NA	NA	NA	NA	NA	NA	NA	NA	NA	NA	NA	NA	NA	NA	NA	NA	NA	NA	NA	NA	NA	NA	NA	NA	NA	NA	0.73394
Nef 113	NA	NA	NA	NA	NA	NA	NA	NA	NA	NA	NA	NA	NA	NA	NA	NA	NA	NA	NA	NA	NA	NA	NA	NA	NA	NA	NA	NA	NA	NA	NA	NA	NA	NA	NA	NA	NA	NA	NA	NA	NA	NA	NA	NA	NA	NA	NA	NA	0.76147
Nef 114	NA	NA	NA	NA	NA	NA	NA	NA	NA	NA	NA	NA	NA	NA	NA	NA	NA	NA	NA	NA	NA	NA	NA	NA	NA	NA	NA	NA	NA	NA	NA	NA	NA	NA	NA	NA	NA	NA	NA	NA	NA	NA	NA	NA	NA	NA	NA	NA	0.37615
Nef 115	NA	NA	NA	NA	NA	NA	NA	NA	NA	NA	NA	NA	NA	NA	NA	NA	NA	NA	NA	NA	NA	NA	NA	NA	NA	NA	NA	NA	NA	NA	NA	NA	NA	NA	NA	NA	NA	NA	NA	NA	NA	NA	NA	NA	NA	NA	NA	NA	0.37615
Nef 116	NA	NA	NA	NA	NA	NA	NA	NA	NA	NA	NA	NA	NA	NA	NA	NA	NA	NA	NA	NA	NA	NA	NA	NA	NA	NA	NA	NA	NA	NA	NA	NA	NA	NA	NA	NA	NA	NA	NA	NA	NA	NA	NA	NA	NA	NA	NA	NA	0.26606
Nef 117	NA	NA	NA	NA	NA	NA	NA	NA	NA	NA	NA	NA	NA	NA	NA	NA	NA	NA	NA	NA	NA	NA	NA	NA	NA	NA	NA	NA	NA	NA	NA	NA	NA	NA	NA	NA	NA	NA	NA	NA	NA	NA	NA	NA	NA	NA	NA	NA	0.26606
Nef 118	NA	NA	NA	NA	NA	NA	NA	NA	NA	NA	NA	NA	NA	NA	NA	NA	NA	NA	NA	NA	NA	NA	NA	NA	NA	NA	NA	NA	NA	NA	NA	NA	NA	NA	NA	NA	NA	NA	NA	NA	NA	NA	NA	NA	NA	NA	NA	NA	0.26606
Nef 119	NA	NA	NA	NA	NA	NA	NA	NA	NA	NA	NA	NA	NA	NA	NA	NA	NA	NA	NA	NA	NA	NA	NA	NA	NA	NA	NA	NA	NA	NA	NA	NA	NA	NA	NA	NA	NA	NA	NA	NA	NA	NA	NA	NA	NA	NA	NA	NA	0.26606
Nef 120	NA	NA	NA	NA	NA	NA	NA	NA	NA	NA	NA	NA	NA	NA	NA	NA	NA	NA	NA	NA	NA	NA	NA	NA	NA	NA	NA	NA	NA	NA	NA	NA	NA	NA	NA	NA	NA	NA	NA	NA	NA	NA	NA	NA	NA	NA	NA	NA	0.25688
Nef 121	NA	NA	NA	NA	NA	NA	NA	NA	NA	NA	NA	NA	NA	NA	NA	NA	NA	NA	NA	NA	NA	NA	NA	NA	NA	NA	NA	NA	NA	NA	NA	NA	NA	NA	NA	NA	NA	NA	NA	NA	NA	NA	NA	NA	NA	NA	NA	NA	0.11927
Nef 122	NA	NA	NA	NA	NA	NA	NA	NA	NA	NA	NA	NA	NA	NA	NA	NA	NA	NA	NA	NA	NA	NA	NA	NA	NA	NA	NA	NA	NA	NA	NA	NA	NA	NA	NA	NA	NA	NA	NA	NA	NA	NA	NA	NA	NA	NA	NA	NA	0.09174
Nef 123	NA	NA	NA	NA	NA	NA	NA	NA	NA	NA	NA	NA	NA	NA	NA	NA	NA	NA	NA	NA	NA	NA	NA	NA	NA	NA	NA	NA	NA	NA	NA	NA	NA	NA	NA	NA	NA	NA	NA	NA	NA	NA	NA	NA	NA	NA	NA	NA	0.09174
Nef 124	NA	NA	NA	NA	NA	NA	NA	NA	NA	NA	NA	NA	NA	NA	NA	NA	NA	NA	NA	NA	NA	NA	NA	NA	NA	NA	NA	NA	NA	NA	NA	NA	NA	NA	NA	NA	NA	NA	NA	NA	NA	NA	NA	NA	NA	NA	NA	NA	0.09174
Nef 125	NA	NA	NA	NA	NA	NA	NA	NA	NA	NA	NA	NA	NA	NA	NA	NA	NA	NA	NA	NA	NA	NA	NA	NA	NA	NA	NA	NA	NA	NA	NA	NA	NA	NA	NA	NA	NA	NA	NA	NA	NA	NA	NA	NA	NA	NA	NA	NA	0.06422
Nef 126	NA	NA	NA	NA	NA	NA	NA	NA	NA	NA	NA	NA	NA	NA	NA	NA	NA	NA	NA	NA	NA	NA	NA	NA	NA	NA	NA	NA	NA	NA	NA	NA	NA	NA	NA	NA	NA	NA	NA	NA	NA	NA	NA	NA	NA	NA	NA	NA	0.06422
Nef 127	NA	NA	NA	NA	NA	NA	NA	NA	NA	NA	NA	NA	NA	NA	NA	NA	NA	NA	NA	NA	NA	NA	NA	NA	NA	NA	NA	NA	NA	NA	NA	NA	NA	NA	NA	NA	NA	NA	NA	NA	NA	NA	NA	NA	NA	NA	NA	NA	0.06422
Nef 128	NA	NA	NA	NA	NA	NA	NA	NA	NA	NA	NA	NA	NA	NA	NA	NA	NA	NA	NA	NA	NA	NA	NA	NA	NA	NA	NA	NA	NA	NA	NA	NA	NA	NA	NA	NA	NA	NA	NA	NA	NA	NA	NA	NA	NA	NA	NA	NA	0.08257
Nef 129	NA	NA	NA	NA	NA	NA	NA	NA	NA	NA	NA	NA	NA	NA	NA	NA	NA	NA	NA	NA	NA	NA	NA	NA	NA	NA	NA	NA	NA	NA	NA	NA	NA	NA	NA	NA	NA	NA	NA	NA	NA	NA	NA	NA	NA	NA	NA	NA	0.08257
Nef 130	NA	NA	NA	NA	NA	NA	NA	NA	NA	NA	NA	NA	NA	NA	NA	NA	NA	NA	NA	NA	NA	NA	NA	NA	NA	NA	NA	NA	NA	NA	NA	NA	NA	NA	NA	NA	NA	NA	NA	NA	NA	NA	NA	NA	NA	NA	NA	NA	0.01835
Nef 131	NA	NA	NA	NA	NA	NA	NA	NA	NA	NA	NA	NA	NA	NA	NA	NA	NA	NA	NA	NA	NA	NA	NA	NA	NA	NA	NA	NA	NA	NA	NA	NA	NA	NA	NA	NA	NA	NA	NA	NA	NA	NA	NA	NA	NA	NA	NA	NA	0.01835
Nef 132	NA	NA	NA	NA	NA	NA	NA	NA	NA	NA	NA	NA	NA	NA	NA	NA	NA	NA	NA	NA	NA	NA	NA	NA	NA	NA	NA	NA	NA	NA	NA	NA	NA	NA	NA	NA	NA	NA	NA	NA	NA	NA	NA	NA	NA	NA	NA	NA	0.01835
Nef 133	NA	NA	NA	NA	NA	NA	NA	NA	NA	NA	NA	NA	NA	NA	NA	NA	NA	NA	NA	NA	NA	NA	NA	NA	NA	NA	NA	NA	NA	NA	NA	NA	NA	NA	NA	NA	NA	NA	NA	NA	NA	NA	NA	NA	NA	NA	NA	NA	0.63303
Nef 134	NA	NA	NA	NA	NA	NA	NA	NA	NA	NA	NA	NA	NA	NA	NA	NA	NA	NA	NA	NA	NA	NA	NA	NA	NA	NA	NA	NA	NA	NA	NA	NA	NA	NA	NA	NA	NA	NA	NA	NA	NA	NA	NA	NA	NA	NA	NA	NA	0.63303
Nef 135	NA	NA	NA	NA	NA	NA	NA	NA	NA	NA	NA	NA	NA	NA	NA	NA	NA	NA	NA	NA	NA	NA	NA	NA	NA	NA	NA	NA	NA	NA	NA	NA	NA	NA	NA	NA	NA	NA	NA	NA	NA	NA	NA	NA	NA	NA	NA	NA	0.88073
Nef 136	NA	NA	NA	NA	NA	NA	NA	NA	NA	NA	NA	NA	NA	NA	NA	NA	NA	NA	NA	NA	NA	NA	NA	NA	NA	NA	NA	NA	NA	NA	NA	NA	NA	NA	NA	NA	NA	NA	NA	NA	NA	NA	NA	NA	NA	NA	NA	NA	0.88073
Nef 137	NA	NA	NA	NA	NA	NA	NA	NA	NA	NA	NA	NA	NA	NA	NA	NA	NA	NA	NA	NA	NA	NA	NA	NA	NA	NA	NA	NA	NA	NA	NA	NA	NA	NA	NA	NA	NA	NA	NA	NA	NA	NA	NA	NA	NA	NA	NA	NA	0.86239
Nef 138	NA	NA	NA	NA	NA	NA	NA	NA	NA	NA	NA	NA	NA	NA	NA	NA	NA	NA	NA	NA	NA	NA	NA	NA	NA	NA	NA	NA	NA	NA	NA	NA	NA	NA	NA	NA	NA	NA	NA	NA	NA	NA	NA	NA	NA	NA	NA	NA	0.86239
Nef 139	NA	NA	NA	NA	NA	NA	NA	NA	NA	NA	NA	NA	NA	NA	NA	NA	NA	NA	NA	NA	NA	NA	NA	NA	NA	NA	NA	NA	NA	NA	NA	NA	NA	NA	NA	NA	NA	NA	NA	NA	NA	NA	NA	NA	NA	NA	NA	NA	0.86239
Nef 140	NA	NA	NA	NA	NA	NA	NA	NA	NA	NA	NA	NA	NA	NA	NA	NA	NA	NA	NA	NA	NA	NA	NA	NA	NA	NA	NA	NA	NA	NA	NA	NA	NA	NA	NA	NA	NA	NA	NA	NA	NA	NA	NA	NA	NA	NA	NA	NA	0.86239
Nef 141	NA	NA	NA	NA	NA	NA	NA	NA	NA	NA	NA	NA	NA	NA	NA	NA	NA	NA	NA	NA	NA	NA	NA	NA	NA	NA	NA	NA	NA	NA	NA	NA	NA	NA	NA	NA	NA	NA	NA	NA	NA	NA	NA	NA	NA	NA	NA	NA	0.86239
Nef 142	NA	NA	NA	NA	NA	NA	NA	NA	NA	NA	NA	NA	NA	NA	NA	NA	NA	NA	NA	NA	NA	NA	NA	NA	NA	NA	NA	NA	NA	NA	NA	NA	NA	NA	NA	NA	NA	NA	NA	NA	NA	NA	NA	NA	NA	NA	NA	NA	0.24771
Nef 143	NA	NA	NA	NA	NA	NA	NA	NA	NA	NA	NA	NA	NA	NA	NA	NA	NA	NA	NA	NA	NA	NA	NA	NA	NA	NA	NA	NA	NA	NA	NA	NA	NA	NA	NA	NA	NA	NA	NA	NA	NA	NA	NA	NA	NA	NA	NA	NA	0.24771
Nef 144	NA	NA	NA	NA	NA	NA	NA	NA	NA	NA	NA	NA	NA	NA	NA	NA	NA	NA	NA	NA	NA	NA	NA	NA	NA	NA	NA	NA	NA	NA	NA	NA	NA	NA	NA	NA	NA	NA	NA	NA	NA	NA	NA	NA	NA	NA	NA	NA	0.00000
Nef 145	NA	NA	NA	NA	NA	NA	NA	NA	NA	NA	NA	NA	NA	NA	NA	NA	NA	NA	NA	NA	NA	NA	NA	NA	NA	NA	NA	NA	NA	NA	NA	NA	NA	NA	NA	NA	NA	NA	NA	NA	NA	NA	NA	NA	NA	NA	NA	NA	0.00000
Nef 146	NA	NA	NA	NA	NA	NA	NA	NA	NA	NA	NA	NA	NA	NA	NA	NA	NA	NA	NA	NA	NA	NA	NA	NA	NA	NA	NA	NA	NA	NA	NA	NA	NA	NA	NA	NA	NA	NA	NA	NA	NA	NA	NA	NA	NA	NA	NA	NA	0.00000
Nef 147	NA	NA	NA	NA	NA	NA	NA	NA	NA	NA	NA	NA	NA	NA	NA	NA	NA	NA	NA	NA	NA	NA	NA	NA	NA	NA	NA	NA	NA	NA	NA	NA	NA	NA	NA	NA	NA	NA	NA	NA	NA	NA	NA	NA	NA	NA	NA	NA	0.00000
Nef 148	NA	NA	NA	NA	NA	NA	NA	NA	NA	NA	NA	NA	NA	NA	NA	NA	NA	NA	NA	NA	NA	NA	NA	NA	NA	NA	NA	NA	NA	NA	NA	NA	NA	NA	NA	NA	NA	NA	NA	NA	NA	NA	NA	NA	NA	NA	NA	NA	0.00000
Nef 149	NA	NA	NA	NA	NA	NA	NA	NA	NA	NA	NA	NA	NA	NA	NA	NA	NA	NA	NA	NA	NA	NA	NA	NA	NA	NA	NA	NA	NA	NA	NA	NA	NA	NA	NA	NA	NA	NA	NA	NA	NA	NA	NA	NA	NA	NA	NA	NA	0.00000
Nef 150	NA	NA	NA	NA	NA	NA	NA	NA	NA	NA	NA	NA	NA	NA	NA	NA	NA	NA	NA	NA	NA	NA	NA	NA	NA	NA	NA	NA	NA	NA	NA	NA	NA	NA	NA	NA	NA	NA	NA	NA	NA	NA	NA	NA	NA	NA	NA	NA	0.00000
Nef 151	NA	NA	NA	NA	NA	NA	NA	NA	NA	NA	NA	NA	NA	NA	NA	NA	NA	NA	NA	NA	NA	NA	NA	NA	NA	NA	NA	NA	NA	NA	NA	NA	NA	NA	NA	NA	NA	NA	NA	NA	NA	NA	NA	NA	NA	NA	NA	NA	0.00000
Nef 152	NA	NA	NA	NA	NA	NA	NA	NA	NA	NA	NA	NA	NA	NA	NA	NA	NA	NA	NA	NA	NA	NA	NA	NA	NA	NA	NA	NA	NA	NA	NA	NA	NA	NA	NA	NA	NA	NA	NA	NA	NA	NA	NA	NA	NA	NA	NA	NA	0.00000
Nef 153	NA	NA	NA	NA	NA	NA	NA	NA	NA	NA	NA	NA	NA	NA	NA	NA	NA	NA	NA	NA	NA	NA	NA	NA	NA	NA	NA	NA	NA	NA	NA	NA	NA	NA	NA	NA	NA	NA	NA	NA	NA	NA	NA	NA	NA	NA	NA	NA	0.00000
Nef 154	NA	NA	NA	NA	NA	NA	NA	NA	NA	NA	NA	NA	NA	NA	NA	NA	NA	NA	NA	NA	NA	NA	NA	NA	NA	NA	NA	NA	NA	NA	NA	NA	NA	NA	NA	NA	NA	NA	NA	NA	NA	NA	NA	NA	NA	NA	NA	NA	0.00000
Nef 155	NA	NA	NA	NA	NA	NA	NA	NA	NA	NA	NA	NA	NA	NA	NA	NA	NA	NA	NA	NA	NA	NA	NA	NA	NA	NA	NA	NA	NA	NA	NA	NA	NA	NA	NA	NA	NA	NA	NA	NA	NA	NA	NA	NA	NA	NA	NA	NA	0.00000
Nef 156	NA	NA	NA	NA	NA	NA	NA	NA	NA	NA	NA	NA	NA	NA	NA	NA	NA	NA	NA	NA	NA	NA	NA	NA	NA	NA	NA	NA	NA	NA	NA	NA	NA	NA	NA	NA	NA	NA	NA	NA	NA	NA	NA	NA	NA	NA	NA	NA	0.00000
Nef 157	NA	NA	NA	NA	NA	NA	NA	NA	NA	NA	NA	NA	NA	NA	NA	NA	NA	NA	NA	NA	NA	NA	NA	NA	NA	NA	NA	NA	NA	NA	NA	NA	NA	NA	NA	NA	NA	NA	NA	NA	NA	NA	NA	NA	NA	NA	NA	NA	0.00000
Nef 158	NA	NA	NA	NA	NA	NA	NA	NA	NA	NA	NA	NA	NA	NA	NA	NA	NA	NA	NA	NA	NA	NA	NA	NA	NA	NA	NA	NA	NA	NA	NA	NA	NA	NA	NA	NA	NA	NA	NA	NA	NA	NA	NA	NA	NA	NA	NA	NA	0.00000
Nef 159	NA	NA	NA	NA	NA	NA	NA	NA	NA	NA	NA	NA	NA	NA	NA	NA	NA	NA	NA	NA	NA	NA	NA	NA	NA	NA	NA	NA	NA	NA	NA	NA	NA	NA	NA	NA	NA	NA	NA	NA	NA	NA	NA	NA	NA	NA	NA	NA	0.00000
Nef 160	NA	NA	NA	NA	NA	NA	NA	NA	NA	NA	NA	NA	NA	NA	NA	NA	NA	NA	NA	NA	NA	NA	NA	NA	NA	NA	NA	NA	NA	NA	NA	NA	NA	NA	NA	NA	NA	NA	NA	NA	NA	NA	NA	NA	NA	NA	NA	NA	0.00000
Nef 161	NA	NA	NA	NA	NA	NA	NA	NA	NA	NA	NA	NA	NA	NA	NA	NA	NA	NA	NA	NA	NA	NA	NA	NA	NA	NA	NA	NA	NA	NA	NA	NA	NA	NA	NA	NA	NA	NA	NA	NA	NA	NA	NA	NA	NA	NA	NA	NA	0.00000
Nef 162	NA	NA	NA	NA	NA	NA	NA	NA	NA	NA	NA	NA	NA	NA	NA	NA	NA	NA	NA	NA	NA	NA	NA	NA	NA	NA	NA	NA	NA	NA	NA	NA	NA	NA	NA	NA	NA	NA	NA	NA	NA	NA	NA	NA	NA	NA	NA	NA	0.00000
Nef 163	NA	NA	NA	NA	NA	NA	NA	NA	NA	NA	NA	NA	NA	NA	NA	NA	NA	NA	NA	NA	NA	NA	NA	NA	NA	NA	NA	NA	NA	NA	NA	NA	NA	NA	NA	NA	NA	NA	NA	NA	NA	NA	NA	NA	NA	NA	NA	NA	0.00917
Nef 164	NA	NA	NA	NA	NA	NA	NA	NA	NA	NA	NA	NA	NA	NA	NA	NA	NA	NA	NA	NA	NA	NA	NA	NA	NA	NA	NA	NA	NA	NA	NA	NA	NA	NA	NA	NA	NA	NA	NA	NA	NA	NA	NA	NA	NA	NA	NA	NA	0.00917
Nef 165	NA	NA	NA	NA	NA	NA	NA	NA	NA	NA	NA	NA	NA	NA	NA	NA	NA	NA	NA	NA	NA	NA	NA	NA	NA	NA	NA	NA	NA	NA	NA	NA	NA	NA	NA	NA	NA	NA	NA	NA	NA	NA	NA	NA	NA	NA	NA	NA	0.03670
Nef 166	NA	NA	NA	NA	NA	NA	NA	NA	NA	NA	NA	NA	NA	NA	NA	NA	NA	NA	NA	NA	NA	NA	NA	NA	NA	NA	NA	NA	NA	NA	NA	NA	NA	NA	NA	NA	NA	NA	NA	NA	NA	NA	NA	NA	NA	NA	NA	NA	0.03670
Nef 167	NA	NA	NA	NA	NA	NA	NA	NA	NA	NA	NA	NA	NA	NA	NA	NA	NA	NA	NA	NA	NA	NA	NA	NA	NA	NA	NA	NA	NA	NA	NA	NA	NA	NA	NA	NA	NA	NA	NA	NA	NA	NA	NA	NA	NA	NA	NA	NA	0.03670
Nef 168	NA	NA	NA	NA	NA	NA	NA	NA	NA	NA	NA	NA	NA	NA	NA	NA	NA	NA	NA	NA	NA	NA	NA	NA	NA	NA	NA	NA	NA	NA	NA	NA	NA	NA	NA	NA	NA	NA	NA	NA	NA	NA	NA	NA	NA	NA	NA	NA	0.03670
Nef 169	NA	NA	NA	NA	NA	NA	NA	NA	NA	NA	NA	NA	NA	NA	NA	NA	NA	NA	NA	NA	NA	NA	NA	NA	NA	NA	NA	NA	NA	NA	NA	NA	NA	NA	NA	NA	NA	NA	NA	NA	NA	NA	NA	NA	NA	NA	NA	NA	0.03670
Nef 170	NA	NA	NA	NA	NA	NA	NA	NA	NA	NA	NA	NA	NA	NA	NA	NA	NA	NA	NA	NA	NA	NA	NA	NA	NA	NA	NA	NA	NA	NA	NA	NA	NA	NA	NA	NA	NA	NA	NA	NA	NA	NA	NA	NA	NA	NA	NA	NA	0.03670
Nef 171	NA	NA	NA	NA	NA	NA	NA	NA	NA	NA	NA	NA	NA	NA	NA	NA	NA	NA	NA	NA	NA	NA	NA	NA	NA	NA	NA	NA	NA	NA	NA	NA	NA	NA	NA	NA	NA	NA	NA	NA	NA	NA	NA	NA	NA	NA	NA	NA	0.03670
Nef 172	NA	NA	NA	NA	NA	NA	NA	NA	NA	NA	NA	NA	NA	NA	NA	NA	NA	NA	NA	NA	NA	NA	NA	NA	NA	NA	NA	NA	NA	NA	NA	NA	NA	NA	NA	NA	NA	NA	NA	NA	NA	NA	NA	NA	NA	NA	NA	NA	0.02752
Nef 173	NA	NA	NA	NA	NA	NA	NA	NA	NA	NA	NA	NA	NA	NA	NA	NA	NA	NA	NA	NA	NA	NA	NA	NA	NA	NA	NA	NA	NA	NA	NA	NA	NA	NA	NA	NA	NA	NA	NA	NA	NA	NA	NA	NA	NA	NA	NA	NA	0.16514
Nef 174	NA	NA	NA	NA	NA	NA	NA	NA	NA	NA	NA	NA	NA	NA	NA	NA	NA	NA	NA	NA	NA	NA	NA	NA	NA	NA	NA	NA	NA	NA	NA	NA	NA	NA	NA	NA	NA	NA	NA	NA	NA	NA	NA	NA	NA	NA	NA	NA	0.13761
Nef 175	NA	NA	NA	NA	NA	NA	NA	NA	NA	NA	NA	NA	NA	NA	NA	NA	NA	NA	NA	NA	NA	NA	NA	NA	NA	NA	NA	NA	NA	NA	NA	NA	NA	NA	NA	NA	NA	NA	NA	NA	NA	NA	NA	NA	NA	NA	NA	NA	0.27523
Nef 176	NA	NA	NA	NA	NA	NA	NA	NA	NA	NA	NA	NA	NA	NA	NA	NA	NA	NA	NA	NA	NA	NA	NA	NA	NA	NA	NA	NA	NA	NA	NA	NA	NA	NA	NA	NA	NA	NA	NA	NA	NA	NA	NA	NA	NA	NA	NA	NA	0.30275
Nef 177	NA	NA	NA	NA	NA	NA	NA	NA	NA	NA	NA	NA	NA	NA	NA	NA	NA	NA	NA	NA	NA	NA	NA	NA	NA	NA	NA	NA	NA	NA	NA	NA	NA	NA	NA	NA	NA	NA	NA	NA	NA	NA	NA	NA	NA	NA	NA	NA	0.30275
Nef 178	NA	NA	NA	NA	NA	NA	NA	NA	NA	NA	NA	NA	NA	NA	NA	NA	NA	NA	NA	NA	NA	NA	NA	NA	NA	NA	NA	NA	NA	NA	NA	NA	NA	NA	NA	NA	NA	NA	NA	NA	NA	NA	NA	NA	NA	NA	NA	NA	0.31193
Nef 179	NA	NA	NA	NA	NA	NA	NA	NA	NA	NA	NA	NA	NA	NA	NA	NA	NA	NA	NA	NA	NA	NA	NA	NA	NA	NA	NA	NA	NA	NA	NA	NA	NA	NA	NA	NA	NA	NA	NA	NA	NA	NA	NA	NA	NA	NA	NA	NA	0.31193
Nef 180	NA	NA	NA	NA	NA	NA	NA	NA	NA	NA	NA	NA	NA	NA	NA	NA	NA	NA	NA	NA	NA	NA	NA	NA	NA	NA	NA	NA	NA	NA	NA	NA	NA	NA	NA	NA	NA	NA	NA	NA	NA	NA	NA	NA	NA	NA	NA	NA	0.76147
Nef 181	NA	NA	NA	NA	NA	NA	NA	NA	NA	NA	NA	NA	NA	NA	NA	NA	NA	NA	NA	NA	NA	NA	NA	NA	NA	NA	NA	NA	NA	NA	NA	NA	NA	NA	NA	NA	NA	NA	NA	NA	NA	NA	NA	NA	NA	NA	NA	NA	0.81651
Nef 182	NA	NA	NA	NA	NA	NA	NA	NA	NA	NA	NA	NA	NA	NA	NA	NA	NA	NA	NA	NA	NA	NA	NA	NA	NA	NA	NA	NA	NA	NA	NA	NA	NA	NA	NA	NA	NA	NA	NA	NA	NA	NA	NA	NA	NA	NA	NA	NA	0.67890
Nef 183	NA	NA	NA	NA	NA	NA	NA	NA	NA	NA	NA	NA	NA	NA	NA	NA	NA	NA	NA	NA	NA	NA	NA	NA	NA	NA	NA	NA	NA	NA	NA	NA	NA	NA	NA	NA	NA	NA	NA	NA	NA	NA	NA	NA	NA	NA	NA	NA	0.92661
Nef 184	NA	NA	NA	NA	NA	NA	NA	NA	NA	NA	NA	NA	NA	NA	NA	NA	NA	NA	NA	NA	NA	NA	NA	NA	NA	NA	NA	NA	NA	NA	NA	NA	NA	NA	NA	NA	NA	NA	NA	NA	NA	NA	NA	NA	NA	NA	NA	NA	0.78899
Nef 185	NA	NA	NA	NA	NA	NA	NA	NA	NA	NA	NA	NA	NA	NA	NA	NA	NA	NA	NA	NA	NA	NA	NA	NA	NA	NA	NA	NA	NA	NA	NA	NA	NA	NA	NA	NA	NA	NA	NA	NA	NA	NA	NA	NA	NA	NA	NA	NA	0.76147
Nef 186	NA	NA	NA	NA	NA	NA	NA	NA	NA	NA	NA	NA	NA	NA	NA	NA	NA	NA	NA	NA	NA	NA	NA	NA	NA	NA	NA	NA	NA	NA	NA	NA	NA	NA	NA	NA	NA	NA	NA	NA	NA	NA	NA	NA	NA	NA	NA	NA	0.76147
Nef 187	NA	NA	NA	NA	NA	NA	NA	NA	NA	NA	NA	NA	NA	NA	NA	NA	NA	NA	NA	NA	NA	NA	NA	NA	NA	NA	NA	NA	NA	NA	NA	NA	NA	NA	NA	NA	NA	NA	NA	NA	NA	NA	NA	NA	NA	NA	NA	NA	0.75229
Nef 188	NA	NA	NA	NA	NA	NA	NA	NA	NA	NA	NA	NA	NA	NA	NA	NA	NA	NA	NA	NA	NA	NA	NA	NA	NA	NA	NA	NA	NA	NA	NA	NA	NA	NA	NA	NA	NA	NA	NA	NA	NA	NA	NA	NA	NA	NA	NA	NA	0.93578
Nef 189	NA	NA	NA	NA	NA	NA	NA	NA	NA	NA	NA	NA	NA	NA	NA	NA	NA	NA	NA	NA	NA	NA	NA	NA	NA	NA	NA	NA	NA	NA	NA	NA	NA	NA	NA	NA	NA	NA	NA	NA	NA	NA	NA	NA	NA	NA	NA	NA	0.50459
Nef 190	NA	NA	NA	NA	NA	NA	NA	NA	NA	NA	NA	NA	NA	NA	NA	NA	NA	NA	NA	NA	NA	NA	NA	NA	NA	NA	NA	NA	NA	NA	NA	NA	NA	NA	NA	NA	NA	NA	NA	NA	NA	NA	NA	NA	NA	NA	NA	NA	0.44954
Nef 191	NA	NA	NA	NA	NA	NA	NA	NA	NA	NA	NA	NA	NA	NA	NA	NA	NA	NA	NA	NA	NA	NA	NA	NA	NA	NA	NA	NA	NA	NA	NA	NA	NA	NA	NA	NA	NA	NA	NA	NA	NA	NA	NA	NA	NA	NA	NA	NA	0.44954
Nef 192	NA	NA	NA	NA	NA	NA	NA	NA	NA	NA	NA	NA	NA	NA	NA	NA	NA	NA	NA	NA	NA	NA	NA	NA	NA	NA	NA	NA	NA	NA	NA	NA	NA	NA	NA	NA	NA	NA	NA	NA	NA	NA	NA	NA	NA	NA	NA	NA	0.20183
Nef 193	NA	NA	NA	NA	NA	NA	NA	NA	NA	NA	NA	NA	NA	NA	NA	NA	NA	NA	NA	NA	NA	NA	NA	NA	NA	NA	NA	NA	NA	NA	NA	NA	NA	NA	NA	NA	NA	NA	NA	NA	NA	NA	NA	NA	NA	NA	NA	NA	0.20183
Nef 194	NA	NA	NA	NA	NA	NA	NA	NA	NA	NA	NA	NA	NA	NA	NA	NA	NA	NA	NA	NA	NA	NA	NA	NA	NA	NA	NA	NA	NA	NA	NA	NA	NA	NA	NA	NA	NA	NA	NA	NA	NA	NA	NA	NA	NA	NA	NA	NA	0.22936
Nef 195	NA	NA	NA	NA	NA	NA	NA	NA	NA	NA	NA	NA	NA	NA	NA	NA	NA	NA	NA	NA	NA	NA	NA	NA	NA	NA	NA	NA	NA	NA	NA	NA	NA	NA	NA	NA	NA	NA	NA	NA	NA	NA	NA	NA	NA	NA	NA	NA	0.22936
Nef 196	NA	NA	NA	NA	NA	NA	NA	NA	NA	NA	NA	NA	NA	NA	NA	NA	NA	NA	NA	NA	NA	NA	NA	NA	NA	NA	NA	NA	NA	NA	NA	NA	NA	NA	NA	NA	NA	NA	NA	NA	NA	NA	NA	NA	NA	NA	NA	NA	0.22936
Nef 197	NA	NA	NA	NA	NA	NA	NA	NA	NA	NA	NA	NA	NA	NA	NA	NA	NA	NA	NA	NA	NA	NA	NA	NA	NA	NA	NA	NA	NA	NA	NA	NA	NA	NA	NA	NA	NA	NA	NA	NA	NA	NA	NA	NA	NA	NA	NA	NA	0.04587
Nef 198	NA	NA	NA	NA	NA	NA	NA	NA	NA	NA	NA	NA	NA	NA	NA	NA	NA	NA	NA	NA	NA	NA	NA	NA	NA	NA	NA	NA	NA	NA	NA	NA	NA	NA	NA	NA	NA	NA	NA	NA	NA	NA	NA	NA	NA	NA	NA	NA	0.02752
Nef 199	NA	NA	NA	NA	NA	NA	NA	NA	NA	NA	NA	NA	NA	NA	NA	NA	NA	NA	NA	NA	NA	NA	NA	NA	NA	NA	NA	NA	NA	NA	NA	NA	NA	NA	NA	NA	NA	NA	NA	NA	NA	NA	NA	NA	NA	NA	NA	NA	0.02752
Nef 200	NA	NA	NA	NA	NA	NA	NA	NA	NA	NA	NA	NA	NA	NA	NA	NA	NA	NA	NA	NA	NA	NA	NA	NA	NA	NA	NA	NA	NA	NA	NA	NA	NA	NA	NA	NA	NA	NA	NA	NA	NA	NA	NA	NA	NA	NA	NA	NA	0.02752
Nef 201	NA	NA	NA	NA	NA	NA	NA	NA	NA	NA	NA	NA	NA	NA	NA	NA	NA	NA	NA	NA	NA	NA	NA	NA	NA	NA	NA	NA	NA	NA	NA	NA	NA	NA	NA	NA	NA	NA	NA	NA	NA	NA	NA	NA	NA	NA	NA	NA	0.02752
Nef 202	NA	NA	NA	NA	NA	NA	NA	NA	NA	NA	NA	NA	NA	NA	NA	NA	NA	NA	NA	NA	NA	NA	NA	NA	NA	NA	NA	NA	NA	NA	NA	NA	NA	NA	NA	NA	NA	NA	NA	NA	NA	NA	NA	NA	NA	NA	NA	NA	0.02752
Nef 203	NA	NA	NA	NA	NA	NA	NA	NA	NA	NA	NA	NA	NA	NA	NA	NA	NA	NA	NA	NA	NA	NA	NA	NA	NA	NA	NA	NA	NA	NA	NA	NA	NA	NA	NA	NA	NA	NA	NA	NA	NA	NA	NA	NA	NA	NA	NA	NA	0.00000
Nef 203a	NA	NA	NA	NA	NA	NA	NA	NA	NA	NA	NA	NA	NA	NA	NA	NA	NA	NA	NA	NA	NA	NA	NA	NA	NA	NA	NA	NA	NA	NA	NA	NA	NA	NA	NA	NA	NA	NA	NA	NA	NA	NA	NA	NA	NA	NA	NA	NA	0.00000
Nef 203b	NA	NA	NA	NA	NA	NA	NA	NA	NA	NA	NA	NA	NA	NA	NA	NA	NA	NA	NA	NA	NA	NA	NA	NA	NA	NA	NA	NA	NA	NA	NA	NA	NA	NA	NA	NA	NA	NA	NA	NA	NA	NA	NA	NA	NA	NA	NA	NA	0.00000
Nef 203c	NA	NA	NA	NA	NA	NA	NA	NA	NA	NA	NA	NA	NA	NA	NA	NA	NA	NA	NA	NA	NA	NA	NA	NA	NA	NA	NA	NA	NA	NA	NA	NA	NA	NA	NA	NA	NA	NA	NA	NA	NA	NA	NA	NA	NA	NA	NA	NA	0.00000
Nef 204	NA	NA	NA	NA	NA	NA	NA	NA	NA	NA	NA	NA	NA	NA	NA	NA	NA	NA	NA	NA	NA	NA	NA	NA	NA	NA	NA	NA	NA	NA	NA	NA	NA	NA	NA	NA	NA	NA	NA	NA	NA	NA	NA	NA	NA	NA	NA	NA	0.00000
Nef 205	NA	NA	NA	NA	NA	NA	NA	NA	NA	NA	NA	NA	NA	NA	NA	NA	NA	NA	NA	NA	NA	NA	NA	NA	NA	NA	NA	NA	NA	NA	NA	NA	NA	NA	NA	NA	NA	NA	NA	NA	NA	NA	NA	NA	NA	NA	NA	NA	0.00000
Nef 206	NA	NA	NA	NA	NA	NA	NA	NA	NA	NA	NA	NA	NA	NA	NA	NA	NA	NA	NA	NA	NA	NA	NA	NA	NA	NA	NA	NA	NA	NA	NA	NA	NA	NA	NA	NA	NA	NA	NA	NA	NA	NA	NA	NA	NA	NA	NA	NA	0.00000
Nef 207	NA	NA	NA	NA	NA	NA	NA	NA	NA	NA	NA	NA	NA	NA	NA	NA	NA	NA	NA	NA	NA	NA	NA	NA	NA	NA	NA	NA	NA	NA	NA	NA	NA	NA	NA	NA	NA	NA	NA	NA	NA	NA	NA	NA	NA	NA	NA	NA	0.00000
Gag 247	NA	NA	NA	NA	NA	NA	NA	NA	NA	NA	NA	NA	NA	NA	NA	NA	NA	NA	NA	NA	NA	NA	NA	NA	NA	NA	NA	NA	NA	NA	NA	NA	NA	NA	NA	NA	0.25688	0.01140	1.55963	0.80630	TRUE	FALSE	0.00000	1.00000	0.00000	1.00000	FALSE	FALSE	NA
Gag 248	NA	NA	NA	NA	NA	NA	NA	NA	NA	NA	NA	NA	NA	NA	NA	NA	NA	NA	NA	NA	NA	NA	NA	NA	NA	NA	NA	NA	NA	NA	NA	NA	NA	NA	NA	NA	0.32110	0.00013	2.26606	0.00000	TRUE	TRUE	0.00000	1.00000	0.00000	1.00000	FALSE	FALSE	NA
Gag 249	NA	NA	NA	NA	NA	NA	NA	NA	NA	NA	NA	NA	NA	NA	NA	NA	NA	NA	NA	NA	NA	NA	NA	NA	NA	NA	NA	NA	NA	NA	NA	NA	NA	NA	NA	NA	0.33945	0.00003	2.40367	0.00000	TRUE	TRUE	0.00000	1.00000	0.00000	1.00000	FALSE	FALSE	NA
Gag 250	NA	NA	NA	NA	NA	NA	NA	NA	NA	NA	NA	NA	NA	NA	NA	NA	NA	NA	NA	NA	NA	NA	NA	NA	NA	NA	NA	NA	NA	NA	NA	NA	NA	NA	NA	NA	0.11927	0.88387	2.14679	0.00006	FALSE	TRUE	0.00000	1.00000	0.00000	1.00000	FALSE	FALSE	NA
Gag 251	NA	NA	NA	NA	NA	NA	NA	NA	NA	NA	NA	NA	NA	NA	NA	NA	NA	NA	NA	NA	NA	NA	NA	NA	NA	NA	NA	NA	NA	NA	NA	NA	NA	NA	NA	NA	0.11009	0.92859	1.77982	0.16785	FALSE	FALSE	0.00000	1.00000	0.00000	1.00000	FALSE	FALSE	NA
Gag 252	NA	NA	NA	NA	NA	NA	NA	NA	NA	NA	NA	NA	NA	NA	NA	NA	NA	NA	NA	NA	NA	NA	NA	NA	NA	NA	NA	NA	NA	NA	NA	NA	NA	NA	NA	NA	0.11009	0.92859	1.77982	0.16785	FALSE	FALSE	0.00000	1.00000	0.00000	1.00000	FALSE	FALSE	NA
Gag 253	NA	NA	NA	NA	NA	NA	NA	NA	NA	NA	NA	NA	NA	NA	NA	NA	NA	NA	NA	NA	NA	NA	NA	NA	NA	NA	NA	NA	NA	NA	NA	NA	NA	NA	NA	NA	0.13761	0.74952	1.88991	0.03223	FALSE	TRUE	0.00000	1.00000	0.00000	1.00000	FALSE	FALSE	NA
Gag 254	NA	NA	NA	NA	NA	NA	NA	NA	NA	NA	NA	NA	NA	NA	NA	NA	NA	NA	NA	NA	NA	NA	NA	NA	NA	NA	NA	NA	NA	NA	NA	NA	NA	NA	NA	NA	0.15596	0.56922	1.99083	0.00406	FALSE	TRUE	0.00000	1.00000	0.00000	1.00000	FALSE	FALSE	NA
Gag 255	NA	NA	NA	NA	NA	NA	NA	NA	NA	NA	NA	NA	NA	NA	NA	NA	NA	NA	NA	NA	NA	NA	NA	NA	NA	NA	NA	NA	NA	NA	NA	NA	NA	NA	NA	NA	0.15596	0.56922	2.00917	0.00263	FALSE	TRUE	0.00000	1.00000	0.00000	1.00000	FALSE	FALSE	NA
Gag 256	NA	NA	NA	NA	NA	NA	NA	NA	NA	NA	NA	NA	NA	NA	NA	NA	NA	NA	NA	NA	NA	NA	NA	NA	NA	NA	NA	NA	NA	NA	NA	NA	NA	NA	NA	NA	0.14679	0.66314	2.93578	0.00000	FALSE	TRUE	0.00000	1.00000	0.00000	1.00000	FALSE	FALSE	NA
Gag 257	NA	NA	NA	NA	NA	NA	NA	NA	NA	NA	NA	NA	NA	NA	NA	NA	NA	NA	NA	NA	NA	NA	NA	NA	NA	NA	NA	NA	NA	NA	NA	NA	NA	NA	NA	NA	0.08257	0.99003	2.16514	0.00003	FALSE	TRUE	0.00000	1.00000	0.00000	1.00000	FALSE	FALSE	NA
Gag 258	NA	NA	NA	NA	NA	NA	NA	NA	NA	NA	NA	NA	NA	NA	NA	NA	NA	NA	NA	NA	NA	NA	NA	NA	NA	NA	NA	NA	NA	NA	NA	NA	NA	NA	NA	NA	0.06422	0.99844	2.02752	0.00167	FALSE	TRUE	0.00000	1.00000	0.00000	1.00000	FALSE	FALSE	NA
Gag 259	NA	NA	NA	NA	NA	NA	NA	NA	NA	NA	NA	NA	NA	NA	NA	NA	NA	NA	NA	NA	NA	NA	NA	NA	NA	NA	NA	NA	NA	NA	NA	NA	NA	NA	NA	NA	0.45872	0.00000	2.33945	0.00000	TRUE	TRUE	0.00000	1.00000	0.00000	1.00000	FALSE	FALSE	NA
Gag 260	NA	NA	NA	NA	NA	NA	NA	NA	NA	NA	NA	NA	NA	NA	NA	NA	NA	NA	NA	NA	NA	NA	NA	NA	NA	NA	NA	NA	NA	NA	NA	NA	NA	NA	NA	NA	0.45872	0.00000	2.40367	0.00000	TRUE	TRUE	0.00000	1.00000	0.00000	1.00000	FALSE	FALSE	NA
Gag 261	NA	NA	NA	NA	NA	NA	NA	NA	NA	NA	NA	NA	NA	NA	NA	NA	NA	NA	NA	NA	NA	NA	NA	NA	NA	NA	NA	NA	NA	NA	NA	NA	NA	NA	NA	NA	0.45872	0.00000	2.42202	0.00000	TRUE	TRUE	0.00000	1.00000	0.00000	1.00000	FALSE	FALSE	NA
Gag 262	NA	NA	NA	NA	NA	NA	NA	NA	NA	NA	NA	NA	NA	NA	NA	NA	NA	NA	NA	NA	NA	NA	NA	NA	NA	NA	NA	NA	NA	NA	NA	NA	NA	NA	NA	NA	0.49541	0.00000	3.26606	0.00000	TRUE	TRUE	0.00000	1.00000	0.00000	1.00000	FALSE	FALSE	NA
Gag 263	NA	NA	NA	NA	NA	NA	NA	NA	NA	NA	NA	NA	NA	NA	NA	NA	NA	NA	NA	NA	NA	NA	NA	NA	NA	NA	NA	NA	NA	NA	NA	NA	NA	NA	NA	NA	0.47706	0.00000	3.22936	0.00000	TRUE	TRUE	0.00000	1.00000	0.00000	1.00000	FALSE	FALSE	NA
Gag 264	NA	NA	NA	NA	NA	NA	NA	NA	NA	NA	NA	NA	NA	NA	NA	NA	NA	NA	NA	NA	NA	NA	NA	NA	NA	NA	NA	NA	NA	NA	NA	NA	NA	NA	NA	NA	0.47706	0.00000	3.76147	0.00000	TRUE	TRUE	0.00000	1.00000	0.00000	1.00000	FALSE	FALSE	NA
Gag 265	NA	NA	NA	NA	NA	NA	NA	NA	NA	NA	NA	NA	NA	NA	NA	NA	NA	NA	NA	NA	NA	NA	NA	NA	NA	NA	NA	NA	NA	NA	NA	NA	NA	NA	NA	NA	0.49541	0.00000	3.54128	0.00000	TRUE	TRUE	0.00000	1.00000	0.00000	1.00000	FALSE	FALSE	NA
Gag 266	NA	NA	NA	NA	NA	NA	NA	NA	NA	NA	NA	NA	NA	NA	NA	NA	NA	NA	NA	NA	NA	NA	NA	NA	NA	NA	NA	NA	NA	NA	NA	NA	NA	NA	NA	NA	0.49541	0.00000	3.51376	0.00000	TRUE	TRUE	0.00000	1.00000	0.00000	1.00000	FALSE	FALSE	NA
Gag 267	NA	NA	NA	NA	NA	NA	NA	NA	NA	NA	NA	NA	NA	NA	NA	NA	NA	NA	NA	NA	NA	NA	NA	NA	NA	NA	NA	NA	NA	NA	NA	NA	NA	NA	NA	NA	0.50459	0.00000	3.94495	0.00000	TRUE	TRUE	0.00000	1.00000	0.00000	1.00000	FALSE	FALSE	NA
Gag 268	NA	NA	NA	NA	NA	NA	NA	NA	NA	NA	NA	NA	NA	NA	NA	NA	NA	NA	NA	NA	NA	NA	NA	NA	NA	NA	NA	NA	NA	NA	NA	NA	NA	NA	NA	NA	0.11927	0.88387	3.03670	0.00000	FALSE	TRUE	0.00000	1.00000	0.00000	1.00000	FALSE	FALSE	NA
Gag 269	NA	NA	NA	NA	NA	NA	NA	NA	NA	NA	NA	NA	NA	NA	NA	NA	NA	NA	NA	NA	NA	NA	NA	NA	NA	NA	NA	NA	NA	NA	NA	NA	NA	NA	NA	NA	0.11927	0.88387	3.22018	0.00000	FALSE	TRUE	0.00000	1.00000	0.00000	1.00000	FALSE	FALSE	NA
Gag 270	NA	NA	NA	NA	NA	NA	NA	NA	NA	NA	NA	NA	NA	NA	NA	NA	NA	NA	NA	NA	NA	NA	NA	NA	NA	NA	NA	NA	NA	NA	NA	NA	NA	NA	NA	NA	0.11927	0.88387	3.20183	0.00000	FALSE	TRUE	0.00000	1.00000	0.00000	1.00000	FALSE	FALSE	NA
Gag 271	NA	NA	NA	NA	NA	NA	NA	NA	NA	NA	NA	NA	NA	NA	NA	NA	NA	NA	NA	NA	NA	NA	NA	NA	NA	NA	NA	NA	NA	NA	NA	NA	NA	NA	NA	NA	0.05505	0.99950	2.79817	0.00000	FALSE	TRUE	0.00000	1.00000	0.00000	1.00000	FALSE	FALSE	NA
Gag 272	NA	NA	NA	NA	NA	NA	NA	NA	NA	NA	NA	NA	NA	NA	NA	NA	NA	NA	NA	NA	NA	NA	NA	NA	NA	NA	NA	NA	NA	NA	NA	NA	NA	NA	NA	NA	0.05505	0.99950	2.93578	0.00000	FALSE	TRUE	0.00000	1.00000	0.00000	1.00000	FALSE	FALSE	NA
Gag 273	NA	NA	NA	NA	NA	NA	NA	NA	NA	NA	NA	NA	NA	NA	NA	NA	NA	NA	NA	NA	NA	NA	NA	NA	NA	NA	NA	NA	NA	NA	NA	NA	NA	NA	NA	NA	0.05505	0.99950	2.44954	0.00000	FALSE	TRUE	0.00000	1.00000	0.00000	1.00000	FALSE	FALSE	NA
Gag 274	NA	NA	NA	NA	NA	NA	NA	NA	NA	NA	NA	NA	NA	NA	NA	NA	NA	NA	NA	NA	NA	NA	NA	NA	NA	NA	NA	NA	NA	NA	NA	NA	NA	NA	NA	NA	0.30275	0.00053	2.58716	0.00000	TRUE	TRUE	0.00000	1.00000	0.00000	1.00000	FALSE	FALSE	NA
Gag 275	NA	NA	NA	NA	NA	NA	NA	NA	NA	NA	NA	NA	NA	NA	NA	NA	NA	NA	NA	NA	NA	NA	NA	NA	NA	NA	NA	NA	NA	NA	NA	NA	NA	NA	NA	NA	0.34862	0.00001	3.63303	0.00000	TRUE	TRUE	0.00000	1.00000	0.00000	1.00000	FALSE	FALSE	NA
Gag 276	NA	NA	NA	NA	NA	NA	NA	NA	NA	NA	NA	NA	NA	NA	NA	NA	NA	NA	NA	NA	NA	NA	NA	NA	NA	NA	NA	NA	NA	NA	NA	NA	NA	NA	NA	NA	0.33945	0.00003	4.12844	0.00000	TRUE	TRUE	0.00000	1.00000	0.00000	1.00000	FALSE	FALSE	NA
Gag 277	NA	NA	NA	NA	NA	NA	NA	NA	NA	NA	NA	NA	NA	NA	NA	NA	NA	NA	NA	NA	NA	NA	NA	NA	NA	NA	NA	NA	NA	NA	NA	NA	NA	NA	NA	NA	0.34862	0.00001	4.61468	0.00000	TRUE	TRUE	0.00000	1.00000	0.00000	1.00000	FALSE	FALSE	NA
Gag 278	NA	NA	NA	NA	NA	NA	NA	NA	NA	NA	NA	NA	NA	NA	NA	NA	NA	NA	NA	NA	NA	NA	NA	NA	NA	NA	NA	NA	NA	NA	NA	NA	NA	NA	NA	NA	0.35780	0.00001	4.59633	0.00000	TRUE	TRUE	0.00000	1.00000	0.00000	1.00000	FALSE	FALSE	NA
Gag 279	NA	NA	NA	NA	NA	NA	NA	NA	NA	NA	NA	NA	NA	NA	NA	NA	NA	NA	NA	NA	NA	NA	NA	NA	NA	NA	NA	NA	NA	NA	NA	NA	NA	NA	NA	NA	0.35780	0.00001	4.59633	0.00000	TRUE	TRUE	0.00000	1.00000	0.00000	1.00000	FALSE	FALSE	NA
Gag 280	NA	NA	NA	NA	NA	NA	NA	NA	NA	NA	NA	NA	NA	NA	NA	NA	NA	NA	NA	NA	NA	NA	NA	NA	NA	NA	NA	NA	NA	NA	NA	NA	NA	NA	NA	NA	0.35780	0.00001	4.06422	0.00000	TRUE	TRUE	0.00000	1.00000	0.00000	1.00000	FALSE	FALSE	NA
Gag 281	NA	NA	NA	NA	NA	NA	NA	NA	NA	NA	NA	NA	NA	NA	NA	NA	NA	NA	NA	NA	NA	NA	NA	NA	NA	NA	NA	NA	NA	NA	NA	NA	NA	NA	NA	NA	0.35780	0.00001	3.88991	0.00000	TRUE	TRUE	0.00000	1.00000	0.00000	1.00000	FALSE	FALSE	NA
Gag 282	NA	NA	NA	NA	NA	NA	NA	NA	NA	NA	NA	NA	NA	NA	NA	NA	NA	NA	NA	NA	NA	NA	NA	NA	NA	NA	NA	NA	NA	NA	NA	NA	NA	NA	NA	NA	0.36697	0.00000	4.79817	0.00000	TRUE	TRUE	0.00000	1.00000	0.00000	1.00000	FALSE	FALSE	NA
Gag 283	NA	NA	NA	NA	NA	NA	NA	NA	NA	NA	NA	NA	NA	NA	NA	NA	NA	NA	NA	NA	NA	NA	NA	NA	NA	NA	NA	NA	NA	NA	NA	NA	NA	NA	NA	NA	0.09174	0.97886	3.85321	0.00000	FALSE	TRUE	0.00000	1.00000	0.00000	1.00000	FALSE	FALSE	NA
Gag 284	NA	NA	NA	NA	NA	NA	NA	NA	NA	NA	NA	NA	NA	NA	NA	NA	NA	NA	NA	NA	NA	NA	NA	NA	NA	NA	NA	NA	NA	NA	NA	NA	NA	NA	NA	NA	0.04587	0.99987	2.83486	0.00000	FALSE	TRUE	0.00000	1.00000	0.00000	1.00000	FALSE	FALSE	NA
Gag 285	NA	NA	NA	NA	NA	NA	NA	NA	NA	NA	NA	NA	NA	NA	NA	NA	NA	NA	NA	NA	NA	NA	NA	NA	NA	NA	NA	NA	NA	NA	NA	NA	NA	NA	NA	NA	0.04587	0.99987	2.14679	0.00006	FALSE	TRUE	0.00000	1.00000	0.00000	1.00000	FALSE	FALSE	NA
Gag 286	NA	NA	NA	NA	NA	NA	NA	NA	NA	NA	NA	NA	NA	NA	NA	NA	NA	NA	NA	NA	NA	NA	NA	NA	NA	NA	NA	NA	NA	NA	NA	NA	NA	NA	NA	NA	0.01835	1.00000	1.83486	0.07957	FALSE	FALSE	0.00000	1.00000	0.00000	1.00000	FALSE	FALSE	NA
Gag 287	NA	NA	NA	NA	NA	NA	NA	NA	NA	NA	NA	NA	NA	NA	NA	NA	NA	NA	NA	NA	NA	NA	NA	NA	NA	NA	NA	NA	NA	NA	NA	NA	NA	NA	NA	NA	0.00917	1.00000	1.60550	0.68342	FALSE	FALSE	0.00000	1.00000	0.00000	1.00000	FALSE	FALSE	NA
Gag 288	NA	NA	NA	NA	NA	NA	NA	NA	NA	NA	NA	NA	NA	NA	NA	NA	NA	NA	NA	NA	NA	NA	NA	NA	NA	NA	NA	NA	NA	NA	NA	NA	NA	NA	NA	NA	0.02752	1.00000	1.71560	0.33083	FALSE	FALSE	0.00000	1.00000	0.00000	1.00000	FALSE	FALSE	NA
Gag 289	NA	NA	NA	NA	NA	NA	NA	NA	NA	NA	NA	NA	NA	NA	NA	NA	NA	NA	NA	NA	NA	NA	NA	NA	NA	NA	NA	NA	NA	NA	NA	NA	NA	NA	NA	NA	0.02752	1.00000	1.69725	0.38726	FALSE	FALSE	0.00000	1.00000	0.00000	1.00000	FALSE	FALSE	NA
Gag 290	NA	NA	NA	NA	NA	NA	NA	NA	NA	NA	NA	NA	NA	NA	NA	NA	NA	NA	NA	NA	NA	NA	NA	NA	NA	NA	NA	NA	NA	NA	NA	NA	NA	NA	NA	NA	0.03670	0.99997	1.79817	0.13315	FALSE	FALSE	0.00000	1.00000	0.00000	1.00000	FALSE	FALSE	NA
Gag 291	NA	NA	NA	NA	NA	NA	NA	NA	NA	NA	NA	NA	NA	NA	NA	NA	NA	NA	NA	NA	NA	NA	NA	NA	NA	NA	NA	NA	NA	NA	NA	NA	NA	NA	NA	NA	0.04587	0.99987	1.13761	1.00000	FALSE	FALSE	0.00000	1.00000	0.00000	1.00000	FALSE	FALSE	NA
Gag 292	NA	NA	NA	NA	NA	NA	NA	NA	NA	NA	NA	NA	NA	NA	NA	NA	NA	NA	NA	NA	NA	NA	NA	NA	NA	NA	NA	NA	NA	NA	NA	NA	NA	NA	NA	NA	0.04587	0.99987	1.17431	0.99999	FALSE	FALSE	0.00000	1.00000	0.00000	1.00000	FALSE	FALSE	NA
Gag 293	NA	NA	NA	NA	NA	NA	NA	NA	NA	NA	NA	NA	NA	NA	NA	NA	NA	NA	NA	NA	NA	NA	NA	NA	NA	NA	NA	NA	NA	NA	NA	NA	NA	NA	NA	NA	0.04587	0.99987	1.50459	0.90883	FALSE	FALSE	0.00000	1.00000	0.00000	1.00000	FALSE	FALSE	NA
Gag 294	NA	NA	NA	NA	NA	NA	NA	NA	NA	NA	NA	NA	NA	NA	NA	NA	NA	NA	NA	NA	NA	NA	NA	NA	NA	NA	NA	NA	NA	NA	NA	NA	NA	NA	NA	NA	0.07339	0.99579	1.88073	0.03788	FALSE	TRUE	0.00000	1.00000	0.00000	1.00000	FALSE	FALSE	NA
Gag 295	NA	NA	NA	NA	NA	NA	NA	NA	NA	NA	NA	NA	NA	NA	NA	NA	NA	NA	NA	NA	NA	NA	NA	NA	NA	NA	NA	NA	NA	NA	NA	NA	NA	NA	NA	NA	0.07339	0.99579	1.64220	0.56756	FALSE	FALSE	0.00000	1.00000	0.00000	1.00000	FALSE	FALSE	NA
Gag 296	NA	NA	NA	NA	NA	NA	NA	NA	NA	NA	NA	NA	NA	NA	NA	NA	NA	NA	NA	NA	NA	NA	NA	NA	NA	NA	NA	NA	NA	NA	NA	NA	NA	NA	NA	NA	0.07339	0.99579	1.66972	0.47658	FALSE	FALSE	0.00000	1.00000	0.00000	1.00000	FALSE	FALSE	NA
Gag 297	NA	NA	NA	NA	NA	NA	NA	NA	NA	NA	NA	NA	NA	NA	NA	NA	NA	NA	NA	NA	NA	NA	NA	NA	NA	NA	NA	NA	NA	NA	NA	NA	NA	NA	NA	NA	0.06422	0.99844	2.08257	0.00039	FALSE	TRUE	0.00000	1.00000	0.00000	1.00000	FALSE	FALSE	NA
Gag 298	NA	NA	NA	NA	NA	NA	NA	NA	NA	NA	NA	NA	NA	NA	NA	NA	NA	NA	NA	NA	NA	NA	NA	NA	NA	NA	NA	NA	NA	NA	NA	NA	NA	NA	NA	NA	0.07339	0.99579	2.21101	0.00001	FALSE	TRUE	0.00000	1.00000	0.00000	1.00000	FALSE	FALSE	NA
Gag 299	NA	NA	NA	NA	NA	NA	NA	NA	NA	NA	NA	NA	NA	NA	NA	NA	NA	NA	NA	NA	NA	NA	NA	NA	NA	NA	NA	NA	NA	NA	NA	NA	NA	NA	NA	NA	0.06422	0.99844	2.17431	0.00002	FALSE	TRUE	0.00000	1.00000	0.00000	1.00000	FALSE	FALSE	NA
Gag 300	NA	NA	NA	NA	NA	NA	NA	NA	NA	NA	NA	NA	NA	NA	NA	NA	NA	NA	NA	NA	NA	NA	NA	NA	NA	NA	NA	NA	NA	NA	NA	NA	NA	NA	NA	NA	0.04587	0.99987	2.20183	0.00001	FALSE	TRUE	0.00000	1.00000	0.00000	1.00000	FALSE	FALSE	NA
Gag 301	NA	NA	NA	NA	NA	NA	NA	NA	NA	NA	NA	NA	NA	NA	NA	NA	NA	NA	NA	NA	NA	NA	NA	NA	NA	NA	NA	NA	NA	NA	NA	NA	NA	NA	NA	NA	0.04587	0.99987	2.16514	0.00003	FALSE	TRUE	0.00000	1.00000	0.00000	1.00000	FALSE	FALSE	NA
Gag 302	NA	NA	NA	NA	NA	NA	NA	NA	NA	NA	NA	NA	NA	NA	NA	NA	NA	NA	NA	NA	NA	NA	NA	NA	NA	NA	NA	NA	NA	NA	NA	NA	NA	NA	NA	NA	0.04587	0.99987	1.80734	0.11783	FALSE	FALSE	0.00000	1.00000	0.00000	1.00000	FALSE	FALSE	NA
Gag 303	NA	NA	NA	NA	NA	NA	NA	NA	NA	NA	NA	NA	NA	NA	NA	NA	NA	NA	NA	NA	NA	NA	NA	NA	NA	NA	NA	NA	NA	NA	NA	NA	NA	NA	NA	NA	0.01835	1.00000	1.43119	0.97545	FALSE	FALSE	0.00000	1.00000	0.00000	1.00000	FALSE	FALSE	NA
Gag 304	NA	NA	NA	NA	NA	NA	NA	NA	NA	NA	NA	NA	NA	NA	NA	NA	NA	NA	NA	NA	NA	NA	NA	NA	NA	NA	NA	NA	NA	NA	NA	NA	NA	NA	NA	NA	0.01835	1.00000	1.43119	0.97545	FALSE	FALSE	0.00000	1.00000	0.00000	1.00000	FALSE	FALSE	NA
Gag 305	NA	NA	NA	NA	NA	NA	NA	NA	NA	NA	NA	NA	NA	NA	NA	NA	NA	NA	NA	NA	NA	NA	NA	NA	NA	NA	NA	NA	NA	NA	NA	NA	NA	NA	NA	NA	0.01835	1.00000	1.40367	0.98639	FALSE	FALSE	0.00000	1.00000	0.00000	1.00000	FALSE	FALSE	NA
Gag 306	NA	NA	NA	NA	NA	NA	NA	NA	NA	NA	NA	NA	NA	NA	NA	NA	NA	NA	NA	NA	NA	NA	NA	NA	NA	NA	NA	NA	NA	NA	NA	NA	NA	NA	NA	NA	0.00917	1.00000	0.89908	1.00000	FALSE	FALSE	0.00000	1.00000	0.00000	1.00000	FALSE	FALSE	NA
Gag 307	NA	NA	NA	NA	NA	NA	NA	NA	NA	NA	NA	NA	NA	NA	NA	NA	NA	NA	NA	NA	NA	NA	NA	NA	NA	NA	NA	NA	NA	NA	NA	NA	NA	NA	NA	NA	0.00000	1.00000	0.77064	1.00000	FALSE	FALSE	0.00000	1.00000	0.00000	1.00000	FALSE	FALSE	NA
Gag 308	NA	NA	NA	NA	NA	NA	NA	NA	NA	NA	NA	NA	NA	NA	NA	NA	NA	NA	NA	NA	NA	NA	NA	NA	NA	NA	NA	NA	NA	NA	NA	NA	NA	NA	NA	NA	0.00000	1.00000	1.42202	0.97971	FALSE	FALSE	0.00000	1.00000	0.00000	1.00000	FALSE	FALSE	NA
Gag 309	NA	NA	NA	NA	NA	NA	NA	NA	NA	NA	NA	NA	NA	NA	NA	NA	NA	NA	NA	NA	NA	NA	NA	NA	NA	NA	NA	NA	NA	NA	NA	NA	NA	NA	NA	NA	0.00000	1.00000	1.08257	1.00000	FALSE	FALSE	0.00000	1.00000	0.00000	1.00000	FALSE	FALSE	NA
Gag 310	NA	NA	NA	NA	NA	NA	NA	NA	NA	NA	NA	NA	NA	NA	NA	NA	NA	NA	NA	NA	NA	NA	NA	NA	NA	NA	NA	NA	NA	NA	NA	NA	NA	NA	NA	NA	0.00000	1.00000	1.07339	1.00000	FALSE	FALSE	0.00000	1.00000	0.00000	1.00000	FALSE	FALSE	NA
Gag 311	NA	NA	NA	NA	NA	NA	NA	NA	NA	NA	NA	NA	NA	NA	NA	NA	NA	NA	NA	NA	NA	NA	NA	NA	NA	NA	NA	NA	NA	NA	NA	NA	NA	NA	NA	NA	0.00000	1.00000	1.15596	1.00000	FALSE	FALSE	0.00000	1.00000	0.00000	1.00000	FALSE	FALSE	NA
Gag 312	NA	NA	NA	NA	NA	NA	NA	NA	NA	NA	NA	NA	NA	NA	NA	NA	NA	NA	NA	NA	NA	NA	NA	NA	NA	NA	NA	NA	NA	NA	NA	NA	NA	NA	NA	NA	0.00000	1.00000	0.93578	1.00000	FALSE	FALSE	0.00000	1.00000	0.00000	1.00000	FALSE	FALSE	NA
Gag 313	NA	NA	NA	NA	NA	NA	NA	NA	NA	NA	NA	NA	NA	NA	NA	NA	NA	NA	NA	NA	NA	NA	NA	NA	NA	NA	NA	NA	NA	NA	NA	NA	NA	NA	NA	NA	0.00000	1.00000	1.71560	0.33083	FALSE	FALSE	0.00000	1.00000	0.00000	1.00000	FALSE	FALSE	NA
Gag 314	NA	NA	NA	NA	NA	NA	NA	NA	NA	NA	NA	NA	NA	NA	NA	NA	NA	NA	NA	NA	NA	NA	NA	NA	NA	NA	NA	NA	NA	NA	NA	NA	NA	NA	NA	NA	0.00000	1.00000	2.11927	0.00013	FALSE	TRUE	0.00000	1.00000	0.00000	1.00000	FALSE	FALSE	NA
Gag 315	NA	NA	NA	NA	NA	NA	NA	NA	NA	NA	NA	NA	NA	NA	NA	NA	NA	NA	NA	NA	NA	NA	NA	NA	NA	NA	NA	NA	NA	NA	NA	NA	NA	NA	NA	NA	0.06422	0.99844	3.00917	0.00000	FALSE	TRUE	0.00000	1.00000	0.00000	1.00000	FALSE	FALSE	NA
Gag 316	NA	NA	NA	NA	NA	NA	NA	NA	NA	NA	NA	NA	NA	NA	NA	NA	NA	NA	NA	NA	NA	NA	NA	NA	NA	NA	NA	NA	NA	NA	NA	NA	NA	NA	NA	NA	0.11009	0.92859	3.52294	0.00000	FALSE	TRUE	0.00000	1.00000	0.00000	1.00000	FALSE	FALSE	NA
Gag 317	NA	NA	NA	NA	NA	NA	NA	NA	NA	NA	NA	NA	NA	NA	NA	NA	NA	NA	NA	NA	NA	NA	NA	NA	NA	NA	NA	NA	NA	NA	NA	NA	NA	NA	NA	NA	0.11009	0.92859	2.77064	0.00000	FALSE	TRUE	0.00000	1.00000	0.00000	1.00000	FALSE	FALSE	NA
Gag 318	NA	NA	NA	NA	NA	NA	NA	NA	NA	NA	NA	NA	NA	NA	NA	NA	NA	NA	NA	NA	NA	NA	NA	NA	NA	NA	NA	NA	NA	NA	NA	NA	NA	NA	NA	NA	0.11009	0.92859	2.76147	0.00000	FALSE	TRUE	0.00000	1.00000	0.00000	1.00000	FALSE	FALSE	NA
Gag 319	NA	NA	NA	NA	NA	NA	NA	NA	NA	NA	NA	NA	NA	NA	NA	NA	NA	NA	NA	NA	NA	NA	NA	NA	NA	NA	NA	NA	NA	NA	NA	NA	NA	NA	NA	NA	0.11009	0.92859	2.77982	0.00000	FALSE	TRUE	0.00000	1.00000	0.00000	1.00000	FALSE	FALSE	NA
Gag 320	NA	NA	NA	NA	NA	NA	NA	NA	NA	NA	NA	NA	NA	NA	NA	NA	NA	NA	NA	NA	NA	NA	NA	NA	NA	NA	NA	NA	NA	NA	NA	NA	NA	NA	NA	NA	0.11927	0.88387	2.74312	0.00000	FALSE	TRUE	0.00000	1.00000	0.00000	1.00000	FALSE	FALSE	NA
Gag 321	NA	NA	NA	NA	NA	NA	NA	NA	NA	NA	NA	NA	NA	NA	NA	NA	NA	NA	NA	NA	NA	NA	NA	NA	NA	NA	NA	NA	NA	NA	NA	NA	NA	NA	NA	NA	0.11927	0.88387	3.13761	0.00000	FALSE	TRUE	0.00000	1.00000	0.00000	1.00000	FALSE	FALSE	NA
Gag 322	NA	NA	NA	NA	NA	NA	NA	NA	NA	NA	NA	NA	NA	NA	NA	NA	NA	NA	NA	NA	NA	NA	NA	NA	NA	NA	NA	NA	NA	NA	NA	NA	NA	NA	NA	NA	0.11927	0.88387	2.33028	0.00000	FALSE	TRUE	0.00000	1.00000	0.00000	1.00000	FALSE	FALSE	NA
Gag 323	NA	NA	NA	NA	NA	NA	NA	NA	NA	NA	NA	NA	NA	NA	NA	NA	NA	NA	NA	NA	NA	NA	NA	NA	NA	NA	NA	NA	NA	NA	NA	NA	NA	NA	NA	NA	0.11927	0.88387	1.92661	0.01615	FALSE	TRUE	0.00000	1.00000	0.00000	1.00000	FALSE	FALSE	NA
Gag 324	NA	NA	NA	NA	NA	NA	NA	NA	NA	NA	NA	NA	NA	NA	NA	NA	NA	NA	NA	NA	NA	NA	NA	NA	NA	NA	NA	NA	NA	NA	NA	NA	NA	NA	NA	NA	0.05505	0.99950	1.01835	1.00000	FALSE	FALSE	0.00000	1.00000	0.00000	1.00000	FALSE	FALSE	NA
Gag 325	NA	NA	NA	NA	NA	NA	NA	NA	NA	NA	NA	NA	NA	NA	NA	NA	NA	NA	NA	NA	NA	NA	NA	NA	NA	NA	NA	NA	NA	NA	NA	NA	NA	NA	NA	NA	0.00917	1.00000	0.55046	1.00000	FALSE	FALSE	0.00000	1.00000	0.30275	1.00000	FALSE	FALSE	NA
Gag 326	NA	NA	NA	NA	NA	NA	NA	NA	NA	NA	NA	NA	NA	NA	NA	NA	NA	NA	NA	NA	NA	NA	NA	NA	NA	NA	NA	NA	NA	NA	NA	NA	NA	NA	NA	NA	0.00917	1.00000	0.55046	1.00000	FALSE	FALSE	0.00917	1.00000	0.68807	1.00000	FALSE	FALSE	NA
Gag 327	NA	NA	NA	NA	NA	NA	NA	NA	NA	NA	NA	NA	NA	NA	NA	NA	NA	NA	NA	NA	NA	NA	NA	NA	NA	NA	NA	NA	NA	NA	NA	NA	NA	NA	NA	NA	0.00917	1.00000	1.21101	0.99996	FALSE	FALSE	0.45872	1.00000	2.19266	1.00000	FALSE	FALSE	NA
Gag 328	NA	NA	NA	NA	NA	NA	NA	NA	NA	NA	NA	NA	NA	NA	NA	NA	NA	NA	NA	NA	NA	NA	NA	NA	NA	NA	NA	NA	NA	NA	NA	NA	NA	NA	NA	NA	0.00917	1.00000	1.19266	0.99998	FALSE	FALSE	1.08257	1.00000	5.02752	1.00000	FALSE	FALSE	NA
Gag 329	NA	NA	NA	NA	NA	NA	NA	NA	NA	NA	NA	NA	NA	NA	NA	NA	NA	NA	NA	NA	NA	NA	NA	NA	NA	NA	NA	NA	NA	NA	NA	NA	NA	NA	NA	NA	0.00000	1.00000	1.14679	1.00000	FALSE	FALSE	2.46789	0.00038	8.41284	0.99990	TRUE	FALSE	NA
Gag 330	NA	NA	NA	NA	NA	NA	NA	NA	NA	NA	NA	NA	NA	NA	NA	NA	NA	NA	NA	NA	NA	NA	NA	NA	NA	NA	NA	NA	NA	NA	NA	NA	NA	NA	NA	NA	0.00000	1.00000	0.73394	1.00000	FALSE	FALSE	3.85321	0.00000	11.79817	0.00000	TRUE	TRUE	NA
Gag 331	NA	NA	NA	NA	NA	NA	NA	NA	NA	NA	NA	NA	NA	NA	NA	NA	NA	NA	NA	NA	NA	NA	NA	NA	NA	NA	NA	NA	NA	NA	NA	NA	NA	NA	NA	NA	0.00000	1.00000	0.75229	1.00000	FALSE	FALSE	4.88073	0.00000	15.02752	0.00000	TRUE	TRUE	NA
Gag 332	NA	NA	NA	NA	NA	NA	NA	NA	NA	NA	NA	NA	NA	NA	NA	NA	NA	NA	NA	NA	NA	NA	NA	NA	NA	NA	NA	NA	NA	NA	NA	NA	NA	NA	NA	NA	0.00000	1.00000	1.02752	1.00000	FALSE	FALSE	5.30275	0.00000	17.21101	0.00000	TRUE	TRUE	NA
Gag 333	NA	NA	NA	NA	NA	NA	NA	NA	NA	NA	NA	NA	NA	NA	NA	NA	NA	NA	NA	NA	NA	NA	NA	NA	NA	NA	NA	NA	NA	NA	NA	NA	NA	NA	NA	NA	0.00000	1.00000	1.27523	0.99960	FALSE	FALSE	5.38532	0.00000	18.08257	0.00000	TRUE	TRUE	NA
Gag 334	NA	NA	NA	NA	NA	NA	NA	NA	NA	NA	NA	NA	NA	NA	NA	NA	NA	NA	NA	NA	NA	NA	NA	NA	NA	NA	NA	NA	NA	NA	NA	NA	NA	NA	NA	NA	0.00000	1.00000	1.22936	0.99992	FALSE	FALSE	5.38532	0.00000	18.11009	0.00000	TRUE	TRUE	NA
Gag 335	NA	NA	NA	NA	NA	NA	NA	NA	NA	NA	NA	NA	NA	NA	NA	NA	NA	NA	NA	NA	NA	NA	NA	NA	NA	NA	NA	NA	NA	NA	NA	NA	NA	NA	NA	NA	0.00000	1.00000	1.34862	0.99647	FALSE	FALSE	5.38532	0.00000	18.11009	0.00000	TRUE	TRUE	NA
Gag 336	NA	NA	NA	NA	NA	NA	NA	NA	NA	NA	NA	NA	NA	NA	NA	NA	NA	NA	NA	NA	NA	NA	NA	NA	NA	NA	NA	NA	NA	NA	NA	NA	NA	NA	NA	NA	0.00000	1.00000	1.01835	1.00000	FALSE	FALSE	5.38532	0.00000	18.11009	0.00000	TRUE	TRUE	NA
Gag 337	NA	NA	NA	NA	NA	NA	NA	NA	NA	NA	NA	NA	NA	NA	NA	NA	NA	NA	NA	NA	NA	NA	NA	NA	NA	NA	NA	NA	NA	NA	NA	NA	NA	NA	NA	NA	0.00000	1.00000	1.05505	1.00000	FALSE	FALSE	5.38532	0.00000	18.11009	0.00000	TRUE	TRUE	NA
Gag 338	NA	NA	NA	NA	NA	NA	NA	NA	NA	NA	NA	NA	NA	NA	NA	NA	NA	NA	NA	NA	NA	NA	NA	NA	NA	NA	NA	NA	NA	NA	NA	NA	NA	NA	NA	NA	0.01835	1.00000	1.22936	0.99992	FALSE	FALSE	5.38532	0.00000	18.11009	0.00000	TRUE	TRUE	NA
Gag 339	NA	NA	NA	NA	NA	NA	NA	NA	NA	NA	NA	NA	NA	NA	NA	NA	NA	NA	NA	NA	NA	NA	NA	NA	NA	NA	NA	NA	NA	NA	NA	NA	NA	NA	NA	NA	0.01835	1.00000	1.24771	0.99984	FALSE	FALSE	5.38532	0.00000	18.11009	0.00000	TRUE	TRUE	NA
Gag 340	NA	NA	NA	NA	NA	NA	NA	NA	NA	NA	NA	NA	NA	NA	NA	NA	NA	NA	NA	NA	NA	NA	NA	NA	NA	NA	NA	NA	NA	NA	NA	NA	NA	NA	NA	NA	0.01835	1.00000	1.21101	0.99996	FALSE	FALSE	5.38532	0.00000	17.82569	0.00000	TRUE	TRUE	NA
Gag 341	NA	NA	NA	NA	NA	NA	NA	NA	NA	NA	NA	NA	NA	NA	NA	NA	NA	NA	NA	NA	NA	NA	NA	NA	NA	NA	NA	NA	NA	NA	NA	NA	NA	NA	NA	NA	0.01835	1.00000	1.00000	1.00000	FALSE	FALSE	5.37615	0.00000	17.44037	0.00000	TRUE	TRUE	NA
Gag 342	NA	NA	NA	NA	NA	NA	NA	NA	NA	NA	NA	NA	NA	NA	NA	NA	NA	NA	NA	NA	NA	NA	NA	NA	NA	NA	NA	NA	NA	NA	NA	NA	NA	NA	NA	NA	0.01835	1.00000	0.93578	1.00000	FALSE	FALSE	4.92661	0.00000	15.93578	0.00000	TRUE	TRUE	NA
Gag 343	NA	NA	NA	NA	NA	NA	NA	NA	NA	NA	NA	NA	NA	NA	NA	NA	NA	NA	NA	NA	NA	NA	NA	NA	NA	NA	NA	NA	NA	NA	NA	NA	NA	NA	NA	NA	0.01835	1.00000	0.93578	1.00000	FALSE	FALSE	4.30275	0.00000	13.10092	0.00000	TRUE	TRUE	NA
Gag 344	NA	NA	NA	NA	NA	NA	NA	NA	NA	NA	NA	NA	NA	NA	NA	NA	NA	NA	NA	NA	NA	NA	NA	NA	NA	NA	NA	NA	NA	NA	NA	NA	NA	NA	NA	NA	0.01835	1.00000	0.96330	1.00000	FALSE	FALSE	2.91743	0.00000	9.71560	0.10983	TRUE	FALSE	NA
Gag 1	NA	NA	NA	NA	NA	NA	NA	NA	NA	NA	NA	NA	NA	NA	NA	NA	NA	NA	NA	NA	NA	NA	NA	NA	NA	NA	NA	NA	NA	NA	NA	NA	NA	NA	NA	NA	0.00000	1.00000	0.05505	1.00000	FALSE	FALSE	0.00000	1.00000	0.00000	1.00000	FALSE	FALSE	NA
Gag 2	NA	NA	NA	NA	NA	NA	NA	NA	NA	NA	NA	NA	NA	NA	NA	NA	NA	NA	NA	NA	NA	NA	NA	NA	NA	NA	NA	NA	NA	NA	NA	NA	NA	NA	NA	NA	0.00000	1.00000	0.08257	1.00000	FALSE	FALSE	0.00000	1.00000	0.00917	1.00000	FALSE	FALSE	NA
Gag 3	NA	NA	NA	NA	NA	NA	NA	NA	NA	NA	NA	NA	NA	NA	NA	NA	NA	NA	NA	NA	NA	NA	NA	NA	NA	NA	NA	NA	NA	NA	NA	NA	NA	NA	NA	NA	0.00000	1.00000	0.08257	1.00000	FALSE	FALSE	0.00000	1.00000	0.01835	1.00000	FALSE	FALSE	NA
Gag 4	NA	NA	NA	NA	NA	NA	NA	NA	NA	NA	NA	NA	NA	NA	NA	NA	NA	NA	NA	NA	NA	NA	NA	NA	NA	NA	NA	NA	NA	NA	NA	NA	NA	NA	NA	NA	0.00000	1.00000	0.11009	1.00000	FALSE	FALSE	0.00000	1.00000	0.02752	1.00000	FALSE	FALSE	NA
Gag 5	NA	NA	NA	NA	NA	NA	NA	NA	NA	NA	NA	NA	NA	NA	NA	NA	NA	NA	NA	NA	NA	NA	NA	NA	NA	NA	NA	NA	NA	NA	NA	NA	NA	NA	NA	NA	0.00000	1.00000	0.19266	1.00000	FALSE	FALSE	0.00000	1.00000	0.02752	1.00000	FALSE	FALSE	NA
Gag 6	NA	NA	NA	NA	NA	NA	NA	NA	NA	NA	NA	NA	NA	NA	NA	NA	NA	NA	NA	NA	NA	NA	NA	NA	NA	NA	NA	NA	NA	NA	NA	NA	NA	NA	NA	NA	0.00000	1.00000	0.20183	1.00000	FALSE	FALSE	0.00000	1.00000	0.02752	1.00000	FALSE	FALSE	NA
Gag 7	NA	NA	NA	NA	NA	NA	NA	NA	NA	NA	NA	NA	NA	NA	NA	NA	NA	NA	NA	NA	NA	NA	NA	NA	NA	NA	NA	NA	NA	NA	NA	NA	NA	NA	NA	NA	0.18349	0.29540	0.59633	1.00000	FALSE	FALSE	0.00000	1.00000	0.02752	1.00000	FALSE	FALSE	NA
Gag 8	NA	NA	NA	NA	NA	NA	NA	NA	NA	NA	NA	NA	NA	NA	NA	NA	NA	NA	NA	NA	NA	NA	NA	NA	NA	NA	NA	NA	NA	NA	NA	NA	NA	NA	NA	NA	0.21101	0.11239	1.35780	0.99550	FALSE	FALSE	0.00000	1.00000	0.03670	1.00000	FALSE	FALSE	NA
Gag 9	NA	NA	NA	NA	NA	NA	NA	NA	NA	NA	NA	NA	NA	NA	NA	NA	NA	NA	NA	NA	NA	NA	NA	NA	NA	NA	NA	NA	NA	NA	NA	NA	NA	NA	NA	NA	0.21101	0.11239	1.35780	0.99550	FALSE	FALSE	0.00000	1.00000	0.04587	1.00000	FALSE	FALSE	NA
Gag 10	NA	NA	NA	NA	NA	NA	NA	NA	NA	NA	NA	NA	NA	NA	NA	NA	NA	NA	NA	NA	NA	NA	NA	NA	NA	NA	NA	NA	NA	NA	NA	NA	NA	NA	NA	NA	0.21101	0.11239	1.30275	0.99904	FALSE	FALSE	0.00000	1.00000	0.40367	1.00000	FALSE	FALSE	NA
Gag 11	NA	NA	NA	NA	NA	NA	NA	NA	NA	NA	NA	NA	NA	NA	NA	NA	NA	NA	NA	NA	NA	NA	NA	NA	NA	NA	NA	NA	NA	NA	NA	NA	NA	NA	NA	NA	0.27523	0.00365	1.88991	0.03223	TRUE	TRUE	0.00000	1.00000	0.76147	1.00000	FALSE	FALSE	NA
Gag 12	NA	NA	NA	NA	NA	NA	NA	NA	NA	NA	NA	NA	NA	NA	NA	NA	NA	NA	NA	NA	NA	NA	NA	NA	NA	NA	NA	NA	NA	NA	NA	NA	NA	NA	NA	NA	0.28440	0.00197	2.08257	0.00039	TRUE	TRUE	0.00000	1.00000	1.15596	1.00000	FALSE	FALSE	NA
Gag 13	NA	NA	NA	NA	NA	NA	NA	NA	NA	NA	NA	NA	NA	NA	NA	NA	NA	NA	NA	NA	NA	NA	NA	NA	NA	NA	NA	NA	NA	NA	NA	NA	NA	NA	NA	NA	0.28440	0.00197	2.19266	0.00001	TRUE	TRUE	0.00000	1.00000	1.15596	1.00000	FALSE	FALSE	NA
Gag 14	NA	NA	NA	NA	NA	NA	NA	NA	NA	NA	NA	NA	NA	NA	NA	NA	NA	NA	NA	NA	NA	NA	NA	NA	NA	NA	NA	NA	NA	NA	NA	NA	NA	NA	NA	NA	0.54128	0.00000	2.44954	0.00000	TRUE	TRUE	0.00000	1.00000	1.15596	1.00000	FALSE	FALSE	NA
Gag 15	NA	NA	NA	NA	NA	NA	NA	NA	NA	NA	NA	NA	NA	NA	NA	NA	NA	NA	NA	NA	NA	NA	NA	NA	NA	NA	NA	NA	NA	NA	NA	NA	NA	NA	NA	NA	0.54128	0.00000	2.44954	0.00000	TRUE	TRUE	0.00000	1.00000	1.15596	1.00000	FALSE	FALSE	NA
Gag 16	NA	NA	NA	NA	NA	NA	NA	NA	NA	NA	NA	NA	NA	NA	NA	NA	NA	NA	NA	NA	NA	NA	NA	NA	NA	NA	NA	NA	NA	NA	NA	NA	NA	NA	NA	NA	0.35780	0.00001	2.24771	0.00000	TRUE	TRUE	0.00000	1.00000	1.15596	1.00000	FALSE	FALSE	NA
Gag 17	NA	NA	NA	NA	NA	NA	NA	NA	NA	NA	NA	NA	NA	NA	NA	NA	NA	NA	NA	NA	NA	NA	NA	NA	NA	NA	NA	NA	NA	NA	NA	NA	NA	NA	NA	NA	0.33028	0.00006	1.48624	0.93205	TRUE	FALSE	0.00000	1.00000	1.14679	1.00000	FALSE	FALSE	NA
Gag 18	NA	NA	NA	NA	NA	NA	NA	NA	NA	NA	NA	NA	NA	NA	NA	NA	NA	NA	NA	NA	NA	NA	NA	NA	NA	NA	NA	NA	NA	NA	NA	NA	NA	NA	NA	NA	0.33945	0.00003	2.18349	0.00002	TRUE	TRUE	0.00000	1.00000	1.13761	1.00000	FALSE	FALSE	NA
Gag 19	NA	NA	NA	NA	NA	NA	NA	NA	NA	NA	NA	NA	NA	NA	NA	NA	NA	NA	NA	NA	NA	NA	NA	NA	NA	NA	NA	NA	NA	NA	NA	NA	NA	NA	NA	NA	0.33945	0.00003	2.18349	0.00002	TRUE	TRUE	0.00000	1.00000	1.12844	1.00000	FALSE	FALSE	NA
Gag 20	NA	NA	NA	NA	NA	NA	NA	NA	NA	NA	NA	NA	NA	NA	NA	NA	NA	NA	NA	NA	NA	NA	NA	NA	NA	NA	NA	NA	NA	NA	NA	NA	NA	NA	NA	NA	0.27523	0.00365	1.67890	0.44639	TRUE	FALSE	0.00000	1.00000	1.12844	1.00000	FALSE	FALSE	NA
Gag 21	NA	NA	NA	NA	NA	NA	NA	NA	NA	NA	NA	NA	NA	NA	NA	NA	NA	NA	NA	NA	NA	NA	NA	NA	NA	NA	NA	NA	NA	NA	NA	NA	NA	NA	NA	NA	0.26606	0.00655	1.48624	0.93205	TRUE	FALSE	0.00000	1.00000	1.12844	1.00000	FALSE	FALSE	NA
Gag 22	NA	NA	NA	NA	NA	NA	NA	NA	NA	NA	NA	NA	NA	NA	NA	NA	NA	NA	NA	NA	NA	NA	NA	NA	NA	NA	NA	NA	NA	NA	NA	NA	NA	NA	NA	NA	0.26606	0.00655	1.91743	0.01932	TRUE	TRUE	0.00000	1.00000	1.12844	1.00000	FALSE	FALSE	NA
Gag 23	NA	NA	NA	NA	NA	NA	NA	NA	NA	NA	NA	NA	NA	NA	NA	NA	NA	NA	NA	NA	NA	NA	NA	NA	NA	NA	NA	NA	NA	NA	NA	NA	NA	NA	NA	NA	0.00917	1.00000	1.57798	0.76087	FALSE	FALSE	0.00000	1.00000	1.11927	1.00000	FALSE	FALSE	NA
Gag 24	NA	NA	NA	NA	NA	NA	NA	NA	NA	NA	NA	NA	NA	NA	NA	NA	NA	NA	NA	NA	NA	NA	NA	NA	NA	NA	NA	NA	NA	NA	NA	NA	NA	NA	NA	NA	0.00917	1.00000	1.56881	0.78426	FALSE	FALSE	0.00000	1.00000	1.11009	1.00000	FALSE	FALSE	NA
Gag 25	NA	NA	NA	NA	NA	NA	NA	NA	NA	NA	NA	NA	NA	NA	NA	NA	NA	NA	NA	NA	NA	NA	NA	NA	NA	NA	NA	NA	NA	NA	NA	NA	NA	NA	NA	NA	0.00917	1.00000	1.37615	0.99286	FALSE	FALSE	0.00000	1.00000	0.75229	1.00000	FALSE	FALSE	NA
Gag 26	NA	NA	NA	NA	NA	NA	NA	NA	NA	NA	NA	NA	NA	NA	NA	NA	NA	NA	NA	NA	NA	NA	NA	NA	NA	NA	NA	NA	NA	NA	NA	NA	NA	NA	NA	NA	0.00917	1.00000	1.64220	0.56756	FALSE	FALSE	0.00000	1.00000	0.39450	1.00000	FALSE	FALSE	NA
Gag 27	NA	NA	NA	NA	NA	NA	NA	NA	NA	NA	NA	NA	NA	NA	NA	NA	NA	NA	NA	NA	NA	NA	NA	NA	NA	NA	NA	NA	NA	NA	NA	NA	NA	NA	NA	NA	0.00000	1.00000	1.08257	1.00000	FALSE	FALSE	0.00000	1.00000	0.00000	1.00000	FALSE	FALSE	NA
Gag 28	NA	NA	NA	NA	NA	NA	NA	NA	NA	NA	NA	NA	NA	NA	NA	NA	NA	NA	NA	NA	NA	NA	NA	NA	NA	NA	NA	NA	NA	NA	NA	NA	NA	NA	NA	NA	0.43119	0.00000	1.51376	0.89526	TRUE	FALSE	0.00000	1.00000	0.00000	1.00000	FALSE	FALSE	NA
Gag 29	NA	NA	NA	NA	NA	NA	NA	NA	NA	NA	NA	NA	NA	NA	NA	NA	NA	NA	NA	NA	NA	NA	NA	NA	NA	NA	NA	NA	NA	NA	NA	NA	NA	NA	NA	NA	0.43119	0.00000	1.98165	0.00501	TRUE	TRUE	0.00000	1.00000	0.00000	1.00000	FALSE	FALSE	NA
Gag 30	NA	NA	NA	NA	NA	NA	NA	NA	NA	NA	NA	NA	NA	NA	NA	NA	NA	NA	NA	NA	NA	NA	NA	NA	NA	NA	NA	NA	NA	NA	NA	NA	NA	NA	NA	NA	0.43119	0.00000	2.64220	0.00000	TRUE	TRUE	0.00000	1.00000	0.00000	1.00000	FALSE	FALSE	NA
Gag 31	NA	NA	NA	NA	NA	NA	NA	NA	NA	NA	NA	NA	NA	NA	NA	NA	NA	NA	NA	NA	NA	NA	NA	NA	NA	NA	NA	NA	NA	NA	NA	NA	NA	NA	NA	NA	0.43119	0.00000	2.32110	0.00000	TRUE	TRUE	0.00000	1.00000	0.00000	1.00000	FALSE	FALSE	NA
Gag 32	NA	NA	NA	NA	NA	NA	NA	NA	NA	NA	NA	NA	NA	NA	NA	NA	NA	NA	NA	NA	NA	NA	NA	NA	NA	NA	NA	NA	NA	NA	NA	NA	NA	NA	NA	NA	0.43119	0.00000	2.39450	0.00000	TRUE	TRUE	0.00000	1.00000	0.00000	1.00000	FALSE	FALSE	NA
Gag 33	NA	NA	NA	NA	NA	NA	NA	NA	NA	NA	NA	NA	NA	NA	NA	NA	NA	NA	NA	NA	NA	NA	NA	NA	NA	NA	NA	NA	NA	NA	NA	NA	NA	NA	NA	NA	0.43119	0.00000	2.42202	0.00000	TRUE	TRUE	0.00000	1.00000	0.00000	1.00000	FALSE	FALSE	NA
Gag 34	NA	NA	NA	NA	NA	NA	NA	NA	NA	NA	NA	NA	NA	NA	NA	NA	NA	NA	NA	NA	NA	NA	NA	NA	NA	NA	NA	NA	NA	NA	NA	NA	NA	NA	NA	NA	0.43119	0.00000	2.44954	0.00000	TRUE	TRUE	0.00000	1.00000	0.00000	1.00000	FALSE	FALSE	NA
Gag 35	NA	NA	NA	NA	NA	NA	NA	NA	NA	NA	NA	NA	NA	NA	NA	NA	NA	NA	NA	NA	NA	NA	NA	NA	NA	NA	NA	NA	NA	NA	NA	NA	NA	NA	NA	NA	0.43119	0.00000	2.61468	0.00000	TRUE	TRUE	0.00000	1.00000	0.00000	1.00000	FALSE	FALSE	NA
Gag 36	NA	NA	NA	NA	NA	NA	NA	NA	NA	NA	NA	NA	NA	NA	NA	NA	NA	NA	NA	NA	NA	NA	NA	NA	NA	NA	NA	NA	NA	NA	NA	NA	NA	NA	NA	NA	0.44954	0.00000	2.95413	0.00000	TRUE	TRUE	0.00000	1.00000	0.00000	1.00000	FALSE	FALSE	NA
Gag 37	NA	NA	NA	NA	NA	NA	NA	NA	NA	NA	NA	NA	NA	NA	NA	NA	NA	NA	NA	NA	NA	NA	NA	NA	NA	NA	NA	NA	NA	NA	NA	NA	NA	NA	NA	NA	0.01835	1.00000	2.54128	0.00000	FALSE	TRUE	0.00000	1.00000	0.00000	1.00000	FALSE	FALSE	NA
Gag 38	NA	NA	NA	NA	NA	NA	NA	NA	NA	NA	NA	NA	NA	NA	NA	NA	NA	NA	NA	NA	NA	NA	NA	NA	NA	NA	NA	NA	NA	NA	NA	NA	NA	NA	NA	NA	0.01835	1.00000	2.44037	0.00000	FALSE	TRUE	0.00000	1.00000	0.00000	1.00000	FALSE	FALSE	NA
Gag 39	NA	NA	NA	NA	NA	NA	NA	NA	NA	NA	NA	NA	NA	NA	NA	NA	NA	NA	NA	NA	NA	NA	NA	NA	NA	NA	NA	NA	NA	NA	NA	NA	NA	NA	NA	NA	0.01835	1.00000	1.79817	0.13315	FALSE	FALSE	0.00000	1.00000	0.00000	1.00000	FALSE	FALSE	NA
Gag 40	NA	NA	NA	NA	NA	NA	NA	NA	NA	NA	NA	NA	NA	NA	NA	NA	NA	NA	NA	NA	NA	NA	NA	NA	NA	NA	NA	NA	NA	NA	NA	NA	NA	NA	NA	NA	0.02752	1.00000	1.58716	0.73621	FALSE	FALSE	0.00000	1.00000	0.00000	1.00000	FALSE	FALSE	NA
Gag 41	NA	NA	NA	NA	NA	NA	NA	NA	NA	NA	NA	NA	NA	NA	NA	NA	NA	NA	NA	NA	NA	NA	NA	NA	NA	NA	NA	NA	NA	NA	NA	NA	NA	NA	NA	NA	0.02752	1.00000	1.71560	0.33083	FALSE	FALSE	0.00000	1.00000	0.00000	1.00000	FALSE	FALSE	NA
Gag 42	NA	NA	NA	NA	NA	NA	NA	NA	NA	NA	NA	NA	NA	NA	NA	NA	NA	NA	NA	NA	NA	NA	NA	NA	NA	NA	NA	NA	NA	NA	NA	NA	NA	NA	NA	NA	0.14679	0.66314	2.47706	0.00000	FALSE	TRUE	0.00000	1.00000	0.00000	1.00000	FALSE	FALSE	NA
Gag 43	NA	NA	NA	NA	NA	NA	NA	NA	NA	NA	NA	NA	NA	NA	NA	NA	NA	NA	NA	NA	NA	NA	NA	NA	NA	NA	NA	NA	NA	NA	NA	NA	NA	NA	NA	NA	0.21101	0.11239	3.04587	0.00000	FALSE	TRUE	0.00000	1.00000	0.00000	1.00000	FALSE	FALSE	NA
Gag 44	NA	NA	NA	NA	NA	NA	NA	NA	NA	NA	NA	NA	NA	NA	NA	NA	NA	NA	NA	NA	NA	NA	NA	NA	NA	NA	NA	NA	NA	NA	NA	NA	NA	NA	NA	NA	0.21101	0.11239	2.66972	0.00000	FALSE	TRUE	0.00000	1.00000	0.00000	1.00000	FALSE	FALSE	NA
Gag 45	NA	NA	NA	NA	NA	NA	NA	NA	NA	NA	NA	NA	NA	NA	NA	NA	NA	NA	NA	NA	NA	NA	NA	NA	NA	NA	NA	NA	NA	NA	NA	NA	NA	NA	NA	NA	0.19266	0.22162	2.36697	0.00000	FALSE	TRUE	0.00000	1.00000	0.00000	1.00000	FALSE	FALSE	NA
Gag 46	NA	NA	NA	NA	NA	NA	NA	NA	NA	NA	NA	NA	NA	NA	NA	NA	NA	NA	NA	NA	NA	NA	NA	NA	NA	NA	NA	NA	NA	NA	NA	NA	NA	NA	NA	NA	0.19266	0.22162	2.34862	0.00000	FALSE	TRUE	0.00000	1.00000	0.00917	1.00000	FALSE	FALSE	NA
Gag 47	NA	NA	NA	NA	NA	NA	NA	NA	NA	NA	NA	NA	NA	NA	NA	NA	NA	NA	NA	NA	NA	NA	NA	NA	NA	NA	NA	NA	NA	NA	NA	NA	NA	NA	NA	NA	0.19266	0.22162	1.88991	0.03223	FALSE	TRUE	0.00000	1.00000	0.01835	1.00000	FALSE	FALSE	NA
Gag 48	NA	NA	NA	NA	NA	NA	NA	NA	NA	NA	NA	NA	NA	NA	NA	NA	NA	NA	NA	NA	NA	NA	NA	NA	NA	NA	NA	NA	NA	NA	NA	NA	NA	NA	NA	NA	0.19266	0.22162	1.87156	0.04433	FALSE	TRUE	0.00000	1.00000	0.02752	1.00000	FALSE	FALSE	NA
Gag 49	NA	NA	NA	NA	NA	NA	NA	NA	NA	NA	NA	NA	NA	NA	NA	NA	NA	NA	NA	NA	NA	NA	NA	NA	NA	NA	NA	NA	NA	NA	NA	NA	NA	NA	NA	NA	0.18349	0.29540	1.83486	0.07957	FALSE	FALSE	0.00000	1.00000	0.03670	1.00000	FALSE	FALSE	NA
Gag 50	NA	NA	NA	NA	NA	NA	NA	NA	NA	NA	NA	NA	NA	NA	NA	NA	NA	NA	NA	NA	NA	NA	NA	NA	NA	NA	NA	NA	NA	NA	NA	NA	NA	NA	NA	NA	0.19266	0.22162	1.81651	0.10383	FALSE	FALSE	0.00000	1.00000	0.04587	1.00000	FALSE	FALSE	NA
Gag 51	NA	NA	NA	NA	NA	NA	NA	NA	NA	NA	NA	NA	NA	NA	NA	NA	NA	NA	NA	NA	NA	NA	NA	NA	NA	NA	NA	NA	NA	NA	NA	NA	NA	NA	NA	NA	0.07339	0.99579	1.02752	1.00000	FALSE	FALSE	0.00000	1.00000	0.05505	1.00000	FALSE	FALSE	NA
Gag 52	NA	NA	NA	NA	NA	NA	NA	NA	NA	NA	NA	NA	NA	NA	NA	NA	NA	NA	NA	NA	NA	NA	NA	NA	NA	NA	NA	NA	NA	NA	NA	NA	NA	NA	NA	NA	0.00917	1.00000	0.45872	1.00000	FALSE	FALSE	0.00000	1.00000	0.05505	1.00000	FALSE	FALSE	NA
Gag 53	NA	NA	NA	NA	NA	NA	NA	NA	NA	NA	NA	NA	NA	NA	NA	NA	NA	NA	NA	NA	NA	NA	NA	NA	NA	NA	NA	NA	NA	NA	NA	NA	NA	NA	NA	NA	0.00917	1.00000	0.40367	1.00000	FALSE	FALSE	0.00000	1.00000	0.60550	1.00000	FALSE	FALSE	NA
Gag 54	NA	NA	NA	NA	NA	NA	NA	NA	NA	NA	NA	NA	NA	NA	NA	NA	NA	NA	NA	NA	NA	NA	NA	NA	NA	NA	NA	NA	NA	NA	NA	NA	NA	NA	NA	NA	0.00917	1.00000	0.24771	1.00000	FALSE	FALSE	0.02752	1.00000	1.55963	1.00000	FALSE	FALSE	NA
Gag 55	NA	NA	NA	NA	NA	NA	NA	NA	NA	NA	NA	NA	NA	NA	NA	NA	NA	NA	NA	NA	NA	NA	NA	NA	NA	NA	NA	NA	NA	NA	NA	NA	NA	NA	NA	NA	0.00917	1.00000	0.24771	1.00000	FALSE	FALSE	0.88991	1.00000	3.34862	1.00000	FALSE	FALSE	NA
Gag 56	NA	NA	NA	NA	NA	NA	NA	NA	NA	NA	NA	NA	NA	NA	NA	NA	NA	NA	NA	NA	NA	NA	NA	NA	NA	NA	NA	NA	NA	NA	NA	NA	NA	NA	NA	NA	0.00917	1.00000	0.22936	1.00000	FALSE	FALSE	1.81651	0.92470	5.18349	1.00000	FALSE	FALSE	NA
Gag 57	NA	NA	NA	NA	NA	NA	NA	NA	NA	NA	NA	NA	NA	NA	NA	NA	NA	NA	NA	NA	NA	NA	NA	NA	NA	NA	NA	NA	NA	NA	NA	NA	NA	NA	NA	NA	0.00917	1.00000	0.22936	1.00000	FALSE	FALSE	2.74312	0.00000	6.97248	1.00000	TRUE	FALSE	NA
Gag 58	NA	NA	NA	NA	NA	NA	NA	NA	NA	NA	NA	NA	NA	NA	NA	NA	NA	NA	NA	NA	NA	NA	NA	NA	NA	NA	NA	NA	NA	NA	NA	NA	NA	NA	NA	NA	0.00917	1.00000	0.36697	1.00000	FALSE	FALSE	3.66055	0.00000	8.42202	0.99988	TRUE	FALSE	NA
Gag 59	NA	NA	NA	NA	NA	NA	NA	NA	NA	NA	NA	NA	NA	NA	NA	NA	NA	NA	NA	NA	NA	NA	NA	NA	NA	NA	NA	NA	NA	NA	NA	NA	NA	NA	NA	NA	0.00000	1.00000	0.18349	1.00000	FALSE	FALSE	3.67890	0.00000	9.40367	0.47594	TRUE	FALSE	NA
Gag 60	NA	NA	NA	NA	NA	NA	NA	NA	NA	NA	NA	NA	NA	NA	NA	NA	NA	NA	NA	NA	NA	NA	NA	NA	NA	NA	NA	NA	NA	NA	NA	NA	NA	NA	NA	NA	0.00000	1.00000	0.69725	1.00000	FALSE	FALSE	3.69725	0.00000	10.04587	0.00709	TRUE	TRUE	NA
Gag 61	NA	NA	NA	NA	NA	NA	NA	NA	NA	NA	NA	NA	NA	NA	NA	NA	NA	NA	NA	NA	NA	NA	NA	NA	NA	NA	NA	NA	NA	NA	NA	NA	NA	NA	NA	NA	0.00000	1.00000	0.68807	1.00000	FALSE	FALSE	3.69725	0.00000	10.05505	0.00645	TRUE	TRUE	NA
Gag 62	NA	NA	NA	NA	NA	NA	NA	NA	NA	NA	NA	NA	NA	NA	NA	NA	NA	NA	NA	NA	NA	NA	NA	NA	NA	NA	NA	NA	NA	NA	NA	NA	NA	NA	NA	NA	0.00000	1.00000	0.68807	1.00000	FALSE	FALSE	3.69725	0.00000	10.04587	0.00709	TRUE	TRUE	NA
Gag 63	NA	NA	NA	NA	NA	NA	NA	NA	NA	NA	NA	NA	NA	NA	NA	NA	NA	NA	NA	NA	NA	NA	NA	NA	NA	NA	NA	NA	NA	NA	NA	NA	NA	NA	NA	NA	0.00000	1.00000	0.67890	1.00000	FALSE	FALSE	3.69725	0.00000	10.03670	0.00779	TRUE	TRUE	NA
Gag 64	NA	NA	NA	NA	NA	NA	NA	NA	NA	NA	NA	NA	NA	NA	NA	NA	NA	NA	NA	NA	NA	NA	NA	NA	NA	NA	NA	NA	NA	NA	NA	NA	NA	NA	NA	NA	0.00000	1.00000	0.71560	1.00000	FALSE	FALSE	3.69725	0.00000	10.03670	0.00779	TRUE	TRUE	NA
Gag 65	NA	NA	NA	NA	NA	NA	NA	NA	NA	NA	NA	NA	NA	NA	NA	NA	NA	NA	NA	NA	NA	NA	NA	NA	NA	NA	NA	NA	NA	NA	NA	NA	NA	NA	NA	NA	0.00000	1.00000	0.79817	1.00000	FALSE	FALSE	3.69725	0.00000	10.03670	0.00779	TRUE	TRUE	NA
Gag 66	NA	NA	NA	NA	NA	NA	NA	NA	NA	NA	NA	NA	NA	NA	NA	NA	NA	NA	NA	NA	NA	NA	NA	NA	NA	NA	NA	NA	NA	NA	NA	NA	NA	NA	NA	NA	0.00000	1.00000	0.79817	1.00000	FALSE	FALSE	3.69725	0.00000	10.02752	0.00854	TRUE	TRUE	NA
Gag 67	NA	NA	NA	NA	NA	NA	NA	NA	NA	NA	NA	NA	NA	NA	NA	NA	NA	NA	NA	NA	NA	NA	NA	NA	NA	NA	NA	NA	NA	NA	NA	NA	NA	NA	NA	NA	0.00000	1.00000	1.09174	1.00000	FALSE	FALSE	3.69725	0.00000	10.02752	0.00854	TRUE	TRUE	NA
Gag 68	NA	NA	NA	NA	NA	NA	NA	NA	NA	NA	NA	NA	NA	NA	NA	NA	NA	NA	NA	NA	NA	NA	NA	NA	NA	NA	NA	NA	NA	NA	NA	NA	NA	NA	NA	NA	0.00917	1.00000	1.59633	0.71036	FALSE	FALSE	3.69725	0.00000	9.48624	0.35560	TRUE	FALSE	NA
Gag 69	NA	NA	NA	NA	NA	NA	NA	NA	NA	NA	NA	NA	NA	NA	NA	NA	NA	NA	NA	NA	NA	NA	NA	NA	NA	NA	NA	NA	NA	NA	NA	NA	NA	NA	NA	NA	0.00917	1.00000	1.08257	1.00000	FALSE	FALSE	3.66972	0.00000	9.02752	0.91317	TRUE	FALSE	NA
Gag 70	NA	NA	NA	NA	NA	NA	NA	NA	NA	NA	NA	NA	NA	NA	NA	NA	NA	NA	NA	NA	NA	NA	NA	NA	NA	NA	NA	NA	NA	NA	NA	NA	NA	NA	NA	NA	0.00917	1.00000	1.11927	1.00000	FALSE	FALSE	2.82569	0.00000	8.04587	1.00000	TRUE	FALSE	NA
Gag 71	NA	NA	NA	NA	NA	NA	NA	NA	NA	NA	NA	NA	NA	NA	NA	NA	NA	NA	NA	NA	NA	NA	NA	NA	NA	NA	NA	NA	NA	NA	NA	NA	NA	NA	NA	NA	0.00917	1.00000	1.17431	0.99999	FALSE	FALSE	1.98165	0.56865	7.89908	1.00000	FALSE	FALSE	NA
Gag 72	NA	NA	NA	NA	NA	NA	NA	NA	NA	NA	NA	NA	NA	NA	NA	NA	NA	NA	NA	NA	NA	NA	NA	NA	NA	NA	NA	NA	NA	NA	NA	NA	NA	NA	NA	NA	0.00917	1.00000	1.16514	0.99999	FALSE	FALSE	1.13761	1.00000	8.07339	1.00000	FALSE	FALSE	NA
Gag 73	NA	NA	NA	NA	NA	NA	NA	NA	NA	NA	NA	NA	NA	NA	NA	NA	NA	NA	NA	NA	NA	NA	NA	NA	NA	NA	NA	NA	NA	NA	NA	NA	NA	NA	NA	NA	0.00917	1.00000	1.28440	0.99946	FALSE	FALSE	0.30275	1.00000	8.54128	0.99936	FALSE	FALSE	NA
Gag 74	NA	NA	NA	NA	NA	NA	NA	NA	NA	NA	NA	NA	NA	NA	NA	NA	NA	NA	NA	NA	NA	NA	NA	NA	NA	NA	NA	NA	NA	NA	NA	NA	NA	NA	NA	NA	0.03670	0.99997	1.43119	0.97545	FALSE	FALSE	0.61468	1.00000	10.10092	0.00396	FALSE	TRUE	NA
Gag 75	NA	NA	NA	NA	NA	NA	NA	NA	NA	NA	NA	NA	NA	NA	NA	NA	NA	NA	NA	NA	NA	NA	NA	NA	NA	NA	NA	NA	NA	NA	NA	NA	NA	NA	NA	NA	0.03670	0.99997	1.60550	0.68342	FALSE	FALSE	0.92661	1.00000	11.81651	0.00000	FALSE	TRUE	NA
Gag 76	NA	NA	NA	NA	NA	NA	NA	NA	NA	NA	NA	NA	NA	NA	NA	NA	NA	NA	NA	NA	NA	NA	NA	NA	NA	NA	NA	NA	NA	NA	NA	NA	NA	NA	NA	NA	0.03670	0.99997	1.22018	0.99994	FALSE	FALSE	1.18349	1.00000	14.11009	0.00000	FALSE	TRUE	NA
Gag 77	NA	NA	NA	NA	NA	NA	NA	NA	NA	NA	NA	NA	NA	NA	NA	NA	NA	NA	NA	NA	NA	NA	NA	NA	NA	NA	NA	NA	NA	NA	NA	NA	NA	NA	NA	NA	0.18349	0.29540	1.68807	0.41656	FALSE	FALSE	1.18349	1.00000	15.80734	0.00000	FALSE	TRUE	NA
Gag 78	NA	NA	NA	NA	NA	NA	NA	NA	NA	NA	NA	NA	NA	NA	NA	NA	NA	NA	NA	NA	NA	NA	NA	NA	NA	NA	NA	NA	NA	NA	NA	NA	NA	NA	NA	NA	0.22936	0.04969	2.32110	0.00000	TRUE	TRUE	1.50459	0.99996	17.22018	0.00000	FALSE	TRUE	NA
Gag 79	NA	NA	NA	NA	NA	NA	NA	NA	NA	NA	NA	NA	NA	NA	NA	NA	NA	NA	NA	NA	NA	NA	NA	NA	NA	NA	NA	NA	NA	NA	NA	NA	NA	NA	NA	NA	0.22936	0.04969	2.26606	0.00000	TRUE	TRUE	1.50459	0.99996	17.92661	0.00000	FALSE	TRUE	NA
Gag 80	NA	NA	NA	NA	NA	NA	NA	NA	NA	NA	NA	NA	NA	NA	NA	NA	NA	NA	NA	NA	NA	NA	NA	NA	NA	NA	NA	NA	NA	NA	NA	NA	NA	NA	NA	NA	0.22936	0.04969	2.77982	0.00000	TRUE	TRUE	1.82569	0.91407	18.72477	0.00000	FALSE	TRUE	NA
Gag 81	NA	NA	NA	NA	NA	NA	NA	NA	NA	NA	NA	NA	NA	NA	NA	NA	NA	NA	NA	NA	NA	NA	NA	NA	NA	NA	NA	NA	NA	NA	NA	NA	NA	NA	NA	NA	0.22936	0.04969	3.00000	0.00000	TRUE	TRUE	2.15596	0.13016	20.11927	0.00000	FALSE	TRUE	NA
Gag 82	NA	NA	NA	NA	NA	NA	NA	NA	NA	NA	NA	NA	NA	NA	NA	NA	NA	NA	NA	NA	NA	NA	NA	NA	NA	NA	NA	NA	NA	NA	NA	NA	NA	NA	NA	NA	0.22936	0.04969	2.84404	0.00000	TRUE	TRUE	2.48624	0.00024	21.25688	0.00000	TRUE	TRUE	NA
Gag 83	NA	NA	NA	NA	NA	NA	NA	NA	NA	NA	NA	NA	NA	NA	NA	NA	NA	NA	NA	NA	NA	NA	NA	NA	NA	NA	NA	NA	NA	NA	NA	NA	NA	NA	NA	NA	0.21101	0.11239	3.44954	0.00000	FALSE	TRUE	2.53211	0.00007	22.63303	0.00000	TRUE	TRUE	NA
Gag 84	NA	NA	NA	NA	NA	NA	NA	NA	NA	NA	NA	NA	NA	NA	NA	NA	NA	NA	NA	NA	NA	NA	NA	NA	NA	NA	NA	NA	NA	NA	NA	NA	NA	NA	NA	NA	0.23853	0.03142	4.23853	0.00000	TRUE	TRUE	2.53211	0.00007	23.06422	0.00000	TRUE	TRUE	NA
Gag 85	NA	NA	NA	NA	NA	NA	NA	NA	NA	NA	NA	NA	NA	NA	NA	NA	NA	NA	NA	NA	NA	NA	NA	NA	NA	NA	NA	NA	NA	NA	NA	NA	NA	NA	NA	NA	0.23853	0.03142	4.23853	0.00000	TRUE	TRUE	2.51376	0.00011	23.18349	0.00000	TRUE	TRUE	NA
Gag 86	NA	NA	NA	NA	NA	NA	NA	NA	NA	NA	NA	NA	NA	NA	NA	NA	NA	NA	NA	NA	NA	NA	NA	NA	NA	NA	NA	NA	NA	NA	NA	NA	NA	NA	NA	NA	0.08257	0.99003	3.37615	0.00000	FALSE	TRUE	2.43119	0.00094	21.53211	0.00000	TRUE	TRUE	NA
Gag 87	NA	NA	NA	NA	NA	NA	NA	NA	NA	NA	NA	NA	NA	NA	NA	NA	NA	NA	NA	NA	NA	NA	NA	NA	NA	NA	NA	NA	NA	NA	NA	NA	NA	NA	NA	NA	0.03670	0.99997	3.37615	0.00000	FALSE	TRUE	2.34862	0.00583	19.56881	0.00000	TRUE	TRUE	NA
Gag 88	NA	NA	NA	NA	NA	NA	NA	NA	NA	NA	NA	NA	NA	NA	NA	NA	NA	NA	NA	NA	NA	NA	NA	NA	NA	NA	NA	NA	NA	NA	NA	NA	NA	NA	NA	NA	0.03670	0.99997	3.37615	0.00000	FALSE	TRUE	2.26606	0.02690	17.65138	0.00000	TRUE	TRUE	NA
Gag 89	NA	NA	NA	NA	NA	NA	NA	NA	NA	NA	NA	NA	NA	NA	NA	NA	NA	NA	NA	NA	NA	NA	NA	NA	NA	NA	NA	NA	NA	NA	NA	NA	NA	NA	NA	NA	0.03670	0.99997	2.80734	0.00000	FALSE	TRUE	1.93578	0.69871	15.11009	0.00000	FALSE	TRUE	NA
Gag 90	NA	NA	NA	NA	NA	NA	NA	NA	NA	NA	NA	NA	NA	NA	NA	NA	NA	NA	NA	NA	NA	NA	NA	NA	NA	NA	NA	NA	NA	NA	NA	NA	NA	NA	NA	NA	0.03670	0.99997	2.58716	0.00000	FALSE	TRUE	1.60550	0.99906	12.75229	0.00000	FALSE	TRUE	NA
Gag 91	NA	NA	NA	NA	NA	NA	NA	NA	NA	NA	NA	NA	NA	NA	NA	NA	NA	NA	NA	NA	NA	NA	NA	NA	NA	NA	NA	NA	NA	NA	NA	NA	NA	NA	NA	NA	0.03670	0.99997	2.58716	0.00000	FALSE	TRUE	1.34862	1.00000	10.44037	0.00005	FALSE	TRUE	NA
Gag 92	NA	NA	NA	NA	NA	NA	NA	NA	NA	NA	NA	NA	NA	NA	NA	NA	NA	NA	NA	NA	NA	NA	NA	NA	NA	NA	NA	NA	NA	NA	NA	NA	NA	NA	NA	NA	0.02752	1.00000	1.89908	0.02729	FALSE	TRUE	1.34862	1.00000	8.74312	0.99276	FALSE	FALSE	NA
Gag 93	NA	NA	NA	NA	NA	NA	NA	NA	NA	NA	NA	NA	NA	NA	NA	NA	NA	NA	NA	NA	NA	NA	NA	NA	NA	NA	NA	NA	NA	NA	NA	NA	NA	NA	NA	NA	0.00000	1.00000	0.96330	1.00000	FALSE	FALSE	1.02752	1.00000	7.33028	1.00000	FALSE	FALSE	NA
Gag 94	NA	NA	NA	NA	NA	NA	NA	NA	NA	NA	NA	NA	NA	NA	NA	NA	NA	NA	NA	NA	NA	NA	NA	NA	NA	NA	NA	NA	NA	NA	NA	NA	NA	NA	NA	NA	0.00000	1.00000	0.91743	1.00000	FALSE	FALSE	1.02752	1.00000	6.61468	1.00000	FALSE	FALSE	NA
Gag 95	NA	NA	NA	NA	NA	NA	NA	NA	NA	NA	NA	NA	NA	NA	NA	NA	NA	NA	NA	NA	NA	NA	NA	NA	NA	NA	NA	NA	NA	NA	NA	NA	NA	NA	NA	NA	0.00000	1.00000	0.80734	1.00000	FALSE	FALSE	0.70642	1.00000	5.80734	1.00000	FALSE	FALSE	NA
Gag 96	NA	NA	NA	NA	NA	NA	NA	NA	NA	NA	NA	NA	NA	NA	NA	NA	NA	NA	NA	NA	NA	NA	NA	NA	NA	NA	NA	NA	NA	NA	NA	NA	NA	NA	NA	NA	0.00000	1.00000	0.20183	1.00000	FALSE	FALSE	0.37615	1.00000	4.41284	1.00000	FALSE	FALSE	NA
Gag 97	NA	NA	NA	NA	NA	NA	NA	NA	NA	NA	NA	NA	NA	NA	NA	NA	NA	NA	NA	NA	NA	NA	NA	NA	NA	NA	NA	NA	NA	NA	NA	NA	NA	NA	NA	NA	0.00000	1.00000	0.20183	1.00000	FALSE	FALSE	0.04587	1.00000	3.27523	1.00000	FALSE	FALSE	NA
Gag 98	NA	NA	NA	NA	NA	NA	NA	NA	NA	NA	NA	NA	NA	NA	NA	NA	NA	NA	NA	NA	NA	NA	NA	NA	NA	NA	NA	NA	NA	NA	NA	NA	NA	NA	NA	NA	0.00917	1.00000	0.61468	1.00000	FALSE	FALSE	0.00000	1.00000	1.88991	1.00000	FALSE	FALSE	NA
Gag 99	NA	NA	NA	NA	NA	NA	NA	NA	NA	NA	NA	NA	NA	NA	NA	NA	NA	NA	NA	NA	NA	NA	NA	NA	NA	NA	NA	NA	NA	NA	NA	NA	NA	NA	NA	NA	0.00917	1.00000	0.64220	1.00000	FALSE	FALSE	0.00000	1.00000	0.96330	1.00000	FALSE	FALSE	NA
Gag 100	NA	NA	NA	NA	NA	NA	NA	NA	NA	NA	NA	NA	NA	NA	NA	NA	NA	NA	NA	NA	NA	NA	NA	NA	NA	NA	NA	NA	NA	NA	NA	NA	NA	NA	NA	NA	0.00917	1.00000	0.65138	1.00000	FALSE	FALSE	0.00000	1.00000	0.03670	1.00000	FALSE	FALSE	NA
Gag 101	NA	NA	NA	NA	NA	NA	NA	NA	NA	NA	NA	NA	NA	NA	NA	NA	NA	NA	NA	NA	NA	NA	NA	NA	NA	NA	NA	NA	NA	NA	NA	NA	NA	NA	NA	NA	0.00917	1.00000	0.50459	1.00000	FALSE	FALSE	0.00000	1.00000	0.00000	1.00000	FALSE	FALSE	NA
Gag 102	NA	NA	NA	NA	NA	NA	NA	NA	NA	NA	NA	NA	NA	NA	NA	NA	NA	NA	NA	NA	NA	NA	NA	NA	NA	NA	NA	NA	NA	NA	NA	NA	NA	NA	NA	NA	0.00917	1.00000	0.47706	1.00000	FALSE	FALSE	0.00000	1.00000	0.00000	1.00000	FALSE	FALSE	NA
Gag 103	NA	NA	NA	NA	NA	NA	NA	NA	NA	NA	NA	NA	NA	NA	NA	NA	NA	NA	NA	NA	NA	NA	NA	NA	NA	NA	NA	NA	NA	NA	NA	NA	NA	NA	NA	NA	0.00917	1.00000	0.47706	1.00000	FALSE	FALSE	0.00000	1.00000	0.00000	1.00000	FALSE	FALSE	NA
Gag 104	NA	NA	NA	NA	NA	NA	NA	NA	NA	NA	NA	NA	NA	NA	NA	NA	NA	NA	NA	NA	NA	NA	NA	NA	NA	NA	NA	NA	NA	NA	NA	NA	NA	NA	NA	NA	0.00917	1.00000	0.47706	1.00000	FALSE	FALSE	0.00000	1.00000	0.00000	1.00000	FALSE	FALSE	NA
Gag 105	NA	NA	NA	NA	NA	NA	NA	NA	NA	NA	NA	NA	NA	NA	NA	NA	NA	NA	NA	NA	NA	NA	NA	NA	NA	NA	NA	NA	NA	NA	NA	NA	NA	NA	NA	NA	0.00917	1.00000	0.47706	1.00000	FALSE	FALSE	0.00000	1.00000	0.00000	1.00000	FALSE	FALSE	NA
Gag 106	NA	NA	NA	NA	NA	NA	NA	NA	NA	NA	NA	NA	NA	NA	NA	NA	NA	NA	NA	NA	NA	NA	NA	NA	NA	NA	NA	NA	NA	NA	NA	NA	NA	NA	NA	NA	0.00917	1.00000	0.47706	1.00000	FALSE	FALSE	0.00000	1.00000	0.00000	1.00000	FALSE	FALSE	NA
Gag 107	NA	NA	NA	NA	NA	NA	NA	NA	NA	NA	NA	NA	NA	NA	NA	NA	NA	NA	NA	NA	NA	NA	NA	NA	NA	NA	NA	NA	NA	NA	NA	NA	NA	NA	NA	NA	0.00000	1.00000	0.07339	1.00000	FALSE	FALSE	0.00000	1.00000	0.00000	1.00000	FALSE	FALSE	NA
Gag 108	NA	NA	NA	NA	NA	NA	NA	NA	NA	NA	NA	NA	NA	NA	NA	NA	NA	NA	NA	NA	NA	NA	NA	NA	NA	NA	NA	NA	NA	NA	NA	NA	NA	NA	NA	NA	0.00000	1.00000	0.04587	1.00000	FALSE	FALSE	0.00000	1.00000	0.00000	1.00000	FALSE	FALSE	NA
Gag 109	NA	NA	NA	NA	NA	NA	NA	NA	NA	NA	NA	NA	NA	NA	NA	NA	NA	NA	NA	NA	NA	NA	NA	NA	NA	NA	NA	NA	NA	NA	NA	NA	NA	NA	NA	NA	0.00000	1.00000	0.03670	1.00000	FALSE	FALSE	0.00000	1.00000	0.00000	1.00000	FALSE	FALSE	NA
Gag 110	NA	NA	NA	NA	NA	NA	NA	NA	NA	NA	NA	NA	NA	NA	NA	NA	NA	NA	NA	NA	NA	NA	NA	NA	NA	NA	NA	NA	NA	NA	NA	NA	NA	NA	NA	NA	0.00000	1.00000	0.05505	1.00000	FALSE	FALSE	0.00000	1.00000	0.00000	1.00000	FALSE	FALSE	NA
Gag 110a	NA	NA	NA	NA	NA	NA	NA	NA	NA	NA	NA	NA	NA	NA	NA	NA	NA	NA	NA	NA	NA	NA	NA	NA	NA	NA	NA	NA	NA	NA	NA	NA	NA	NA	NA	NA	0.00000	1.00000	0.05505	1.00000	FALSE	FALSE	0.00000	1.00000	0.00000	1.00000	FALSE	FALSE	NA
Gag 110b	NA	NA	NA	NA	NA	NA	NA	NA	NA	NA	NA	NA	NA	NA	NA	NA	NA	NA	NA	NA	NA	NA	NA	NA	NA	NA	NA	NA	NA	NA	NA	NA	NA	NA	NA	NA	0.00000	1.00000	0.05505	1.00000	FALSE	FALSE	0.00000	1.00000	0.00000	1.00000	FALSE	FALSE	NA
Gag 110c	NA	NA	NA	NA	NA	NA	NA	NA	NA	NA	NA	NA	NA	NA	NA	NA	NA	NA	NA	NA	NA	NA	NA	NA	NA	NA	NA	NA	NA	NA	NA	NA	NA	NA	NA	NA	0.00000	1.00000	0.05505	1.00000	FALSE	FALSE	0.00000	1.00000	0.00000	1.00000	FALSE	FALSE	NA
Gag 110d	NA	NA	NA	NA	NA	NA	NA	NA	NA	NA	NA	NA	NA	NA	NA	NA	NA	NA	NA	NA	NA	NA	NA	NA	NA	NA	NA	NA	NA	NA	NA	NA	NA	NA	NA	NA	0.00000	1.00000	0.02752	1.00000	FALSE	FALSE	0.00000	1.00000	0.00000	1.00000	FALSE	FALSE	NA
Gag 110e	NA	NA	NA	NA	NA	NA	NA	NA	NA	NA	NA	NA	NA	NA	NA	NA	NA	NA	NA	NA	NA	NA	NA	NA	NA	NA	NA	NA	NA	NA	NA	NA	NA	NA	NA	NA	0.00000	1.00000	0.02752	1.00000	FALSE	FALSE	0.00000	1.00000	0.00000	1.00000	FALSE	FALSE	NA
Gag 110f	NA	NA	NA	NA	NA	NA	NA	NA	NA	NA	NA	NA	NA	NA	NA	NA	NA	NA	NA	NA	NA	NA	NA	NA	NA	NA	NA	NA	NA	NA	NA	NA	NA	NA	NA	NA	0.00000	1.00000	0.01835	1.00000	FALSE	FALSE	0.00000	1.00000	0.00000	1.00000	FALSE	FALSE	NA
Gag 110g	NA	NA	NA	NA	NA	NA	NA	NA	NA	NA	NA	NA	NA	NA	NA	NA	NA	NA	NA	NA	NA	NA	NA	NA	NA	NA	NA	NA	NA	NA	NA	NA	NA	NA	NA	NA	0.00000	1.00000	0.01835	1.00000	FALSE	FALSE	0.00000	1.00000	0.00000	1.00000	FALSE	FALSE	NA
Gag 111	NA	NA	NA	NA	NA	NA	NA	NA	NA	NA	NA	NA	NA	NA	NA	NA	NA	NA	NA	NA	NA	NA	NA	NA	NA	NA	NA	NA	NA	NA	NA	NA	NA	NA	NA	NA	0.00000	1.00000	0.01835	1.00000	FALSE	FALSE	0.00000	1.00000	0.00000	1.00000	FALSE	FALSE	NA
Gag 112	NA	NA	NA	NA	NA	NA	NA	NA	NA	NA	NA	NA	NA	NA	NA	NA	NA	NA	NA	NA	NA	NA	NA	NA	NA	NA	NA	NA	NA	NA	NA	NA	NA	NA	NA	NA	0.00000	1.00000	0.00000	1.00000	FALSE	FALSE	0.00000	1.00000	0.00000	1.00000	FALSE	FALSE	NA
Gag 112a	NA	NA	NA	NA	NA	NA	NA	NA	NA	NA	NA	NA	NA	NA	NA	NA	NA	NA	NA	NA	NA	NA	NA	NA	NA	NA	NA	NA	NA	NA	NA	NA	NA	NA	NA	NA	0.00000	1.00000	0.00000	1.00000	FALSE	FALSE	0.00000	1.00000	0.00000	1.00000	FALSE	FALSE	NA
Gag 113	NA	NA	NA	NA	NA	NA	NA	NA	NA	NA	NA	NA	NA	NA	NA	NA	NA	NA	NA	NA	NA	NA	NA	NA	NA	NA	NA	NA	NA	NA	NA	NA	NA	NA	NA	NA	0.00000	1.00000	0.05505	1.00000	FALSE	FALSE	0.00000	1.00000	0.00000	1.00000	FALSE	FALSE	NA
Gag 114	NA	NA	NA	NA	NA	NA	NA	NA	NA	NA	NA	NA	NA	NA	NA	NA	NA	NA	NA	NA	NA	NA	NA	NA	NA	NA	NA	NA	NA	NA	NA	NA	NA	NA	NA	NA	0.00000	1.00000	0.05505	1.00000	FALSE	FALSE	0.00000	1.00000	0.00000	1.00000	FALSE	FALSE	NA
Gag 114a	NA	NA	NA	NA	NA	NA	NA	NA	NA	NA	NA	NA	NA	NA	NA	NA	NA	NA	NA	NA	NA	NA	NA	NA	NA	NA	NA	NA	NA	NA	NA	NA	NA	NA	NA	NA	0.00000	1.00000	0.05505	1.00000	FALSE	FALSE	0.00000	1.00000	0.00000	1.00000	FALSE	FALSE	NA
Gag 114b	NA	NA	NA	NA	NA	NA	NA	NA	NA	NA	NA	NA	NA	NA	NA	NA	NA	NA	NA	NA	NA	NA	NA	NA	NA	NA	NA	NA	NA	NA	NA	NA	NA	NA	NA	NA	0.00000	1.00000	0.05505	1.00000	FALSE	FALSE	0.00000	1.00000	0.00000	1.00000	FALSE	FALSE	NA
Gag 114c	NA	NA	NA	NA	NA	NA	NA	NA	NA	NA	NA	NA	NA	NA	NA	NA	NA	NA	NA	NA	NA	NA	NA	NA	NA	NA	NA	NA	NA	NA	NA	NA	NA	NA	NA	NA	0.00000	1.00000	0.05505	1.00000	FALSE	FALSE	0.00000	1.00000	0.00000	1.00000	FALSE	FALSE	NA
Gag 114d	NA	NA	NA	NA	NA	NA	NA	NA	NA	NA	NA	NA	NA	NA	NA	NA	NA	NA	NA	NA	NA	NA	NA	NA	NA	NA	NA	NA	NA	NA	NA	NA	NA	NA	NA	NA	0.00000	1.00000	0.05505	1.00000	FALSE	FALSE	0.00000	1.00000	0.00000	1.00000	FALSE	FALSE	NA
Gag 115	NA	NA	NA	NA	NA	NA	NA	NA	NA	NA	NA	NA	NA	NA	NA	NA	NA	NA	NA	NA	NA	NA	NA	NA	NA	NA	NA	NA	NA	NA	NA	NA	NA	NA	NA	NA	0.00000	1.00000	0.05505	1.00000	FALSE	FALSE	0.00000	1.00000	0.00000	1.00000	FALSE	FALSE	NA
Gag 116	NA	NA	NA	NA	NA	NA	NA	NA	NA	NA	NA	NA	NA	NA	NA	NA	NA	NA	NA	NA	NA	NA	NA	NA	NA	NA	NA	NA	NA	NA	NA	NA	NA	NA	NA	NA	0.00000	1.00000	0.31193	1.00000	FALSE	FALSE	0.00000	1.00000	0.00000	1.00000	FALSE	FALSE	NA
Gag 117	NA	NA	NA	NA	NA	NA	NA	NA	NA	NA	NA	NA	NA	NA	NA	NA	NA	NA	NA	NA	NA	NA	NA	NA	NA	NA	NA	NA	NA	NA	NA	NA	NA	NA	NA	NA	0.00000	1.00000	0.31193	1.00000	FALSE	FALSE	0.00000	1.00000	0.00000	1.00000	FALSE	FALSE	NA
Gag 118	NA	NA	NA	NA	NA	NA	NA	NA	NA	NA	NA	NA	NA	NA	NA	NA	NA	NA	NA	NA	NA	NA	NA	NA	NA	NA	NA	NA	NA	NA	NA	NA	NA	NA	NA	NA	0.00000	1.00000	0.27523	1.00000	FALSE	FALSE	0.00000	1.00000	0.00000	1.00000	FALSE	FALSE	NA
Gag 119	NA	NA	NA	NA	NA	NA	NA	NA	NA	NA	NA	NA	NA	NA	NA	NA	NA	NA	NA	NA	NA	NA	NA	NA	NA	NA	NA	NA	NA	NA	NA	NA	NA	NA	NA	NA	0.00000	1.00000	0.27523	1.00000	FALSE	FALSE	0.00000	1.00000	0.00000	1.00000	FALSE	FALSE	NA
Gag 120	NA	NA	NA	NA	NA	NA	NA	NA	NA	NA	NA	NA	NA	NA	NA	NA	NA	NA	NA	NA	NA	NA	NA	NA	NA	NA	NA	NA	NA	NA	NA	NA	NA	NA	NA	NA	0.00000	1.00000	0.27523	1.00000	FALSE	FALSE	0.00000	1.00000	0.00000	1.00000	FALSE	FALSE	NA
Gag 120a	NA	NA	NA	NA	NA	NA	NA	NA	NA	NA	NA	NA	NA	NA	NA	NA	NA	NA	NA	NA	NA	NA	NA	NA	NA	NA	NA	NA	NA	NA	NA	NA	NA	NA	NA	NA	0.00000	1.00000	0.27523	1.00000	FALSE	FALSE	0.00000	1.00000	0.00000	1.00000	FALSE	FALSE	NA
Gag 120b	NA	NA	NA	NA	NA	NA	NA	NA	NA	NA	NA	NA	NA	NA	NA	NA	NA	NA	NA	NA	NA	NA	NA	NA	NA	NA	NA	NA	NA	NA	NA	NA	NA	NA	NA	NA	0.00000	1.00000	0.27523	1.00000	FALSE	FALSE	0.00000	1.00000	0.00000	1.00000	FALSE	FALSE	NA
Gag 121	NA	NA	NA	NA	NA	NA	NA	NA	NA	NA	NA	NA	NA	NA	NA	NA	NA	NA	NA	NA	NA	NA	NA	NA	NA	NA	NA	NA	NA	NA	NA	NA	NA	NA	NA	NA	0.00000	1.00000	0.27523	1.00000	FALSE	FALSE	0.00000	1.00000	0.01835	1.00000	FALSE	FALSE	NA
Gag 122	NA	NA	NA	NA	NA	NA	NA	NA	NA	NA	NA	NA	NA	NA	NA	NA	NA	NA	NA	NA	NA	NA	NA	NA	NA	NA	NA	NA	NA	NA	NA	NA	NA	NA	NA	NA	0.00000	1.00000	0.29358	1.00000	FALSE	FALSE	0.00000	1.00000	0.08257	1.00000	FALSE	FALSE	NA
Gag 123	NA	NA	NA	NA	NA	NA	NA	NA	NA	NA	NA	NA	NA	NA	NA	NA	NA	NA	NA	NA	NA	NA	NA	NA	NA	NA	NA	NA	NA	NA	NA	NA	NA	NA	NA	NA	0.00000	1.00000	0.03670	1.00000	FALSE	FALSE	0.00000	1.00000	0.48624	1.00000	FALSE	FALSE	NA
Gag 123a	NA	NA	NA	NA	NA	NA	NA	NA	NA	NA	NA	NA	NA	NA	NA	NA	NA	NA	NA	NA	NA	NA	NA	NA	NA	NA	NA	NA	NA	NA	NA	NA	NA	NA	NA	NA	0.00000	1.00000	0.03670	1.00000	FALSE	FALSE	0.00000	1.00000	0.48624	1.00000	FALSE	FALSE	NA
Gag 124	NA	NA	NA	NA	NA	NA	NA	NA	NA	NA	NA	NA	NA	NA	NA	NA	NA	NA	NA	NA	NA	NA	NA	NA	NA	NA	NA	NA	NA	NA	NA	NA	NA	NA	NA	NA	0.01835	1.00000	0.18349	1.00000	FALSE	FALSE	0.00917	1.00000	0.93578	1.00000	FALSE	FALSE	NA
Gag 125	NA	NA	NA	NA	NA	NA	NA	NA	NA	NA	NA	NA	NA	NA	NA	NA	NA	NA	NA	NA	NA	NA	NA	NA	NA	NA	NA	NA	NA	NA	NA	NA	NA	NA	NA	NA	0.01835	1.00000	0.18349	1.00000	FALSE	FALSE	0.00917	1.00000	1.38532	1.00000	FALSE	FALSE	NA
Gag 126	NA	NA	NA	NA	NA	NA	NA	NA	NA	NA	NA	NA	NA	NA	NA	NA	NA	NA	NA	NA	NA	NA	NA	NA	NA	NA	NA	NA	NA	NA	NA	NA	NA	NA	NA	NA	0.04587	0.99987	0.88991	1.00000	FALSE	FALSE	0.00917	1.00000	1.49541	1.00000	FALSE	FALSE	NA
Gag 127	NA	NA	NA	NA	NA	NA	NA	NA	NA	NA	NA	NA	NA	NA	NA	NA	NA	NA	NA	NA	NA	NA	NA	NA	NA	NA	NA	NA	NA	NA	NA	NA	NA	NA	NA	NA	0.04587	0.99987	0.97248	1.00000	FALSE	FALSE	0.00917	1.00000	1.51376	1.00000	FALSE	FALSE	NA
Gag 127a	NA	NA	NA	NA	NA	NA	NA	NA	NA	NA	NA	NA	NA	NA	NA	NA	NA	NA	NA	NA	NA	NA	NA	NA	NA	NA	NA	NA	NA	NA	NA	NA	NA	NA	NA	NA	0.04587	0.99987	0.97248	1.00000	FALSE	FALSE	0.00917	1.00000	1.51376	1.00000	FALSE	FALSE	NA
Gag 127b	NA	NA	NA	NA	NA	NA	NA	NA	NA	NA	NA	NA	NA	NA	NA	NA	NA	NA	NA	NA	NA	NA	NA	NA	NA	NA	NA	NA	NA	NA	NA	NA	NA	NA	NA	NA	0.04587	0.99987	0.97248	1.00000	FALSE	FALSE	0.00917	1.00000	1.51376	1.00000	FALSE	FALSE	NA
Gag 127c	NA	NA	NA	NA	NA	NA	NA	NA	NA	NA	NA	NA	NA	NA	NA	NA	NA	NA	NA	NA	NA	NA	NA	NA	NA	NA	NA	NA	NA	NA	NA	NA	NA	NA	NA	NA	0.04587	0.99987	0.95413	1.00000	FALSE	FALSE	0.00917	1.00000	1.51376	1.00000	FALSE	FALSE	NA
Gag 127d	NA	NA	NA	NA	NA	NA	NA	NA	NA	NA	NA	NA	NA	NA	NA	NA	NA	NA	NA	NA	NA	NA	NA	NA	NA	NA	NA	NA	NA	NA	NA	NA	NA	NA	NA	NA	0.04587	0.99987	0.95413	1.00000	FALSE	FALSE	0.00917	1.00000	1.51376	1.00000	FALSE	FALSE	NA
Gag 127e	NA	NA	NA	NA	NA	NA	NA	NA	NA	NA	NA	NA	NA	NA	NA	NA	NA	NA	NA	NA	NA	NA	NA	NA	NA	NA	NA	NA	NA	NA	NA	NA	NA	NA	NA	NA	0.04587	0.99987	0.95413	1.00000	FALSE	FALSE	0.00917	1.00000	1.51376	1.00000	FALSE	FALSE	NA
Gag 128	NA	NA	NA	NA	NA	NA	NA	NA	NA	NA	NA	NA	NA	NA	NA	NA	NA	NA	NA	NA	NA	NA	NA	NA	NA	NA	NA	NA	NA	NA	NA	NA	NA	NA	NA	NA	0.02752	1.00000	0.80734	1.00000	FALSE	FALSE	0.00917	1.00000	2.43119	1.00000	FALSE	FALSE	NA
Gag 129	NA	NA	NA	NA	NA	NA	NA	NA	NA	NA	NA	NA	NA	NA	NA	NA	NA	NA	NA	NA	NA	NA	NA	NA	NA	NA	NA	NA	NA	NA	NA	NA	NA	NA	NA	NA	0.02752	1.00000	0.98165	1.00000	FALSE	FALSE	0.01835	1.00000	4.11009	1.00000	FALSE	FALSE	NA
Gag 130	NA	NA	NA	NA	NA	NA	NA	NA	NA	NA	NA	NA	NA	NA	NA	NA	NA	NA	NA	NA	NA	NA	NA	NA	NA	NA	NA	NA	NA	NA	NA	NA	NA	NA	NA	NA	0.00000	1.00000	0.68807	1.00000	FALSE	FALSE	0.74312	1.00000	6.08257	1.00000	FALSE	FALSE	NA
Gag 131	NA	NA	NA	NA	NA	NA	NA	NA	NA	NA	NA	NA	NA	NA	NA	NA	NA	NA	NA	NA	NA	NA	NA	NA	NA	NA	NA	NA	NA	NA	NA	NA	NA	NA	NA	NA	0.00000	1.00000	0.60550	1.00000	FALSE	FALSE	2.00000	0.51379	8.23853	0.99999	FALSE	FALSE	NA
Gag 132	NA	NA	NA	NA	NA	NA	NA	NA	NA	NA	NA	NA	NA	NA	NA	NA	NA	NA	NA	NA	NA	NA	NA	NA	NA	NA	NA	NA	NA	NA	NA	NA	NA	NA	NA	NA	0.01835	1.00000	0.76147	1.00000	FALSE	FALSE	3.25688	0.00000	10.17431	0.00172	TRUE	TRUE	NA
Gag 133	NA	NA	NA	NA	NA	NA	NA	NA	NA	NA	NA	NA	NA	NA	NA	NA	NA	NA	NA	NA	NA	NA	NA	NA	NA	NA	NA	NA	NA	NA	NA	NA	NA	NA	NA	NA	0.01835	1.00000	0.76147	1.00000	FALSE	FALSE	4.50459	0.00000	12.16514	0.00000	TRUE	TRUE	NA
Gag 134	NA	NA	NA	NA	NA	NA	NA	NA	NA	NA	NA	NA	NA	NA	NA	NA	NA	NA	NA	NA	NA	NA	NA	NA	NA	NA	NA	NA	NA	NA	NA	NA	NA	NA	NA	NA	0.03670	0.99997	0.78899	1.00000	FALSE	FALSE	4.61468	0.00000	13.09174	0.00000	TRUE	TRUE	NA
Gag 135	NA	NA	NA	NA	NA	NA	NA	NA	NA	NA	NA	NA	NA	NA	NA	NA	NA	NA	NA	NA	NA	NA	NA	NA	NA	NA	NA	NA	NA	NA	NA	NA	NA	NA	NA	NA	0.03670	0.99997	0.95413	1.00000	FALSE	FALSE	4.61468	0.00000	13.99083	0.00000	TRUE	TRUE	NA
Gag 136	NA	NA	NA	NA	NA	NA	NA	NA	NA	NA	NA	NA	NA	NA	NA	NA	NA	NA	NA	NA	NA	NA	NA	NA	NA	NA	NA	NA	NA	NA	NA	NA	NA	NA	NA	NA	0.03670	0.99997	0.95413	1.00000	FALSE	FALSE	4.62385	0.00000	15.37615	0.00000	TRUE	TRUE	NA
Gag 137	NA	NA	NA	NA	NA	NA	NA	NA	NA	NA	NA	NA	NA	NA	NA	NA	NA	NA	NA	NA	NA	NA	NA	NA	NA	NA	NA	NA	NA	NA	NA	NA	NA	NA	NA	NA	0.03670	0.99997	0.93578	1.00000	FALSE	FALSE	5.00917	0.00000	17.09174	0.00000	TRUE	TRUE	NA
Gag 138	NA	NA	NA	NA	NA	NA	NA	NA	NA	NA	NA	NA	NA	NA	NA	NA	NA	NA	NA	NA	NA	NA	NA	NA	NA	NA	NA	NA	NA	NA	NA	NA	NA	NA	NA	NA	0.03670	0.99997	0.78899	1.00000	FALSE	FALSE	5.45872	0.00000	20.13761	0.00000	TRUE	TRUE	NA
Gag 139	NA	NA	NA	NA	NA	NA	NA	NA	NA	NA	NA	NA	NA	NA	NA	NA	NA	NA	NA	NA	NA	NA	NA	NA	NA	NA	NA	NA	NA	NA	NA	NA	NA	NA	NA	NA	0.06422	0.99844	0.49541	1.00000	FALSE	FALSE	6.04587	0.00000	23.33028	0.00000	TRUE	TRUE	NA
Gag 140	NA	NA	NA	NA	NA	NA	NA	NA	NA	NA	NA	NA	NA	NA	NA	NA	NA	NA	NA	NA	NA	NA	NA	NA	NA	NA	NA	NA	NA	NA	NA	NA	NA	NA	NA	NA	0.06422	0.99844	0.52294	1.00000	FALSE	FALSE	6.97248	0.00000	26.52294	0.00000	TRUE	TRUE	NA
Gag 141	NA	NA	NA	NA	NA	NA	NA	NA	NA	NA	NA	NA	NA	NA	NA	NA	NA	NA	NA	NA	NA	NA	NA	NA	NA	NA	NA	NA	NA	NA	NA	NA	NA	NA	NA	NA	0.06422	0.99844	0.67890	1.00000	FALSE	FALSE	7.54128	0.00000	29.42202	0.00000	TRUE	TRUE	NA
Gag 142	NA	NA	NA	NA	NA	NA	NA	NA	NA	NA	NA	NA	NA	NA	NA	NA	NA	NA	NA	NA	NA	NA	NA	NA	NA	NA	NA	NA	NA	NA	NA	NA	NA	NA	NA	NA	0.54128	0.00000	1.85321	0.05992	TRUE	FALSE	7.94495	0.00000	31.65138	0.00000	TRUE	TRUE	NA
Gag 143	NA	NA	NA	NA	NA	NA	NA	NA	NA	NA	NA	NA	NA	NA	NA	NA	NA	NA	NA	NA	NA	NA	NA	NA	NA	NA	NA	NA	NA	NA	NA	NA	NA	NA	NA	NA	0.52294	0.00000	1.82569	0.09109	TRUE	FALSE	7.95413	0.00000	31.51376	0.00000	TRUE	TRUE	NA
Gag 144	NA	NA	NA	NA	NA	NA	NA	NA	NA	NA	NA	NA	NA	NA	NA	NA	NA	NA	NA	NA	NA	NA	NA	NA	NA	NA	NA	NA	NA	NA	NA	NA	NA	NA	NA	NA	0.52294	0.00000	1.71560	0.33083	TRUE	FALSE	7.94495	0.00000	30.58716	0.00000	TRUE	TRUE	NA
Gag 145	NA	NA	NA	NA	NA	NA	NA	NA	NA	NA	NA	NA	NA	NA	NA	NA	NA	NA	NA	NA	NA	NA	NA	NA	NA	NA	NA	NA	NA	NA	NA	NA	NA	NA	NA	NA	0.52294	0.00000	1.73394	0.27817	TRUE	FALSE	7.22018	0.00000	29.37615	0.00000	TRUE	TRUE	NA
Gag 146	NA	NA	NA	NA	NA	NA	NA	NA	NA	NA	NA	NA	NA	NA	NA	NA	NA	NA	NA	NA	NA	NA	NA	NA	NA	NA	NA	NA	NA	NA	NA	NA	NA	NA	NA	NA	0.52294	0.00000	2.37615	0.00000	TRUE	TRUE	5.96330	0.00000	27.90826	0.00000	TRUE	TRUE	NA
Gag 147	NA	NA	NA	NA	NA	NA	NA	NA	NA	NA	NA	NA	NA	NA	NA	NA	NA	NA	NA	NA	NA	NA	NA	NA	NA	NA	NA	NA	NA	NA	NA	NA	NA	NA	NA	NA	0.61468	0.00000	3.31193	0.00000	TRUE	TRUE	4.70642	0.00000	25.56881	0.00000	TRUE	TRUE	NA
Gag 148	NA	NA	NA	NA	NA	NA	NA	NA	NA	NA	NA	NA	NA	NA	NA	NA	NA	NA	NA	NA	NA	NA	NA	NA	NA	NA	NA	NA	NA	NA	NA	NA	NA	NA	NA	NA	0.60550	0.00000	3.48624	0.00000	TRUE	TRUE	3.45872	0.00000	23.57798	0.00000	TRUE	TRUE	NA
Gag 149	NA	NA	NA	NA	NA	NA	NA	NA	NA	NA	NA	NA	NA	NA	NA	NA	NA	NA	NA	NA	NA	NA	NA	NA	NA	NA	NA	NA	NA	NA	NA	NA	NA	NA	NA	NA	0.60550	0.00000	3.45872	0.00000	TRUE	TRUE	3.33945	0.00000	22.20183	0.00000	TRUE	TRUE	NA
Gag 150	NA	NA	NA	NA	NA	NA	NA	NA	NA	NA	NA	NA	NA	NA	NA	NA	NA	NA	NA	NA	NA	NA	NA	NA	NA	NA	NA	NA	NA	NA	NA	NA	NA	NA	NA	NA	0.58716	0.00000	3.29358	0.00000	TRUE	TRUE	3.33945	0.00000	20.85321	0.00000	TRUE	TRUE	NA
Gag 151	NA	NA	NA	NA	NA	NA	NA	NA	NA	NA	NA	NA	NA	NA	NA	NA	NA	NA	NA	NA	NA	NA	NA	NA	NA	NA	NA	NA	NA	NA	NA	NA	NA	NA	NA	NA	0.11009	0.92859	2.65138	0.00000	FALSE	TRUE	3.33028	0.00000	19.44954	0.00000	TRUE	TRUE	NA
Gag 152	NA	NA	NA	NA	NA	NA	NA	NA	NA	NA	NA	NA	NA	NA	NA	NA	NA	NA	NA	NA	NA	NA	NA	NA	NA	NA	NA	NA	NA	NA	NA	NA	NA	NA	NA	NA	0.11009	0.92859	2.65138	0.00000	FALSE	TRUE	2.94495	0.00000	17.77064	0.00000	TRUE	TRUE	NA
Gag 153	NA	NA	NA	NA	NA	NA	NA	NA	NA	NA	NA	NA	NA	NA	NA	NA	NA	NA	NA	NA	NA	NA	NA	NA	NA	NA	NA	NA	NA	NA	NA	NA	NA	NA	NA	NA	0.11009	0.92859	2.61468	0.00000	FALSE	TRUE	2.49541	0.00018	14.73394	0.00000	TRUE	TRUE	NA
Gag 154	NA	NA	NA	NA	NA	NA	NA	NA	NA	NA	NA	NA	NA	NA	NA	NA	NA	NA	NA	NA	NA	NA	NA	NA	NA	NA	NA	NA	NA	NA	NA	NA	NA	NA	NA	NA	0.11009	0.92859	3.13761	0.00000	FALSE	TRUE	1.90826	0.76749	11.55046	0.00000	FALSE	TRUE	NA
Gag 155	NA	NA	NA	NA	NA	NA	NA	NA	NA	NA	NA	NA	NA	NA	NA	NA	NA	NA	NA	NA	NA	NA	NA	NA	NA	NA	NA	NA	NA	NA	NA	NA	NA	NA	NA	NA	0.11009	0.92859	2.51376	0.00000	FALSE	TRUE	0.98165	1.00000	8.36697	0.99995	FALSE	FALSE	NA
Gag 156	NA	NA	NA	NA	NA	NA	NA	NA	NA	NA	NA	NA	NA	NA	NA	NA	NA	NA	NA	NA	NA	NA	NA	NA	NA	NA	NA	NA	NA	NA	NA	NA	NA	NA	NA	NA	0.01835	1.00000	1.75229	0.23013	FALSE	FALSE	0.41284	1.00000	5.47706	1.00000	FALSE	FALSE	NA
Gag 157	NA	NA	NA	NA	NA	NA	NA	NA	NA	NA	NA	NA	NA	NA	NA	NA	NA	NA	NA	NA	NA	NA	NA	NA	NA	NA	NA	NA	NA	NA	NA	NA	NA	NA	NA	NA	0.00000	1.00000	1.45872	0.95808	FALSE	FALSE	0.00917	1.00000	3.24771	1.00000	FALSE	FALSE	NA
Gag 158	NA	NA	NA	NA	NA	NA	NA	NA	NA	NA	NA	NA	NA	NA	NA	NA	NA	NA	NA	NA	NA	NA	NA	NA	NA	NA	NA	NA	NA	NA	NA	NA	NA	NA	NA	NA	0.00000	1.00000	1.47706	0.94182	FALSE	FALSE	0.00000	1.00000	2.48624	1.00000	FALSE	FALSE	NA
Gag 159	NA	NA	NA	NA	NA	NA	NA	NA	NA	NA	NA	NA	NA	NA	NA	NA	NA	NA	NA	NA	NA	NA	NA	NA	NA	NA	NA	NA	NA	NA	NA	NA	NA	NA	NA	NA	0.00000	1.00000	1.55046	0.82695	FALSE	FALSE	0.00000	1.00000	1.75229	1.00000	FALSE	FALSE	NA
Gag 160	NA	NA	NA	NA	NA	NA	NA	NA	NA	NA	NA	NA	NA	NA	NA	NA	NA	NA	NA	NA	NA	NA	NA	NA	NA	NA	NA	NA	NA	NA	NA	NA	NA	NA	NA	NA	0.00000	1.00000	1.59633	0.71036	FALSE	FALSE	0.00000	1.00000	1.34862	1.00000	FALSE	FALSE	NA
Gag 161	NA	NA	NA	NA	NA	NA	NA	NA	NA	NA	NA	NA	NA	NA	NA	NA	NA	NA	NA	NA	NA	NA	NA	NA	NA	NA	NA	NA	NA	NA	NA	NA	NA	NA	NA	NA	0.00000	1.00000	1.62385	0.62683	FALSE	FALSE	0.00000	1.00000	1.02752	1.00000	FALSE	FALSE	NA
Gag 162	NA	NA	NA	NA	NA	NA	NA	NA	NA	NA	NA	NA	NA	NA	NA	NA	NA	NA	NA	NA	NA	NA	NA	NA	NA	NA	NA	NA	NA	NA	NA	NA	NA	NA	NA	NA	0.00000	1.00000	1.64220	0.56756	FALSE	FALSE	0.01835	1.00000	2.26606	1.00000	FALSE	FALSE	NA
Gag 163	NA	NA	NA	NA	NA	NA	NA	NA	NA	NA	NA	NA	NA	NA	NA	NA	NA	NA	NA	NA	NA	NA	NA	NA	NA	NA	NA	NA	NA	NA	NA	NA	NA	NA	NA	NA	0.00000	1.00000	1.54128	0.84618	FALSE	FALSE	0.03670	1.00000	3.21101	1.00000	FALSE	FALSE	NA
Gag 164	NA	NA	NA	NA	NA	NA	NA	NA	NA	NA	NA	NA	NA	NA	NA	NA	NA	NA	NA	NA	NA	NA	NA	NA	NA	NA	NA	NA	NA	NA	NA	NA	NA	NA	NA	NA	0.05505	0.99950	2.01835	0.00210	FALSE	TRUE	0.03670	1.00000	3.21101	1.00000	FALSE	FALSE	NA
Gag 165	NA	NA	NA	NA	NA	NA	NA	NA	NA	NA	NA	NA	NA	NA	NA	NA	NA	NA	NA	NA	NA	NA	NA	NA	NA	NA	NA	NA	NA	NA	NA	NA	NA	NA	NA	NA	0.05505	0.99950	1.85321	0.05992	FALSE	FALSE	0.03670	1.00000	3.21101	1.00000	FALSE	FALSE	NA
Gag 166	NA	NA	NA	NA	NA	NA	NA	NA	NA	NA	NA	NA	NA	NA	NA	NA	NA	NA	NA	NA	NA	NA	NA	NA	NA	NA	NA	NA	NA	NA	NA	NA	NA	NA	NA	NA	0.05505	0.99950	1.85321	0.05992	FALSE	FALSE	0.03670	1.00000	3.11927	1.00000	FALSE	FALSE	NA
Gag 167	NA	NA	NA	NA	NA	NA	NA	NA	NA	NA	NA	NA	NA	NA	NA	NA	NA	NA	NA	NA	NA	NA	NA	NA	NA	NA	NA	NA	NA	NA	NA	NA	NA	NA	NA	NA	0.10092	0.95940	2.33028	0.00000	FALSE	TRUE	0.03670	1.00000	3.06422	1.00000	FALSE	FALSE	NA
Gag 168	NA	NA	NA	NA	NA	NA	NA	NA	NA	NA	NA	NA	NA	NA	NA	NA	NA	NA	NA	NA	NA	NA	NA	NA	NA	NA	NA	NA	NA	NA	NA	NA	NA	NA	NA	NA	0.10092	0.95940	2.11009	0.00018	FALSE	TRUE	0.03670	1.00000	3.05505	1.00000	FALSE	FALSE	NA
Gag 169	NA	NA	NA	NA	NA	NA	NA	NA	NA	NA	NA	NA	NA	NA	NA	NA	NA	NA	NA	NA	NA	NA	NA	NA	NA	NA	NA	NA	NA	NA	NA	NA	NA	NA	NA	NA	0.11927	0.88387	1.72477	0.30397	FALSE	FALSE	0.03670	1.00000	3.04587	1.00000	FALSE	FALSE	NA
Gag 170	NA	NA	NA	NA	NA	NA	NA	NA	NA	NA	NA	NA	NA	NA	NA	NA	NA	NA	NA	NA	NA	NA	NA	NA	NA	NA	NA	NA	NA	NA	NA	NA	NA	NA	NA	NA	0.11927	0.88387	1.74312	0.25353	FALSE	FALSE	0.03670	1.00000	3.03670	1.00000	FALSE	FALSE	NA
Gag 171	NA	NA	NA	NA	NA	NA	NA	NA	NA	NA	NA	NA	NA	NA	NA	NA	NA	NA	NA	NA	NA	NA	NA	NA	NA	NA	NA	NA	NA	NA	NA	NA	NA	NA	NA	NA	0.11927	0.88387	2.26606	0.00000	FALSE	TRUE	0.03670	1.00000	3.02752	1.00000	FALSE	FALSE	NA
Gag 172	NA	NA	NA	NA	NA	NA	NA	NA	NA	NA	NA	NA	NA	NA	NA	NA	NA	NA	NA	NA	NA	NA	NA	NA	NA	NA	NA	NA	NA	NA	NA	NA	NA	NA	NA	NA	0.11927	0.88387	1.87156	0.04433	FALSE	TRUE	0.03670	1.00000	3.02752	1.00000	FALSE	FALSE	NA
Gag 173	NA	NA	NA	NA	NA	NA	NA	NA	NA	NA	NA	NA	NA	NA	NA	NA	NA	NA	NA	NA	NA	NA	NA	NA	NA	NA	NA	NA	NA	NA	NA	NA	NA	NA	NA	NA	0.08257	0.99003	1.40367	0.98639	FALSE	FALSE	0.03670	1.00000	3.00917	1.00000	FALSE	FALSE	NA
Gag 174	NA	NA	NA	NA	NA	NA	NA	NA	NA	NA	NA	NA	NA	NA	NA	NA	NA	NA	NA	NA	NA	NA	NA	NA	NA	NA	NA	NA	NA	NA	NA	NA	NA	NA	NA	NA	0.08257	0.99003	2.05505	0.00082	FALSE	TRUE	0.03670	1.00000	2.99083	1.00000	FALSE	FALSE	NA
Gag 175	NA	NA	NA	NA	NA	NA	NA	NA	NA	NA	NA	NA	NA	NA	NA	NA	NA	NA	NA	NA	NA	NA	NA	NA	NA	NA	NA	NA	NA	NA	NA	NA	NA	NA	NA	NA	0.08257	0.99003	2.05505	0.00082	FALSE	TRUE	0.03670	1.00000	2.61468	1.00000	FALSE	FALSE	NA
Gag 176	NA	NA	NA	NA	NA	NA	NA	NA	NA	NA	NA	NA	NA	NA	NA	NA	NA	NA	NA	NA	NA	NA	NA	NA	NA	NA	NA	NA	NA	NA	NA	NA	NA	NA	NA	NA	0.03670	0.99997	1.96330	0.00753	FALSE	TRUE	0.03670	1.00000	2.18349	1.00000	FALSE	FALSE	NA
Gag 177	NA	NA	NA	NA	NA	NA	NA	NA	NA	NA	NA	NA	NA	NA	NA	NA	NA	NA	NA	NA	NA	NA	NA	NA	NA	NA	NA	NA	NA	NA	NA	NA	NA	NA	NA	NA	0.03670	0.99997	1.96330	0.00753	FALSE	TRUE	0.01835	1.00000	0.94495	1.00000	FALSE	FALSE	NA
Gag 178	NA	NA	NA	NA	NA	NA	NA	NA	NA	NA	NA	NA	NA	NA	NA	NA	NA	NA	NA	NA	NA	NA	NA	NA	NA	NA	NA	NA	NA	NA	NA	NA	NA	NA	NA	NA	0.01835	1.00000	1.77064	0.18725	FALSE	FALSE	0.00000	1.00000	0.02752	1.00000	FALSE	FALSE	NA
Gag 179	NA	NA	NA	NA	NA	NA	NA	NA	NA	NA	NA	NA	NA	NA	NA	NA	NA	NA	NA	NA	NA	NA	NA	NA	NA	NA	NA	NA	NA	NA	NA	NA	NA	NA	NA	NA	0.01835	1.00000	1.74312	0.25353	FALSE	FALSE	0.00000	1.00000	0.11009	1.00000	FALSE	FALSE	NA
Gag 180	NA	NA	NA	NA	NA	NA	NA	NA	NA	NA	NA	NA	NA	NA	NA	NA	NA	NA	NA	NA	NA	NA	NA	NA	NA	NA	NA	NA	NA	NA	NA	NA	NA	NA	NA	NA	0.03670	0.99997	1.34862	0.99647	FALSE	FALSE	0.00000	1.00000	0.59633	1.00000	FALSE	FALSE	NA
Gag 181	NA	NA	NA	NA	NA	NA	NA	NA	NA	NA	NA	NA	NA	NA	NA	NA	NA	NA	NA	NA	NA	NA	NA	NA	NA	NA	NA	NA	NA	NA	NA	NA	NA	NA	NA	NA	0.03670	0.99997	1.30275	0.99904	FALSE	FALSE	0.00000	1.00000	1.10092	1.00000	FALSE	FALSE	NA
Gag 182	NA	NA	NA	NA	NA	NA	NA	NA	NA	NA	NA	NA	NA	NA	NA	NA	NA	NA	NA	NA	NA	NA	NA	NA	NA	NA	NA	NA	NA	NA	NA	NA	NA	NA	NA	NA	0.01835	1.00000	1.27523	0.99960	FALSE	FALSE	0.00000	1.00000	1.54128	1.00000	FALSE	FALSE	NA
Gag 183	NA	NA	NA	NA	NA	NA	NA	NA	NA	NA	NA	NA	NA	NA	NA	NA	NA	NA	NA	NA	NA	NA	NA	NA	NA	NA	NA	NA	NA	NA	NA	NA	NA	NA	NA	NA	0.01835	1.00000	1.07339	1.00000	FALSE	FALSE	0.00000	1.00000	1.99083	1.00000	FALSE	FALSE	NA
Gag 184	NA	NA	NA	NA	NA	NA	NA	NA	NA	NA	NA	NA	NA	NA	NA	NA	NA	NA	NA	NA	NA	NA	NA	NA	NA	NA	NA	NA	NA	NA	NA	NA	NA	NA	NA	NA	0.01835	1.00000	1.07339	1.00000	FALSE	FALSE	0.00000	1.00000	2.44037	1.00000	FALSE	FALSE	NA
Gag 185	NA	NA	NA	NA	NA	NA	NA	NA	NA	NA	NA	NA	NA	NA	NA	NA	NA	NA	NA	NA	NA	NA	NA	NA	NA	NA	NA	NA	NA	NA	NA	NA	NA	NA	NA	NA	0.01835	1.00000	0.71560	1.00000	FALSE	FALSE	0.00000	1.00000	2.83486	1.00000	FALSE	FALSE	NA
Gag 186	NA	NA	NA	NA	NA	NA	NA	NA	NA	NA	NA	NA	NA	NA	NA	NA	NA	NA	NA	NA	NA	NA	NA	NA	NA	NA	NA	NA	NA	NA	NA	NA	NA	NA	NA	NA	0.06422	0.99844	0.95413	1.00000	FALSE	FALSE	0.00000	1.00000	2.94495	1.00000	FALSE	FALSE	NA
Gag 187	NA	NA	NA	NA	NA	NA	NA	NA	NA	NA	NA	NA	NA	NA	NA	NA	NA	NA	NA	NA	NA	NA	NA	NA	NA	NA	NA	NA	NA	NA	NA	NA	NA	NA	NA	NA	0.06422	0.99844	1.55963	0.80630	FALSE	FALSE	0.00000	1.00000	2.97248	1.00000	FALSE	FALSE	NA
Gag 188	NA	NA	NA	NA	NA	NA	NA	NA	NA	NA	NA	NA	NA	NA	NA	NA	NA	NA	NA	NA	NA	NA	NA	NA	NA	NA	NA	NA	NA	NA	NA	NA	NA	NA	NA	NA	0.06422	0.99844	1.54128	0.84618	FALSE	FALSE	0.00000	1.00000	3.15596	1.00000	FALSE	FALSE	NA
Gag 189	NA	NA	NA	NA	NA	NA	NA	NA	NA	NA	NA	NA	NA	NA	NA	NA	NA	NA	NA	NA	NA	NA	NA	NA	NA	NA	NA	NA	NA	NA	NA	NA	NA	NA	NA	NA	0.04587	0.99987	1.37615	0.99286	FALSE	FALSE	0.00000	1.00000	3.18349	1.00000	FALSE	FALSE	NA
Gag 190	NA	NA	NA	NA	NA	NA	NA	NA	NA	NA	NA	NA	NA	NA	NA	NA	NA	NA	NA	NA	NA	NA	NA	NA	NA	NA	NA	NA	NA	NA	NA	NA	NA	NA	NA	NA	0.06422	0.99844	1.64220	0.56756	FALSE	FALSE	0.00000	1.00000	3.31193	1.00000	FALSE	FALSE	NA
Gag 191	NA	NA	NA	NA	NA	NA	NA	NA	NA	NA	NA	NA	NA	NA	NA	NA	NA	NA	NA	NA	NA	NA	NA	NA	NA	NA	NA	NA	NA	NA	NA	NA	NA	NA	NA	NA	0.06422	0.99844	1.64220	0.56756	FALSE	FALSE	0.00000	1.00000	3.31193	1.00000	FALSE	FALSE	NA
Gag 192	NA	NA	NA	NA	NA	NA	NA	NA	NA	NA	NA	NA	NA	NA	NA	NA	NA	NA	NA	NA	NA	NA	NA	NA	NA	NA	NA	NA	NA	NA	NA	NA	NA	NA	NA	NA	0.06422	0.99844	1.18349	0.99999	FALSE	FALSE	0.00000	1.00000	3.31193	1.00000	FALSE	FALSE	NA
Gag 193	NA	NA	NA	NA	NA	NA	NA	NA	NA	NA	NA	NA	NA	NA	NA	NA	NA	NA	NA	NA	NA	NA	NA	NA	NA	NA	NA	NA	NA	NA	NA	NA	NA	NA	NA	NA	0.06422	0.99844	1.18349	0.99999	FALSE	FALSE	0.00000	1.00000	3.28440	1.00000	FALSE	FALSE	NA
Gag 194	NA	NA	NA	NA	NA	NA	NA	NA	NA	NA	NA	NA	NA	NA	NA	NA	NA	NA	NA	NA	NA	NA	NA	NA	NA	NA	NA	NA	NA	NA	NA	NA	NA	NA	NA	NA	0.62385	0.00000	2.51376	0.00000	TRUE	TRUE	0.00000	1.00000	3.20183	1.00000	FALSE	FALSE	NA
Gag 195	NA	NA	NA	NA	NA	NA	NA	NA	NA	NA	NA	NA	NA	NA	NA	NA	NA	NA	NA	NA	NA	NA	NA	NA	NA	NA	NA	NA	NA	NA	NA	NA	NA	NA	NA	NA	0.57798	0.00000	2.29358	0.00000	TRUE	TRUE	0.00000	1.00000	2.71560	1.00000	FALSE	FALSE	NA
Gag 196	NA	NA	NA	NA	NA	NA	NA	NA	NA	NA	NA	NA	NA	NA	NA	NA	NA	NA	NA	NA	NA	NA	NA	NA	NA	NA	NA	NA	NA	NA	NA	NA	NA	NA	NA	NA	0.57798	0.00000	1.70642	0.35863	TRUE	FALSE	0.00000	1.00000	2.21101	1.00000	FALSE	FALSE	NA
Gag 197	NA	NA	NA	NA	NA	NA	NA	NA	NA	NA	NA	NA	NA	NA	NA	NA	NA	NA	NA	NA	NA	NA	NA	NA	NA	NA	NA	NA	NA	NA	NA	NA	NA	NA	NA	NA	0.60550	0.00000	1.75229	0.23013	TRUE	FALSE	0.00000	1.00000	1.77064	1.00000	FALSE	FALSE	NA
Gag 198	NA	NA	NA	NA	NA	NA	NA	NA	NA	NA	NA	NA	NA	NA	NA	NA	NA	NA	NA	NA	NA	NA	NA	NA	NA	NA	NA	NA	NA	NA	NA	NA	NA	NA	NA	NA	0.60550	0.00000	1.75229	0.23013	TRUE	FALSE	0.00000	1.00000	1.32110	1.00000	FALSE	FALSE	NA
Gag 199	NA	NA	NA	NA	NA	NA	NA	NA	NA	NA	NA	NA	NA	NA	NA	NA	NA	NA	NA	NA	NA	NA	NA	NA	NA	NA	NA	NA	NA	NA	NA	NA	NA	NA	NA	NA	0.58716	0.00000	1.98165	0.00501	TRUE	TRUE	0.00000	1.00000	0.87156	1.00000	FALSE	FALSE	NA
Gag 200	NA	NA	NA	NA	NA	NA	NA	NA	NA	NA	NA	NA	NA	NA	NA	NA	NA	NA	NA	NA	NA	NA	NA	NA	NA	NA	NA	NA	NA	NA	NA	NA	NA	NA	NA	NA	0.58716	0.00000	2.51376	0.00000	TRUE	TRUE	0.00000	1.00000	0.47706	1.00000	FALSE	FALSE	NA
Gag 201	NA	NA	NA	NA	NA	NA	NA	NA	NA	NA	NA	NA	NA	NA	NA	NA	NA	NA	NA	NA	NA	NA	NA	NA	NA	NA	NA	NA	NA	NA	NA	NA	NA	NA	NA	NA	0.58716	0.00000	2.48624	0.00000	TRUE	TRUE	0.00000	1.00000	0.36697	1.00000	FALSE	FALSE	NA
Gag 202	NA	NA	NA	NA	NA	NA	NA	NA	NA	NA	NA	NA	NA	NA	NA	NA	NA	NA	NA	NA	NA	NA	NA	NA	NA	NA	NA	NA	NA	NA	NA	NA	NA	NA	NA	NA	0.58716	0.00000	2.53211	0.00000	TRUE	TRUE	0.00000	1.00000	0.33945	1.00000	FALSE	FALSE	NA
Gag 203	NA	NA	NA	NA	NA	NA	NA	NA	NA	NA	NA	NA	NA	NA	NA	NA	NA	NA	NA	NA	NA	NA	NA	NA	NA	NA	NA	NA	NA	NA	NA	NA	NA	NA	NA	NA	0.02752	1.00000	1.21101	0.99996	FALSE	FALSE	0.00000	1.00000	0.15596	1.00000	FALSE	FALSE	NA
Gag 204	NA	NA	NA	NA	NA	NA	NA	NA	NA	NA	NA	NA	NA	NA	NA	NA	NA	NA	NA	NA	NA	NA	NA	NA	NA	NA	NA	NA	NA	NA	NA	NA	NA	NA	NA	NA	0.36697	0.00000	1.95413	0.00918	TRUE	TRUE	0.00000	1.00000	0.12844	1.00000	FALSE	FALSE	NA
Gag 205	NA	NA	NA	NA	NA	NA	NA	NA	NA	NA	NA	NA	NA	NA	NA	NA	NA	NA	NA	NA	NA	NA	NA	NA	NA	NA	NA	NA	NA	NA	NA	NA	NA	NA	NA	NA	0.36697	0.00000	1.93578	0.01343	TRUE	TRUE	0.00000	1.00000	0.00000	1.00000	FALSE	FALSE	NA
Gag 206	NA	NA	NA	NA	NA	NA	NA	NA	NA	NA	NA	NA	NA	NA	NA	NA	NA	NA	NA	NA	NA	NA	NA	NA	NA	NA	NA	NA	NA	NA	NA	NA	NA	NA	NA	NA	0.34862	0.00001	2.10092	0.00023	TRUE	TRUE	0.00000	1.00000	0.00000	1.00000	FALSE	FALSE	NA
Gag 207	NA	NA	NA	NA	NA	NA	NA	NA	NA	NA	NA	NA	NA	NA	NA	NA	NA	NA	NA	NA	NA	NA	NA	NA	NA	NA	NA	NA	NA	NA	NA	NA	NA	NA	NA	NA	0.34862	0.00001	2.50459	0.00000	TRUE	TRUE	0.00000	1.00000	0.00000	1.00000	FALSE	FALSE	NA
Gag 208	NA	NA	NA	NA	NA	NA	NA	NA	NA	NA	NA	NA	NA	NA	NA	NA	NA	NA	NA	NA	NA	NA	NA	NA	NA	NA	NA	NA	NA	NA	NA	NA	NA	NA	NA	NA	0.34862	0.00001	2.06422	0.00064	TRUE	TRUE	0.00000	1.00000	0.00000	1.00000	FALSE	FALSE	NA
Gag 209	NA	NA	NA	NA	NA	NA	NA	NA	NA	NA	NA	NA	NA	NA	NA	NA	NA	NA	NA	NA	NA	NA	NA	NA	NA	NA	NA	NA	NA	NA	NA	NA	NA	NA	NA	NA	0.34862	0.00001	1.55046	0.82695	TRUE	FALSE	0.00000	1.00000	0.00000	1.00000	FALSE	FALSE	NA
Gag 210	NA	NA	NA	NA	NA	NA	NA	NA	NA	NA	NA	NA	NA	NA	NA	NA	NA	NA	NA	NA	NA	NA	NA	NA	NA	NA	NA	NA	NA	NA	NA	NA	NA	NA	NA	NA	0.40367	0.00000	2.63303	0.00000	TRUE	TRUE	0.00000	1.00000	0.00000	1.00000	FALSE	FALSE	NA
Gag 211	NA	NA	NA	NA	NA	NA	NA	NA	NA	NA	NA	NA	NA	NA	NA	NA	NA	NA	NA	NA	NA	NA	NA	NA	NA	NA	NA	NA	NA	NA	NA	NA	NA	NA	NA	NA	0.40367	0.00000	2.58716	0.00000	TRUE	TRUE	0.00000	1.00000	0.00000	1.00000	FALSE	FALSE	NA
Gag 212	NA	NA	NA	NA	NA	NA	NA	NA	NA	NA	NA	NA	NA	NA	NA	NA	NA	NA	NA	NA	NA	NA	NA	NA	NA	NA	NA	NA	NA	NA	NA	NA	NA	NA	NA	NA	0.40367	0.00000	2.68807	0.00000	TRUE	TRUE	0.00000	1.00000	0.00000	1.00000	FALSE	FALSE	NA
Gag 213	NA	NA	NA	NA	NA	NA	NA	NA	NA	NA	NA	NA	NA	NA	NA	NA	NA	NA	NA	NA	NA	NA	NA	NA	NA	NA	NA	NA	NA	NA	NA	NA	NA	NA	NA	NA	0.06422	0.99844	1.93578	0.01343	FALSE	TRUE	0.00000	1.00000	0.00000	1.00000	FALSE	FALSE	NA
Gag 214	NA	NA	NA	NA	NA	NA	NA	NA	NA	NA	NA	NA	NA	NA	NA	NA	NA	NA	NA	NA	NA	NA	NA	NA	NA	NA	NA	NA	NA	NA	NA	NA	NA	NA	NA	NA	0.06422	0.99844	1.97248	0.00616	FALSE	TRUE	0.00000	1.00000	0.00000	1.00000	FALSE	FALSE	NA
Gag 215	NA	NA	NA	NA	NA	NA	NA	NA	NA	NA	NA	NA	NA	NA	NA	NA	NA	NA	NA	NA	NA	NA	NA	NA	NA	NA	NA	NA	NA	NA	NA	NA	NA	NA	NA	NA	0.05505	0.99950	1.93578	0.01343	FALSE	TRUE	0.00000	1.00000	0.00000	1.00000	FALSE	FALSE	NA
Gag 216	NA	NA	NA	NA	NA	NA	NA	NA	NA	NA	NA	NA	NA	NA	NA	NA	NA	NA	NA	NA	NA	NA	NA	NA	NA	NA	NA	NA	NA	NA	NA	NA	NA	NA	NA	NA	0.07339	0.99579	1.68807	0.41656	FALSE	FALSE	0.00000	1.00000	0.00000	1.00000	FALSE	FALSE	NA
Gag 217	NA	NA	NA	NA	NA	NA	NA	NA	NA	NA	NA	NA	NA	NA	NA	NA	NA	NA	NA	NA	NA	NA	NA	NA	NA	NA	NA	NA	NA	NA	NA	NA	NA	NA	NA	NA	0.07339	0.99579	1.65138	0.53734	FALSE	FALSE	0.00000	1.00000	0.00000	1.00000	FALSE	FALSE	NA
Gag 218	NA	NA	NA	NA	NA	NA	NA	NA	NA	NA	NA	NA	NA	NA	NA	NA	NA	NA	NA	NA	NA	NA	NA	NA	NA	NA	NA	NA	NA	NA	NA	NA	NA	NA	NA	NA	0.07339	0.99579	1.63303	0.59745	FALSE	FALSE	0.00000	1.00000	0.00000	1.00000	FALSE	FALSE	NA
Gag 219	NA	NA	NA	NA	NA	NA	NA	NA	NA	NA	NA	NA	NA	NA	NA	NA	NA	NA	NA	NA	NA	NA	NA	NA	NA	NA	NA	NA	NA	NA	NA	NA	NA	NA	NA	NA	0.01835	1.00000	0.56881	1.00000	FALSE	FALSE	0.00000	1.00000	0.00000	1.00000	FALSE	FALSE	NA
Gag 220	NA	NA	NA	NA	NA	NA	NA	NA	NA	NA	NA	NA	NA	NA	NA	NA	NA	NA	NA	NA	NA	NA	NA	NA	NA	NA	NA	NA	NA	NA	NA	NA	NA	NA	NA	NA	0.01835	1.00000	0.58716	1.00000	FALSE	FALSE	0.00000	1.00000	0.00000	1.00000	FALSE	FALSE	NA
Gag 221	NA	NA	NA	NA	NA	NA	NA	NA	NA	NA	NA	NA	NA	NA	NA	NA	NA	NA	NA	NA	NA	NA	NA	NA	NA	NA	NA	NA	NA	NA	NA	NA	NA	NA	NA	NA	0.02752	1.00000	0.66055	1.00000	FALSE	FALSE	0.00000	1.00000	0.00000	1.00000	FALSE	FALSE	NA
Gag 222	NA	NA	NA	NA	NA	NA	NA	NA	NA	NA	NA	NA	NA	NA	NA	NA	NA	NA	NA	NA	NA	NA	NA	NA	NA	NA	NA	NA	NA	NA	NA	NA	NA	NA	NA	NA	0.02752	1.00000	0.65138	1.00000	FALSE	FALSE	0.00000	1.00000	0.00000	1.00000	FALSE	FALSE	NA
Gag 223	NA	NA	NA	NA	NA	NA	NA	NA	NA	NA	NA	NA	NA	NA	NA	NA	NA	NA	NA	NA	NA	NA	NA	NA	NA	NA	NA	NA	NA	NA	NA	NA	NA	NA	NA	NA	0.02752	1.00000	0.65138	1.00000	FALSE	FALSE	0.00000	1.00000	0.00000	1.00000	FALSE	FALSE	NA
Gag 224	NA	NA	NA	NA	NA	NA	NA	NA	NA	NA	NA	NA	NA	NA	NA	NA	NA	NA	NA	NA	NA	NA	NA	NA	NA	NA	NA	NA	NA	NA	NA	NA	NA	NA	NA	NA	0.03670	0.99997	0.60550	1.00000	FALSE	FALSE	0.00000	1.00000	0.00000	1.00000	FALSE	FALSE	NA
Gag 225	NA	NA	NA	NA	NA	NA	NA	NA	NA	NA	NA	NA	NA	NA	NA	NA	NA	NA	NA	NA	NA	NA	NA	NA	NA	NA	NA	NA	NA	NA	NA	NA	NA	NA	NA	NA	0.01835	1.00000	0.44954	1.00000	FALSE	FALSE	0.00000	1.00000	0.00000	1.00000	FALSE	FALSE	NA
Gag 226	NA	NA	NA	NA	NA	NA	NA	NA	NA	NA	NA	NA	NA	NA	NA	NA	NA	NA	NA	NA	NA	NA	NA	NA	NA	NA	NA	NA	NA	NA	NA	NA	NA	NA	NA	NA	0.01835	1.00000	0.43119	1.00000	FALSE	FALSE	0.00000	1.00000	0.00000	1.00000	FALSE	FALSE	NA
Gag 227	NA	NA	NA	NA	NA	NA	NA	NA	NA	NA	NA	NA	NA	NA	NA	NA	NA	NA	NA	NA	NA	NA	NA	NA	NA	NA	NA	NA	NA	NA	NA	NA	NA	NA	NA	NA	0.04587	0.99987	0.49541	1.00000	FALSE	FALSE	0.00000	1.00000	0.00000	1.00000	FALSE	FALSE	NA
Gag 228	NA	NA	NA	NA	NA	NA	NA	NA	NA	NA	NA	NA	NA	NA	NA	NA	NA	NA	NA	NA	NA	NA	NA	NA	NA	NA	NA	NA	NA	NA	NA	NA	NA	NA	NA	NA	0.04587	0.99987	1.09174	1.00000	FALSE	FALSE	0.00000	1.00000	0.00000	1.00000	FALSE	FALSE	NA
Gag 229	NA	NA	NA	NA	NA	NA	NA	NA	NA	NA	NA	NA	NA	NA	NA	NA	NA	NA	NA	NA	NA	NA	NA	NA	NA	NA	NA	NA	NA	NA	NA	NA	NA	NA	NA	NA	0.04587	0.99987	1.12844	1.00000	FALSE	FALSE	0.00000	1.00000	0.00000	1.00000	FALSE	FALSE	NA
Gag 230	NA	NA	NA	NA	NA	NA	NA	NA	NA	NA	NA	NA	NA	NA	NA	NA	NA	NA	NA	NA	NA	NA	NA	NA	NA	NA	NA	NA	NA	NA	NA	NA	NA	NA	NA	NA	0.05505	0.99950	1.19266	0.99998	FALSE	FALSE	0.00000	1.00000	0.00000	1.00000	FALSE	FALSE	NA
Gag 231	NA	NA	NA	NA	NA	NA	NA	NA	NA	NA	NA	NA	NA	NA	NA	NA	NA	NA	NA	NA	NA	NA	NA	NA	NA	NA	NA	NA	NA	NA	NA	NA	NA	NA	NA	NA	0.05505	0.99950	1.19266	0.99998	FALSE	FALSE	0.00000	1.00000	0.00000	1.00000	FALSE	FALSE	NA
Gag 232	NA	NA	NA	NA	NA	NA	NA	NA	NA	NA	NA	NA	NA	NA	NA	NA	NA	NA	NA	NA	NA	NA	NA	NA	NA	NA	NA	NA	NA	NA	NA	NA	NA	NA	NA	NA	0.05505	0.99950	1.20183	0.99997	FALSE	FALSE	0.00000	1.00000	0.00000	1.00000	FALSE	FALSE	NA
Gag 233	NA	NA	NA	NA	NA	NA	NA	NA	NA	NA	NA	NA	NA	NA	NA	NA	NA	NA	NA	NA	NA	NA	NA	NA	NA	NA	NA	NA	NA	NA	NA	NA	NA	NA	NA	NA	0.04587	0.99987	1.07339	1.00000	FALSE	FALSE	0.00000	1.00000	0.00000	1.00000	FALSE	FALSE	NA
Gag 234	NA	NA	NA	NA	NA	NA	NA	NA	NA	NA	NA	NA	NA	NA	NA	NA	NA	NA	NA	NA	NA	NA	NA	NA	NA	NA	NA	NA	NA	NA	NA	NA	NA	NA	NA	NA	0.04587	0.99987	1.25688	0.99978	FALSE	FALSE	0.00000	1.00000	0.00000	1.00000	FALSE	FALSE	NA
Gag 235	NA	NA	NA	NA	NA	NA	NA	NA	NA	NA	NA	NA	NA	NA	NA	NA	NA	NA	NA	NA	NA	NA	NA	NA	NA	NA	NA	NA	NA	NA	NA	NA	NA	NA	NA	NA	0.04587	0.99987	1.31193	0.99874	FALSE	FALSE	0.00000	1.00000	0.00000	1.00000	FALSE	FALSE	NA
Gag 236	NA	NA	NA	NA	NA	NA	NA	NA	NA	NA	NA	NA	NA	NA	NA	NA	NA	NA	NA	NA	NA	NA	NA	NA	NA	NA	NA	NA	NA	NA	NA	NA	NA	NA	NA	NA	0.01835	1.00000	1.26606	0.99970	FALSE	FALSE	0.00000	1.00000	0.00000	1.00000	FALSE	FALSE	NA
Gag 237	NA	NA	NA	NA	NA	NA	NA	NA	NA	NA	NA	NA	NA	NA	NA	NA	NA	NA	NA	NA	NA	NA	NA	NA	NA	NA	NA	NA	NA	NA	NA	NA	NA	NA	NA	NA	0.01835	1.00000	0.65138	1.00000	FALSE	FALSE	0.00000	1.00000	0.00000	1.00000	FALSE	FALSE	NA
Gag 238	NA	NA	NA	NA	NA	NA	NA	NA	NA	NA	NA	NA	NA	NA	NA	NA	NA	NA	NA	NA	NA	NA	NA	NA	NA	NA	NA	NA	NA	NA	NA	NA	NA	NA	NA	NA	0.01835	1.00000	0.59633	1.00000	FALSE	FALSE	0.00000	1.00000	0.00000	1.00000	FALSE	FALSE	NA
Gag 239	NA	NA	NA	NA	NA	NA	NA	NA	NA	NA	NA	NA	NA	NA	NA	NA	NA	NA	NA	NA	NA	NA	NA	NA	NA	NA	NA	NA	NA	NA	NA	NA	NA	NA	NA	NA	0.00000	1.00000	0.39450	1.00000	FALSE	FALSE	0.00000	1.00000	0.00000	1.00000	FALSE	FALSE	NA
Gag 240	NA	NA	NA	NA	NA	NA	NA	NA	NA	NA	NA	NA	NA	NA	NA	NA	NA	NA	NA	NA	NA	NA	NA	NA	NA	NA	NA	NA	NA	NA	NA	NA	NA	NA	NA	NA	0.00000	1.00000	0.39450	1.00000	FALSE	FALSE	0.00000	1.00000	0.00000	1.00000	FALSE	FALSE	NA
Gag 241	NA	NA	NA	NA	NA	NA	NA	NA	NA	NA	NA	NA	NA	NA	NA	NA	NA	NA	NA	NA	NA	NA	NA	NA	NA	NA	NA	NA	NA	NA	NA	NA	NA	NA	NA	NA	0.22936	0.04969	1.31193	0.99874	TRUE	FALSE	0.00000	1.00000	0.00000	1.00000	FALSE	FALSE	NA
Gag 242	NA	NA	NA	NA	NA	NA	NA	NA	NA	NA	NA	NA	NA	NA	NA	NA	NA	NA	NA	NA	NA	NA	NA	NA	NA	NA	NA	NA	NA	NA	NA	NA	NA	NA	NA	NA	0.23853	0.03142	1.67890	0.44639	TRUE	FALSE	0.00000	1.00000	0.00000	1.00000	FALSE	FALSE	NA
Gag 243	NA	NA	NA	NA	NA	NA	NA	NA	NA	NA	NA	NA	NA	NA	NA	NA	NA	NA	NA	NA	NA	NA	NA	NA	NA	NA	NA	NA	NA	NA	NA	NA	NA	NA	NA	NA	0.23853	0.03142	1.49541	0.92107	TRUE	FALSE	0.00000	1.00000	0.00000	1.00000	FALSE	FALSE	NA
Gag 244	NA	NA	NA	NA	NA	NA	NA	NA	NA	NA	NA	NA	NA	NA	NA	NA	NA	NA	NA	NA	NA	NA	NA	NA	NA	NA	NA	NA	NA	NA	NA	NA	NA	NA	NA	NA	0.23853	0.03142	1.44037	0.97049	TRUE	FALSE	0.00000	1.00000	0.00000	1.00000	FALSE	FALSE	NA
Gag 245	NA	NA	NA	NA	NA	NA	NA	NA	NA	NA	NA	NA	NA	NA	NA	NA	NA	NA	NA	NA	NA	NA	NA	NA	NA	NA	NA	NA	NA	NA	NA	NA	NA	NA	NA	NA	0.23853	0.03142	1.43119	0.97545	TRUE	FALSE	0.00000	1.00000	0.00000	1.00000	FALSE	FALSE	NA
Gag 246	NA	NA	NA	NA	NA	NA	NA	NA	NA	NA	NA	NA	NA	NA	NA	NA	NA	NA	NA	NA	NA	NA	NA	NA	NA	NA	NA	NA	NA	NA	NA	NA	NA	NA	NA	NA	0.23853	0.03142	1.44954	0.96472	TRUE	FALSE	0.00000	1.00000	0.00000	1.00000	FALSE	FALSE	NA
Env 68	0.44954	0.00067	2.43119	0.00000	TRUE	TRUE	0.60550	0.00000	2.31193	0.00000	TRUE	TRUE	0.60550	0.00000	3.05505	0.00000	TRUE	TRUE	0.00000	1.00000	0.00000	1.00000	FALSE	FALSE	0.00000	1.00000	0.00000	1.00000	FALSE	FALSE	0.00000	1.00000	0.00000	1.00000	FALSE	FALSE	NA	NA	NA	NA	NA	NA	NA	NA	NA	NA	NA	NA	NA
Env 69	0.44954	0.00067	2.46789	0.00000	TRUE	TRUE	0.60550	0.00000	2.35780	0.00000	TRUE	TRUE	0.60550	0.00000	2.54128	0.00000	TRUE	TRUE	0.00000	1.00000	0.00000	1.00000	FALSE	FALSE	0.00000	1.00000	0.00000	1.00000	FALSE	FALSE	0.00000	1.00000	0.00000	1.00000	FALSE	FALSE	NA	NA	NA	NA	NA	NA	NA	NA	NA	NA	NA	NA	NA
Env 70	0.01835	1.00000	1.57798	0.96069	FALSE	FALSE	0.00000	1.00000	1.27523	0.91452	FALSE	FALSE	0.01835	1.00000	1.57798	0.60104	FALSE	FALSE	0.00000	1.00000	0.00000	1.00000	FALSE	FALSE	0.00000	1.00000	0.00000	1.00000	FALSE	FALSE	0.00000	1.00000	0.00000	1.00000	FALSE	FALSE	NA	NA	NA	NA	NA	NA	NA	NA	NA	NA	NA	NA	NA
Env 71	0.01835	1.00000	1.60550	0.93697	FALSE	FALSE	0.00000	1.00000	1.30275	0.86758	FALSE	FALSE	0.01835	1.00000	1.60550	0.50918	FALSE	FALSE	0.00000	1.00000	0.00000	1.00000	FALSE	FALSE	0.00000	1.00000	0.00000	1.00000	FALSE	FALSE	0.00000	1.00000	0.00000	1.00000	FALSE	FALSE	NA	NA	NA	NA	NA	NA	NA	NA	NA	NA	NA	NA	NA
Env 72	0.01835	1.00000	0.58716	1.00000	FALSE	FALSE	0.00000	1.00000	0.43119	1.00000	FALSE	FALSE	0.01835	1.00000	0.58716	1.00000	FALSE	FALSE	0.00000	1.00000	0.00000	1.00000	FALSE	FALSE	0.00000	1.00000	0.00000	1.00000	FALSE	FALSE	0.00000	1.00000	0.00000	1.00000	FALSE	FALSE	NA	NA	NA	NA	NA	NA	NA	NA	NA	NA	NA	NA	NA
Env 73	0.00000	1.00000	0.37615	1.00000	FALSE	FALSE	0.00000	1.00000	0.37615	1.00000	FALSE	FALSE	0.00000	1.00000	0.37615	1.00000	FALSE	FALSE	0.00000	1.00000	0.00000	1.00000	FALSE	FALSE	0.00000	1.00000	0.00000	1.00000	FALSE	FALSE	0.00000	1.00000	0.00000	1.00000	FALSE	FALSE	NA	NA	NA	NA	NA	NA	NA	NA	NA	NA	NA	NA	NA
Env 74	0.00000	1.00000	0.37615	1.00000	FALSE	FALSE	0.00000	1.00000	0.37615	1.00000	FALSE	FALSE	0.00000	1.00000	0.37615	1.00000	FALSE	FALSE	0.00000	1.00000	0.00000	1.00000	FALSE	FALSE	0.00000	1.00000	0.00000	1.00000	FALSE	FALSE	0.00000	1.00000	0.00000	1.00000	FALSE	FALSE	NA	NA	NA	NA	NA	NA	NA	NA	NA	NA	NA	NA	NA
Env 75	0.00000	1.00000	0.40367	1.00000	FALSE	FALSE	0.00000	1.00000	0.40367	1.00000	FALSE	FALSE	0.00000	1.00000	0.40367	1.00000	FALSE	FALSE	0.00000	1.00000	0.00000	1.00000	FALSE	FALSE	0.00000	1.00000	0.00000	1.00000	FALSE	FALSE	0.00000	1.00000	0.00000	1.00000	FALSE	FALSE	NA	NA	NA	NA	NA	NA	NA	NA	NA	NA	NA	NA	NA
Env 76	0.00000	1.00000	0.11009	1.00000	FALSE	FALSE	0.00000	1.00000	0.11009	1.00000	FALSE	FALSE	0.00000	1.00000	0.11009	1.00000	FALSE	FALSE	0.00000	1.00000	0.00000	1.00000	FALSE	FALSE	0.00000	1.00000	0.00000	1.00000	FALSE	FALSE	0.00000	1.00000	0.00000	1.00000	FALSE	FALSE	NA	NA	NA	NA	NA	NA	NA	NA	NA	NA	NA	NA	NA
Env 77	0.00000	1.00000	0.29358	1.00000	FALSE	FALSE	0.00000	1.00000	0.12844	1.00000	FALSE	FALSE	0.00000	1.00000	0.11927	1.00000	FALSE	FALSE	0.00000	1.00000	0.00000	1.00000	FALSE	FALSE	0.00000	1.00000	0.00000	1.00000	FALSE	FALSE	0.00000	1.00000	0.00000	1.00000	FALSE	FALSE	NA	NA	NA	NA	NA	NA	NA	NA	NA	NA	NA	NA	NA
Env 78	0.00000	1.00000	0.28440	1.00000	FALSE	FALSE	0.00000	1.00000	0.11927	1.00000	FALSE	FALSE	0.00000	1.00000	0.18349	1.00000	FALSE	FALSE	0.00000	1.00000	0.00000	1.00000	FALSE	FALSE	0.00000	1.00000	0.00000	1.00000	FALSE	FALSE	0.00000	1.00000	0.00000	1.00000	FALSE	FALSE	NA	NA	NA	NA	NA	NA	NA	NA	NA	NA	NA	NA	NA
Env 79	0.00000	1.00000	0.27523	1.00000	FALSE	FALSE	0.00000	1.00000	0.11009	1.00000	FALSE	FALSE	0.00000	1.00000	0.17431	1.00000	FALSE	FALSE	0.00000	1.00000	0.00000	1.00000	FALSE	FALSE	0.00000	1.00000	0.00000	1.00000	FALSE	FALSE	0.00000	1.00000	0.00000	1.00000	FALSE	FALSE	NA	NA	NA	NA	NA	NA	NA	NA	NA	NA	NA	NA	NA
Env 80	0.00000	1.00000	0.26606	1.00000	FALSE	FALSE	0.00000	1.00000	0.10092	1.00000	FALSE	FALSE	0.00000	1.00000	0.16514	1.00000	FALSE	FALSE	0.00000	1.00000	0.00000	1.00000	FALSE	FALSE	0.00000	1.00000	0.00000	1.00000	FALSE	FALSE	0.00000	1.00000	0.00000	1.00000	FALSE	FALSE	NA	NA	NA	NA	NA	NA	NA	NA	NA	NA	NA	NA	NA
Env 81	0.00000	1.00000	0.26606	1.00000	FALSE	FALSE	0.00000	1.00000	0.10092	1.00000	FALSE	FALSE	0.00000	1.00000	0.16514	1.00000	FALSE	FALSE	0.00000	1.00000	0.00000	1.00000	FALSE	FALSE	0.00000	1.00000	0.00000	1.00000	FALSE	FALSE	0.00000	1.00000	0.00000	1.00000	FALSE	FALSE	NA	NA	NA	NA	NA	NA	NA	NA	NA	NA	NA	NA	NA
Env 82	0.00000	1.00000	0.26606	1.00000	FALSE	FALSE	0.00000	1.00000	0.10092	1.00000	FALSE	FALSE	0.00000	1.00000	0.16514	1.00000	FALSE	FALSE	0.00000	1.00000	0.00000	1.00000	FALSE	FALSE	0.00000	1.00000	0.00000	1.00000	FALSE	FALSE	0.00000	1.00000	0.01835	1.00000	FALSE	FALSE	NA	NA	NA	NA	NA	NA	NA	NA	NA	NA	NA	NA	NA
Env 83	0.00000	1.00000	0.28440	1.00000	FALSE	FALSE	0.00000	1.00000	0.10092	1.00000	FALSE	FALSE	0.00000	1.00000	0.16514	1.00000	FALSE	FALSE	0.00000	1.00000	0.00000	1.00000	FALSE	FALSE	0.00000	1.00000	0.00000	1.00000	FALSE	FALSE	0.00000	1.00000	0.03670	1.00000	FALSE	FALSE	NA	NA	NA	NA	NA	NA	NA	NA	NA	NA	NA	NA	NA
Env 84	0.00000	1.00000	0.25688	1.00000	FALSE	FALSE	0.00000	1.00000	0.07339	1.00000	FALSE	FALSE	0.00000	1.00000	0.13761	1.00000	FALSE	FALSE	0.00000	1.00000	0.00000	1.00000	FALSE	FALSE	0.00000	1.00000	0.00000	1.00000	FALSE	FALSE	0.00000	1.00000	0.05505	1.00000	FALSE	FALSE	NA	NA	NA	NA	NA	NA	NA	NA	NA	NA	NA	NA	NA
Env 85	0.00000	1.00000	0.48624	1.00000	FALSE	FALSE	0.00000	1.00000	0.30275	1.00000	FALSE	FALSE	0.02752	1.00000	0.56881	1.00000	FALSE	FALSE	0.00000	1.00000	0.00000	1.00000	FALSE	FALSE	0.00000	1.00000	0.00000	1.00000	FALSE	FALSE	0.00000	1.00000	0.07339	1.00000	FALSE	FALSE	NA	NA	NA	NA	NA	NA	NA	NA	NA	NA	NA	NA	NA
Env 86	0.00000	1.00000	0.30275	1.00000	FALSE	FALSE	0.00000	1.00000	0.28440	1.00000	FALSE	FALSE	0.02752	1.00000	0.55963	1.00000	FALSE	FALSE	0.00000	1.00000	0.00000	1.00000	FALSE	FALSE	0.00000	1.00000	0.00000	1.00000	FALSE	FALSE	0.00000	1.00000	0.07339	1.00000	FALSE	FALSE	NA	NA	NA	NA	NA	NA	NA	NA	NA	NA	NA	NA	NA
Env 87	0.00000	1.00000	0.26606	1.00000	FALSE	FALSE	0.00000	1.00000	0.24771	1.00000	FALSE	FALSE	0.02752	1.00000	0.44954	1.00000	FALSE	FALSE	0.00000	1.00000	0.00000	1.00000	FALSE	FALSE	0.00000	1.00000	0.00000	1.00000	FALSE	FALSE	0.00000	1.00000	0.07339	1.00000	FALSE	FALSE	NA	NA	NA	NA	NA	NA	NA	NA	NA	NA	NA	NA	NA
Env 88	0.02752	1.00000	0.88991	1.00000	FALSE	FALSE	0.02752	1.00000	0.87156	1.00000	FALSE	FALSE	0.05505	0.99993	1.07339	1.00000	FALSE	FALSE	0.00000	1.00000	0.00000	1.00000	FALSE	FALSE	0.00000	1.00000	0.00000	1.00000	FALSE	FALSE	0.00000	1.00000	0.07339	1.00000	FALSE	FALSE	NA	NA	NA	NA	NA	NA	NA	NA	NA	NA	NA	NA	NA
Env 89	0.57798	0.00000	1.47706	0.99547	TRUE	FALSE	0.57798	0.00000	1.45872	0.38440	TRUE	FALSE	0.60550	0.00000	1.66055	0.33022	TRUE	FALSE	0.00000	1.00000	0.00000	1.00000	FALSE	FALSE	0.00000	1.00000	0.00000	1.00000	FALSE	FALSE	0.00000	1.00000	0.07339	1.00000	FALSE	FALSE	NA	NA	NA	NA	NA	NA	NA	NA	NA	NA	NA	NA	NA
Env 90	0.57798	0.00000	1.62385	0.91587	TRUE	FALSE	0.57798	0.00000	1.60550	0.05746	TRUE	FALSE	0.60550	0.00000	1.80734	0.04958	TRUE	TRUE	0.00000	1.00000	0.00000	1.00000	FALSE	FALSE	0.00000	1.00000	0.00000	1.00000	FALSE	FALSE	0.00000	1.00000	0.07339	1.00000	FALSE	FALSE	NA	NA	NA	NA	NA	NA	NA	NA	NA	NA	NA	NA	NA
Env 91	0.57798	0.00000	1.62385	0.91587	TRUE	FALSE	0.57798	0.00000	1.60550	0.05746	TRUE	FALSE	0.60550	0.00000	1.80734	0.04958	TRUE	TRUE	0.00000	1.00000	0.00000	1.00000	FALSE	FALSE	0.00000	1.00000	0.00000	1.00000	FALSE	FALSE	0.00000	1.00000	0.07339	1.00000	FALSE	FALSE	NA	NA	NA	NA	NA	NA	NA	NA	NA	NA	NA	NA	NA
Env 92	0.57798	0.00000	1.62385	0.91587	TRUE	FALSE	0.57798	0.00000	1.62385	0.04145	TRUE	TRUE	0.60550	0.00000	1.82569	0.03610	TRUE	TRUE	0.00000	1.00000	0.00000	1.00000	FALSE	FALSE	0.00000	1.00000	0.00000	1.00000	FALSE	FALSE	0.00000	1.00000	0.07339	1.00000	FALSE	FALSE	NA	NA	NA	NA	NA	NA	NA	NA	NA	NA	NA	NA	NA
Env 93	0.57798	0.00000	2.21101	0.00061	TRUE	TRUE	0.57798	0.00000	2.21101	0.00000	TRUE	TRUE	0.60550	0.00000	2.41284	0.00000	TRUE	TRUE	0.00000	1.00000	0.00000	1.00000	FALSE	FALSE	0.00000	1.00000	0.00000	1.00000	FALSE	FALSE	0.00000	1.00000	0.07339	1.00000	FALSE	FALSE	NA	NA	NA	NA	NA	NA	NA	NA	NA	NA	NA	NA	NA
Env 94	0.62385	0.00000	2.30275	0.00004	TRUE	TRUE	0.62385	0.00000	2.30275	0.00000	TRUE	TRUE	0.62385	0.00000	2.30275	0.00000	TRUE	TRUE	0.00000	1.00000	0.00000	1.00000	FALSE	FALSE	0.00000	1.00000	0.00000	1.00000	FALSE	FALSE	0.00000	1.00000	0.07339	1.00000	FALSE	FALSE	NA	NA	NA	NA	NA	NA	NA	NA	NA	NA	NA	NA	NA
Env 95	0.62385	0.00000	2.61468	0.00000	TRUE	TRUE	0.62385	0.00000	2.61468	0.00000	TRUE	TRUE	0.62385	0.00000	2.61468	0.00000	TRUE	TRUE	0.00000	1.00000	0.00000	1.00000	FALSE	FALSE	0.00000	1.00000	0.00000	1.00000	FALSE	FALSE	0.00000	1.00000	0.07339	1.00000	FALSE	FALSE	NA	NA	NA	NA	NA	NA	NA	NA	NA	NA	NA	NA	NA
Env 96	0.62385	0.00000	2.64220	0.00000	TRUE	TRUE	0.62385	0.00000	2.64220	0.00000	TRUE	TRUE	0.62385	0.00000	2.64220	0.00000	TRUE	TRUE	0.00000	1.00000	0.00000	1.00000	FALSE	FALSE	0.00000	1.00000	0.00000	1.00000	FALSE	FALSE	0.00000	1.00000	0.07339	1.00000	FALSE	FALSE	NA	NA	NA	NA	NA	NA	NA	NA	NA	NA	NA	NA	NA
Env 97	0.59633	0.00000	2.01835	0.03830	TRUE	TRUE	0.59633	0.00000	2.01835	0.00000	TRUE	TRUE	0.59633	0.00000	2.01835	0.00043	TRUE	TRUE	0.00000	1.00000	0.00000	1.00000	FALSE	FALSE	0.00000	1.00000	0.00000	1.00000	FALSE	FALSE	0.00000	1.00000	0.05505	1.00000	FALSE	FALSE	NA	NA	NA	NA	NA	NA	NA	NA	NA	NA	NA	NA	NA
Env 98	0.04587	1.00000	1.41284	0.99921	FALSE	FALSE	0.04587	0.99999	1.41284	0.54587	FALSE	FALSE	0.04587	0.99998	1.41284	0.95377	FALSE	FALSE	0.00000	1.00000	0.00000	1.00000	FALSE	FALSE	0.00000	1.00000	0.00000	1.00000	FALSE	FALSE	0.00000	1.00000	0.03670	1.00000	FALSE	FALSE	NA	NA	NA	NA	NA	NA	NA	NA	NA	NA	NA	NA	NA
Env 99	0.04587	1.00000	1.46789	0.99640	FALSE	FALSE	0.04587	0.99999	1.46789	0.35373	FALSE	FALSE	0.04587	0.99998	1.73394	0.14727	FALSE	FALSE	0.00000	1.00000	0.00000	1.00000	FALSE	FALSE	0.00000	1.00000	0.00000	1.00000	FALSE	FALSE	0.00000	1.00000	0.01835	1.00000	FALSE	FALSE	NA	NA	NA	NA	NA	NA	NA	NA	NA	NA	NA	NA	NA
Env 100	0.04587	1.00000	1.48624	0.99432	FALSE	FALSE	0.04587	0.99999	1.48624	0.29547	FALSE	FALSE	0.04587	0.99998	1.77982	0.07714	FALSE	FALSE	0.00000	1.00000	0.00000	1.00000	FALSE	FALSE	0.00000	1.00000	0.00000	1.00000	FALSE	FALSE	0.00000	1.00000	0.00000	1.00000	FALSE	FALSE	NA	NA	NA	NA	NA	NA	NA	NA	NA	NA	NA	NA	NA
Env 101	0.04587	1.00000	1.89908	0.20012	FALSE	FALSE	0.04587	0.99999	1.89908	0.00003	FALSE	TRUE	0.04587	0.99998	2.19266	0.00000	FALSE	TRUE	0.00000	1.00000	0.00000	1.00000	FALSE	FALSE	0.00000	1.00000	0.00000	1.00000	FALSE	FALSE	0.00000	1.00000	0.00000	1.00000	FALSE	FALSE	NA	NA	NA	NA	NA	NA	NA	NA	NA	NA	NA	NA	NA
Env 102	0.04587	1.00000	1.32110	0.99996	FALSE	FALSE	0.04587	0.99999	1.32110	0.82807	FALSE	FALSE	0.04587	0.99998	1.61468	0.47831	FALSE	FALSE	0.00000	1.00000	0.00000	1.00000	FALSE	FALSE	0.00000	1.00000	0.00000	1.00000	FALSE	FALSE	0.00000	1.00000	0.00000	1.00000	FALSE	FALSE	NA	NA	NA	NA	NA	NA	NA	NA	NA	NA	NA	NA	NA
Env 103	0.04587	1.00000	1.70642	0.75818	FALSE	FALSE	0.04587	0.99999	1.70642	0.00742	FALSE	TRUE	0.04587	0.99998	2.29358	0.00000	FALSE	TRUE	0.00000	1.00000	0.00000	1.00000	FALSE	FALSE	0.00000	1.00000	0.00000	1.00000	FALSE	FALSE	0.00000	1.00000	0.00000	1.00000	FALSE	FALSE	NA	NA	NA	NA	NA	NA	NA	NA	NA	NA	NA	NA	NA
Env 104	0.52294	0.00000	2.62385	0.00000	TRUE	TRUE	0.52294	0.00000	2.62385	0.00000	TRUE	TRUE	0.47706	0.00000	2.94495	0.00000	TRUE	TRUE	0.00000	1.00000	0.00000	1.00000	FALSE	FALSE	0.00000	1.00000	0.00000	1.00000	FALSE	FALSE	0.00000	1.00000	0.00000	1.00000	FALSE	FALSE	NA	NA	NA	NA	NA	NA	NA	NA	NA	NA	NA	NA	NA
Env 105	0.52294	0.00000	2.67890	0.00000	TRUE	TRUE	0.52294	0.00000	2.67890	0.00000	TRUE	TRUE	0.47706	0.00000	2.94495	0.00000	TRUE	TRUE	0.00000	1.00000	0.00000	1.00000	FALSE	FALSE	0.00000	1.00000	0.00000	1.00000	FALSE	FALSE	0.00000	1.00000	0.00000	1.00000	FALSE	FALSE	NA	NA	NA	NA	NA	NA	NA	NA	NA	NA	NA	NA	NA
Env 106	0.52294	0.00000	2.68807	0.00000	TRUE	TRUE	0.52294	0.00000	2.68807	0.00000	TRUE	TRUE	0.47706	0.00000	2.95413	0.00000	TRUE	TRUE	0.00000	1.00000	0.00000	1.00000	FALSE	FALSE	0.00000	1.00000	0.00000	1.00000	FALSE	FALSE	0.00000	1.00000	0.00000	1.00000	FALSE	FALSE	NA	NA	NA	NA	NA	NA	NA	NA	NA	NA	NA	NA	NA
Env 107	0.52294	0.00000	2.68807	0.00000	TRUE	TRUE	0.52294	0.00000	2.68807	0.00000	TRUE	TRUE	0.47706	0.00000	2.95413	0.00000	TRUE	TRUE	0.00000	1.00000	0.00000	1.00000	FALSE	FALSE	0.00000	1.00000	0.00000	1.00000	FALSE	FALSE	0.00000	1.00000	0.00000	1.00000	FALSE	FALSE	NA	NA	NA	NA	NA	NA	NA	NA	NA	NA	NA	NA	NA
Env 108	0.52294	0.00000	2.84404	0.00000	TRUE	TRUE	0.52294	0.00000	2.84404	0.00000	TRUE	TRUE	0.47706	0.00000	2.85321	0.00000	TRUE	TRUE	0.00000	1.00000	0.00000	1.00000	FALSE	FALSE	0.00000	1.00000	0.00000	1.00000	FALSE	FALSE	0.00000	1.00000	0.00000	1.00000	FALSE	FALSE	NA	NA	NA	NA	NA	NA	NA	NA	NA	NA	NA	NA	NA
Env 109	1.07339	0.00000	3.52294	0.00000	TRUE	TRUE	1.07339	0.00000	3.52294	0.00000	TRUE	TRUE	1.02752	0.00000	3.50459	0.00000	TRUE	TRUE	0.00000	1.00000	0.00000	1.00000	FALSE	FALSE	0.00000	1.00000	0.00000	1.00000	FALSE	FALSE	0.00000	1.00000	0.00000	1.00000	FALSE	FALSE	NA	NA	NA	NA	NA	NA	NA	NA	NA	NA	NA	NA	NA
Env 110	1.08257	0.00000	3.57798	0.00000	TRUE	TRUE	1.08257	0.00000	3.57798	0.00000	TRUE	TRUE	1.03670	0.00000	3.55963	0.00000	TRUE	TRUE	0.00000	1.00000	0.00000	1.00000	FALSE	FALSE	0.00000	1.00000	0.00000	1.00000	FALSE	FALSE	0.00000	1.00000	0.00000	1.00000	FALSE	FALSE	NA	NA	NA	NA	NA	NA	NA	NA	NA	NA	NA	NA	NA
Env 111	1.08257	0.00000	3.56881	0.00000	TRUE	TRUE	1.08257	0.00000	3.56881	0.00000	TRUE	TRUE	1.03670	0.00000	3.55046	0.00000	TRUE	TRUE	0.00000	1.00000	0.00000	1.00000	FALSE	FALSE	0.00000	1.00000	0.00000	1.00000	FALSE	FALSE	0.00000	1.00000	0.00000	1.00000	FALSE	FALSE	NA	NA	NA	NA	NA	NA	NA	NA	NA	NA	NA	NA	NA
Env 112	1.03670	0.00000	2.86239	0.00000	TRUE	TRUE	1.03670	0.00000	2.86239	0.00000	TRUE	TRUE	0.99083	0.00000	2.55046	0.00000	TRUE	TRUE	0.00000	1.00000	0.00000	1.00000	FALSE	FALSE	0.00000	1.00000	0.00000	1.00000	FALSE	FALSE	0.00000	1.00000	0.00000	1.00000	FALSE	FALSE	NA	NA	NA	NA	NA	NA	NA	NA	NA	NA	NA	NA	NA
Env 113	0.55963	0.00000	1.63303	0.90355	TRUE	FALSE	0.55963	0.00000	1.63303	0.03494	TRUE	TRUE	0.55963	0.00000	1.58716	0.57073	TRUE	FALSE	0.00000	1.00000	0.00000	1.00000	FALSE	FALSE	0.00000	1.00000	0.00000	1.00000	FALSE	FALSE	0.00000	1.00000	0.00000	1.00000	FALSE	FALSE	NA	NA	NA	NA	NA	NA	NA	NA	NA	NA	NA	NA	NA
Env 114	0.55963	0.00000	1.63303	0.90355	TRUE	FALSE	0.55963	0.00000	1.63303	0.03494	TRUE	TRUE	0.55963	0.00000	1.64220	0.38753	TRUE	FALSE	0.00000	1.00000	0.00000	1.00000	FALSE	FALSE	0.00000	1.00000	0.00000	1.00000	FALSE	FALSE	0.00000	1.00000	0.00000	1.00000	FALSE	FALSE	NA	NA	NA	NA	NA	NA	NA	NA	NA	NA	NA	NA	NA
Env 115	0.55963	0.00000	1.80734	0.45479	TRUE	FALSE	0.55963	0.00000	1.80734	0.00052	TRUE	TRUE	0.55963	0.00000	1.81651	0.04240	TRUE	TRUE	0.00000	1.00000	0.00000	1.00000	FALSE	FALSE	0.00000	1.00000	0.00000	1.00000	FALSE	FALSE	0.00000	1.00000	0.00000	1.00000	FALSE	FALSE	NA	NA	NA	NA	NA	NA	NA	NA	NA	NA	NA	NA	NA
Env 116	0.55963	0.00000	1.80734	0.45479	TRUE	FALSE	0.55963	0.00000	1.80734	0.00052	TRUE	TRUE	0.55963	0.00000	1.81651	0.04240	TRUE	TRUE	0.00000	1.00000	0.00000	1.00000	FALSE	FALSE	0.00000	1.00000	0.00000	1.00000	FALSE	FALSE	0.00000	1.00000	0.00000	1.00000	FALSE	FALSE	NA	NA	NA	NA	NA	NA	NA	NA	NA	NA	NA	NA	NA
Env 117	0.55963	0.00000	2.04587	0.02370	TRUE	TRUE	0.55963	0.00000	2.04587	0.00000	TRUE	TRUE	0.55963	0.00000	2.04587	0.00019	TRUE	TRUE	0.00000	1.00000	0.00000	1.00000	FALSE	FALSE	0.00000	1.00000	0.00000	1.00000	FALSE	FALSE	0.00000	1.00000	0.00000	1.00000	FALSE	FALSE	NA	NA	NA	NA	NA	NA	NA	NA	NA	NA	NA	NA	NA
Env 118	0.00917	1.00000	1.34862	0.99990	FALSE	FALSE	0.00917	1.00000	1.34862	0.75656	FALSE	FALSE	0.00917	1.00000	1.34862	0.98782	FALSE	FALSE	0.00000	1.00000	0.00000	1.00000	FALSE	FALSE	0.00000	1.00000	0.00000	1.00000	FALSE	FALSE	0.00000	1.00000	0.00000	1.00000	FALSE	FALSE	NA	NA	NA	NA	NA	NA	NA	NA	NA	NA	NA	NA	NA
Env 119	0.00000	1.00000	0.88073	1.00000	FALSE	FALSE	0.00000	1.00000	0.88073	1.00000	FALSE	FALSE	0.00000	1.00000	0.88073	1.00000	FALSE	FALSE	0.00000	1.00000	0.00000	1.00000	FALSE	FALSE	0.00000	1.00000	0.00000	1.00000	FALSE	FALSE	0.00000	1.00000	0.00000	1.00000	FALSE	FALSE	NA	NA	NA	NA	NA	NA	NA	NA	NA	NA	NA	NA	NA
Env 120	0.00000	1.00000	0.88073	1.00000	FALSE	FALSE	0.00000	1.00000	0.88073	1.00000	FALSE	FALSE	0.00000	1.00000	0.88073	1.00000	FALSE	FALSE	0.00000	1.00000	0.00000	1.00000	FALSE	FALSE	0.00000	1.00000	0.00000	1.00000	FALSE	FALSE	0.00000	1.00000	0.06422	1.00000	FALSE	FALSE	NA	NA	NA	NA	NA	NA	NA	NA	NA	NA	NA	NA	NA
Env 121	0.00000	1.00000	1.43119	0.99866	FALSE	FALSE	0.00000	1.00000	1.43119	0.48048	FALSE	FALSE	0.00000	1.00000	1.43119	0.93594	FALSE	FALSE	0.00000	1.00000	0.00000	1.00000	FALSE	FALSE	0.00000	1.00000	0.00000	1.00000	FALSE	FALSE	0.00000	1.00000	0.08257	1.00000	FALSE	FALSE	NA	NA	NA	NA	NA	NA	NA	NA	NA	NA	NA	NA	NA
Env 122	0.00000	1.00000	1.43119	0.99866	FALSE	FALSE	0.00000	1.00000	1.47706	0.32403	FALSE	FALSE	0.00000	1.00000	1.43119	0.93594	FALSE	FALSE	0.00000	1.00000	0.06422	1.00000	FALSE	FALSE	0.00000	1.00000	0.00000	1.00000	FALSE	FALSE	0.00000	1.00000	0.09174	1.00000	FALSE	FALSE	NA	NA	NA	NA	NA	NA	NA	NA	NA	NA	NA	NA	NA
Env 123	0.00000	1.00000	1.43119	0.99866	FALSE	FALSE	0.00000	1.00000	1.44037	0.44798	FALSE	FALSE	0.00000	1.00000	1.43119	0.93594	FALSE	FALSE	0.00000	1.00000	0.12844	1.00000	FALSE	FALSE	0.00000	1.00000	0.00000	1.00000	FALSE	FALSE	0.00000	1.00000	0.15596	1.00000	FALSE	FALSE	NA	NA	NA	NA	NA	NA	NA	NA	NA	NA	NA	NA	NA
Env 124	0.00000	1.00000	1.24771	1.00000	FALSE	FALSE	0.00000	1.00000	1.25688	0.93816	FALSE	FALSE	0.00000	1.00000	1.24771	0.99922	FALSE	FALSE	0.00000	1.00000	0.19266	1.00000	FALSE	FALSE	0.00917	1.00000	0.72477	1.00000	FALSE	FALSE	0.00000	1.00000	0.33028	1.00000	FALSE	FALSE	NA	NA	NA	NA	NA	NA	NA	NA	NA	NA	NA	NA	NA
Env 125	0.00000	1.00000	1.24771	1.00000	FALSE	FALSE	0.00000	1.00000	1.25688	0.93816	FALSE	FALSE	0.00000	1.00000	1.24771	0.99922	FALSE	FALSE	0.00000	1.00000	0.25688	1.00000	FALSE	FALSE	0.01835	1.00000	1.66972	1.00000	FALSE	FALSE	0.00000	1.00000	0.38532	1.00000	FALSE	FALSE	NA	NA	NA	NA	NA	NA	NA	NA	NA	NA	NA	NA	NA
Env 126	0.00000	1.00000	0.65138	1.00000	FALSE	FALSE	0.00000	1.00000	0.66055	1.00000	FALSE	FALSE	0.00000	1.00000	0.65138	1.00000	FALSE	FALSE	0.00000	1.00000	0.32110	1.00000	FALSE	FALSE	0.02752	1.00000	2.60550	1.00000	FALSE	FALSE	0.00000	1.00000	0.44037	1.00000	FALSE	FALSE	NA	NA	NA	NA	NA	NA	NA	NA	NA	NA	NA	NA	NA
Env 127	0.00000	1.00000	0.65138	1.00000	FALSE	FALSE	0.00000	1.00000	0.66055	1.00000	FALSE	FALSE	0.00917	1.00000	1.48624	0.85138	FALSE	FALSE	0.00000	1.00000	0.38532	1.00000	FALSE	FALSE	0.03670	1.00000	3.26606	1.00000	FALSE	FALSE	0.00000	1.00000	0.44037	1.00000	FALSE	FALSE	NA	NA	NA	NA	NA	NA	NA	NA	NA	NA	NA	NA	NA
Env 128	0.15596	0.99557	1.16514	1.00000	FALSE	FALSE	0.00000	1.00000	1.29358	0.88484	FALSE	FALSE	0.00917	1.00000	1.65138	0.35845	FALSE	FALSE	0.00000	1.00000	0.40367	1.00000	FALSE	FALSE	0.04587	1.00000	3.66055	1.00000	FALSE	FALSE	0.00000	1.00000	0.44037	1.00000	FALSE	FALSE	NA	NA	NA	NA	NA	NA	NA	NA	NA	NA	NA	NA	NA
Env 129	0.15596	0.99557	1.16514	1.00000	FALSE	FALSE	0.00000	1.00000	1.29358	0.88484	FALSE	FALSE	0.00917	1.00000	1.65138	0.35845	FALSE	FALSE	0.00000	1.00000	0.42202	1.00000	FALSE	FALSE	0.04587	1.00000	3.69725	1.00000	FALSE	FALSE	0.00000	1.00000	0.44037	1.00000	FALSE	FALSE	NA	NA	NA	NA	NA	NA	NA	NA	NA	NA	NA	NA	NA
Env 130	0.15596	0.99557	0.61468	1.00000	FALSE	FALSE	0.00000	1.00000	0.74312	1.00000	FALSE	FALSE	0.00917	1.00000	1.10092	1.00000	FALSE	FALSE	0.00000	1.00000	0.43119	1.00000	FALSE	FALSE	0.04587	1.00000	4.00917	0.99999	FALSE	FALSE	0.00000	1.00000	0.44037	1.00000	FALSE	FALSE	NA	NA	NA	NA	NA	NA	NA	NA	NA	NA	NA	NA	NA
Env 131	0.15596	0.99557	1.22936	1.00000	FALSE	FALSE	0.00000	1.00000	0.73394	1.00000	FALSE	FALSE	0.00917	1.00000	1.10092	1.00000	FALSE	FALSE	0.00000	1.00000	0.46789	1.00000	FALSE	FALSE	0.04587	1.00000	4.32110	0.99705	FALSE	FALSE	0.00000	1.00000	0.44037	1.00000	FALSE	FALSE	NA	NA	NA	NA	NA	NA	NA	NA	NA	NA	NA	NA	NA
Env 132	0.15596	0.99557	1.72477	0.70930	FALSE	FALSE	0.00000	1.00000	0.68807	1.00000	FALSE	FALSE	0.00917	1.00000	1.02752	1.00000	FALSE	FALSE	0.00000	1.00000	0.49541	1.00000	FALSE	FALSE	0.04587	1.00000	4.35780	0.99483	FALSE	FALSE	0.00000	1.00000	0.44037	1.00000	FALSE	FALSE	NA	NA	NA	NA	NA	NA	NA	NA	NA	NA	NA	NA	NA
Env 133	0.15596	0.99557	1.72477	0.70930	FALSE	FALSE	0.00000	1.00000	0.70642	1.00000	FALSE	FALSE	0.00917	1.00000	1.08257	1.00000	FALSE	FALSE	0.00000	1.00000	0.57798	1.00000	FALSE	FALSE	0.04587	1.00000	4.44037	0.98387	FALSE	FALSE	0.00000	1.00000	0.44037	1.00000	FALSE	FALSE	NA	NA	NA	NA	NA	NA	NA	NA	NA	NA	NA	NA	NA
Env 134	0.15596	0.99557	1.78899	0.51330	FALSE	FALSE	0.00000	1.00000	0.70642	1.00000	FALSE	FALSE	0.00917	1.00000	1.08257	1.00000	FALSE	FALSE	0.00000	1.00000	0.98165	1.00000	FALSE	FALSE	0.04587	1.00000	4.45872	0.97969	FALSE	FALSE	0.00000	1.00000	0.44037	1.00000	FALSE	FALSE	NA	NA	NA	NA	NA	NA	NA	NA	NA	NA	NA	NA	NA
Env 135	0.15596	0.99557	1.78899	0.51330	FALSE	FALSE	0.00000	1.00000	0.88991	1.00000	FALSE	FALSE	0.00917	1.00000	1.08257	1.00000	FALSE	FALSE	0.05505	1.00000	2.11927	1.00000	FALSE	FALSE	0.04587	1.00000	4.47706	0.97464	FALSE	FALSE	0.00000	1.00000	0.37615	1.00000	FALSE	FALSE	NA	NA	NA	NA	NA	NA	NA	NA	NA	NA	NA	NA	NA
Env 136	0.15596	0.99557	1.78899	0.51330	FALSE	FALSE	0.00000	1.00000	1.27523	0.91452	FALSE	FALSE	0.00000	1.00000	0.24771	1.00000	FALSE	FALSE	0.11927	1.00000	3.31193	1.00000	FALSE	FALSE	0.04587	1.00000	4.54128	0.94817	FALSE	FALSE	0.00000	1.00000	0.35780	1.00000	FALSE	FALSE	NA	NA	NA	NA	NA	NA	NA	NA	NA	NA	NA	NA	NA
Env 137	0.00000	1.00000	1.32110	0.99996	FALSE	FALSE	0.00000	1.00000	0.62385	1.00000	FALSE	FALSE	0.00000	1.00000	0.10092	1.00000	FALSE	FALSE	0.18349	1.00000	4.37615	1.00000	FALSE	FALSE	0.04587	1.00000	4.60550	0.90359	FALSE	FALSE	0.00000	1.00000	0.34862	1.00000	FALSE	FALSE	NA	NA	NA	NA	NA	NA	NA	NA	NA	NA	NA	NA	NA
Env 138	0.01835	1.00000	1.34862	0.99990	FALSE	FALSE	0.00000	1.00000	0.62385	1.00000	FALSE	FALSE	0.00000	1.00000	0.10092	1.00000	FALSE	FALSE	0.24771	1.00000	5.44954	1.00000	FALSE	FALSE	0.04587	1.00000	4.68807	0.81225	FALSE	FALSE	0.00000	1.00000	0.28440	1.00000	FALSE	FALSE	NA	NA	NA	NA	NA	NA	NA	NA	NA	NA	NA	NA	NA
Env 139	0.01835	1.00000	1.34862	0.99990	FALSE	FALSE	0.00000	1.00000	0.63303	1.00000	FALSE	FALSE	0.00000	1.00000	0.10092	1.00000	FALSE	FALSE	0.29358	1.00000	6.52294	1.00000	FALSE	FALSE	0.03670	1.00000	4.04587	0.99999	FALSE	FALSE	0.00000	1.00000	0.11009	1.00000	FALSE	FALSE	NA	NA	NA	NA	NA	NA	NA	NA	NA	NA	NA	NA	NA
Env 140	0.08257	1.00000	1.13761	1.00000	FALSE	FALSE	0.00000	1.00000	0.60550	1.00000	FALSE	FALSE	0.00000	1.00000	0.10092	1.00000	FALSE	FALSE	0.29358	1.00000	7.27523	0.99995	FALSE	FALSE	0.02752	1.00000	3.18349	1.00000	FALSE	FALSE	0.00000	1.00000	0.05505	1.00000	FALSE	FALSE	NA	NA	NA	NA	NA	NA	NA	NA	NA	NA	NA	NA	NA
Env 141	0.08257	1.00000	0.58716	1.00000	FALSE	FALSE	0.00000	1.00000	0.60550	1.00000	FALSE	FALSE	0.00000	1.00000	0.09174	1.00000	FALSE	FALSE	0.29358	1.00000	7.32110	0.99990	FALSE	FALSE	0.01835	1.00000	2.32110	1.00000	FALSE	FALSE	0.00000	1.00000	0.00000	1.00000	FALSE	FALSE	NA	NA	NA	NA	NA	NA	NA	NA	NA	NA	NA	NA	NA
Env 142	0.08257	1.00000	0.58716	1.00000	FALSE	FALSE	0.00000	1.00000	0.58716	1.00000	FALSE	FALSE	0.00000	1.00000	0.64220	1.00000	FALSE	FALSE	0.29358	1.00000	7.25688	0.99997	FALSE	FALSE	0.00917	1.00000	1.71560	1.00000	FALSE	FALSE	0.00000	1.00000	0.00000	1.00000	FALSE	FALSE	NA	NA	NA	NA	NA	NA	NA	NA	NA	NA	NA	NA	NA
Env 142a	0.08257	1.00000	0.52294	1.00000	FALSE	FALSE	0.00000	1.00000	0.63303	1.00000	FALSE	FALSE	0.00000	1.00000	0.64220	1.00000	FALSE	FALSE	0.29358	1.00000	7.23853	0.99997	FALSE	FALSE	0.00000	1.00000	1.74312	1.00000	FALSE	FALSE	0.00000	1.00000	0.00000	1.00000	FALSE	FALSE	NA	NA	NA	NA	NA	NA	NA	NA	NA	NA	NA	NA	NA
Env 142b	0.08257	1.00000	0.52294	1.00000	FALSE	FALSE	0.00000	1.00000	0.44954	1.00000	FALSE	FALSE	0.00000	1.00000	0.65138	1.00000	FALSE	FALSE	0.29358	1.00000	7.22018	0.99998	FALSE	FALSE	0.00000	1.00000	2.12844	1.00000	FALSE	FALSE	0.00000	1.00000	0.00000	1.00000	FALSE	FALSE	NA	NA	NA	NA	NA	NA	NA	NA	NA	NA	NA	NA	NA
Env 142c	0.08257	1.00000	0.52294	1.00000	FALSE	FALSE	0.00000	1.00000	0.09174	1.00000	FALSE	FALSE	0.00000	1.00000	0.65138	1.00000	FALSE	FALSE	0.29358	1.00000	7.21101	0.99998	FALSE	FALSE	0.00000	1.00000	2.22018	1.00000	FALSE	FALSE	0.00000	1.00000	0.00000	1.00000	FALSE	FALSE	NA	NA	NA	NA	NA	NA	NA	NA	NA	NA	NA	NA	NA
Env 142d	0.08257	1.00000	0.45872	1.00000	FALSE	FALSE	0.00000	1.00000	0.53211	1.00000	FALSE	FALSE	0.00000	1.00000	0.61468	1.00000	FALSE	FALSE	0.29358	1.00000	7.17431	0.99999	FALSE	FALSE	0.00000	1.00000	1.97248	1.00000	FALSE	FALSE	0.00000	1.00000	0.00000	1.00000	FALSE	FALSE	NA	NA	NA	NA	NA	NA	NA	NA	NA	NA	NA	NA	NA
Env 142e	0.06422	1.00000	0.43119	1.00000	FALSE	FALSE	0.00000	1.00000	0.53211	1.00000	FALSE	FALSE	0.00000	1.00000	0.61468	1.00000	FALSE	FALSE	0.29358	1.00000	7.14679	1.00000	FALSE	FALSE	0.00000	1.00000	1.93578	1.00000	FALSE	FALSE	0.00000	1.00000	0.00000	1.00000	FALSE	FALSE	NA	NA	NA	NA	NA	NA	NA	NA	NA	NA	NA	NA	NA
Env 142f	0.06422	1.00000	0.43119	1.00000	FALSE	FALSE	0.00000	1.00000	0.52294	1.00000	FALSE	FALSE	0.00000	1.00000	0.61468	1.00000	FALSE	FALSE	0.29358	1.00000	7.06422	1.00000	FALSE	FALSE	0.00000	1.00000	1.85321	1.00000	FALSE	FALSE	0.00000	1.00000	0.00000	1.00000	FALSE	FALSE	NA	NA	NA	NA	NA	NA	NA	NA	NA	NA	NA	NA	NA
Env 142g	0.00000	1.00000	0.02752	1.00000	FALSE	FALSE	0.00000	1.00000	0.51376	1.00000	FALSE	FALSE	0.00000	1.00000	0.61468	1.00000	FALSE	FALSE	0.29358	1.00000	6.66055	1.00000	FALSE	FALSE	0.00000	1.00000	1.83486	1.00000	FALSE	FALSE	0.00000	1.00000	0.00000	1.00000	FALSE	FALSE	NA	NA	NA	NA	NA	NA	NA	NA	NA	NA	NA	NA	NA
Env 142h	0.00000	1.00000	0.00000	1.00000	FALSE	FALSE	0.00000	1.00000	0.51376	1.00000	FALSE	FALSE	0.00000	1.00000	0.61468	1.00000	FALSE	FALSE	0.23853	1.00000	5.52294	1.00000	FALSE	FALSE	0.00000	1.00000	1.81651	1.00000	FALSE	FALSE	0.00000	1.00000	0.00000	1.00000	FALSE	FALSE	NA	NA	NA	NA	NA	NA	NA	NA	NA	NA	NA	NA	NA
Env 142i	0.00000	1.00000	0.00000	1.00000	FALSE	FALSE	0.00000	1.00000	0.51376	1.00000	FALSE	FALSE	0.00000	1.00000	0.00917	1.00000	FALSE	FALSE	0.17431	1.00000	4.33028	1.00000	FALSE	FALSE	0.00000	1.00000	1.75229	1.00000	FALSE	FALSE	0.00000	1.00000	0.00000	1.00000	FALSE	FALSE	NA	NA	NA	NA	NA	NA	NA	NA	NA	NA	NA	NA	NA
Env 142j	0.00000	1.00000	0.00000	1.00000	FALSE	FALSE	0.00000	1.00000	0.46789	1.00000	FALSE	FALSE	0.00000	1.00000	0.00917	1.00000	FALSE	FALSE	0.11009	1.00000	3.20183	1.00000	FALSE	FALSE	0.00000	1.00000	1.68807	1.00000	FALSE	FALSE	0.00000	1.00000	0.00000	1.00000	FALSE	FALSE	NA	NA	NA	NA	NA	NA	NA	NA	NA	NA	NA	NA	NA
Env 142k	0.00000	1.00000	0.00000	1.00000	FALSE	FALSE	0.00000	1.00000	0.46789	1.00000	FALSE	FALSE	0.00000	1.00000	0.00000	1.00000	FALSE	FALSE	0.04587	1.00000	2.06422	1.00000	FALSE	FALSE	0.00000	1.00000	1.60550	1.00000	FALSE	FALSE	0.00000	1.00000	0.00000	1.00000	FALSE	FALSE	NA	NA	NA	NA	NA	NA	NA	NA	NA	NA	NA	NA	NA
Env 142l	0.00000	1.00000	0.00000	1.00000	FALSE	FALSE	0.00000	1.00000	0.44037	1.00000	FALSE	FALSE	0.00000	1.00000	0.00000	1.00000	FALSE	FALSE	0.00000	1.00000	0.92661	1.00000	FALSE	FALSE	0.00000	1.00000	1.52294	1.00000	FALSE	FALSE	0.00000	1.00000	0.00000	1.00000	FALSE	FALSE	NA	NA	NA	NA	NA	NA	NA	NA	NA	NA	NA	NA	NA
Env 142m	0.00000	1.00000	0.00000	1.00000	FALSE	FALSE	0.00000	1.00000	0.00000	1.00000	FALSE	FALSE	0.00000	1.00000	0.00000	1.00000	FALSE	FALSE	0.00000	1.00000	0.11009	1.00000	FALSE	FALSE	0.00000	1.00000	1.50459	1.00000	FALSE	FALSE	0.00000	1.00000	0.00000	1.00000	FALSE	FALSE	NA	NA	NA	NA	NA	NA	NA	NA	NA	NA	NA	NA	NA
Env 142n	0.00000	1.00000	0.00000	1.00000	FALSE	FALSE	0.00000	1.00000	0.00000	1.00000	FALSE	FALSE	0.00000	1.00000	0.01835	1.00000	FALSE	FALSE	0.00000	1.00000	0.00000	1.00000	FALSE	FALSE	0.00000	1.00000	1.44954	1.00000	FALSE	FALSE	0.00000	1.00000	0.00000	1.00000	FALSE	FALSE	NA	NA	NA	NA	NA	NA	NA	NA	NA	NA	NA	NA	NA
Env 142o	0.00000	1.00000	0.02752	1.00000	FALSE	FALSE	0.00000	1.00000	0.19266	1.00000	FALSE	FALSE	0.00000	1.00000	0.62385	1.00000	FALSE	FALSE	0.00000	1.00000	0.00000	1.00000	FALSE	FALSE	0.00000	1.00000	1.44954	1.00000	FALSE	FALSE	0.00000	1.00000	0.00000	1.00000	FALSE	FALSE	NA	NA	NA	NA	NA	NA	NA	NA	NA	NA	NA	NA	NA
Env 143	0.00000	1.00000	0.09174	1.00000	FALSE	FALSE	0.00000	1.00000	0.19266	1.00000	FALSE	FALSE	0.00000	1.00000	0.62385	1.00000	FALSE	FALSE	0.00000	1.00000	0.00917	1.00000	FALSE	FALSE	0.00000	1.00000	1.03670	1.00000	FALSE	FALSE	0.00000	1.00000	0.00000	1.00000	FALSE	FALSE	NA	NA	NA	NA	NA	NA	NA	NA	NA	NA	NA	NA	NA
Env 144	0.00000	1.00000	0.09174	1.00000	FALSE	FALSE	0.00000	1.00000	0.19266	1.00000	FALSE	FALSE	0.00000	1.00000	0.62385	1.00000	FALSE	FALSE	0.00000	1.00000	0.00917	1.00000	FALSE	FALSE	0.00000	1.00000	0.61468	1.00000	FALSE	FALSE	0.00000	1.00000	0.00000	1.00000	FALSE	FALSE	NA	NA	NA	NA	NA	NA	NA	NA	NA	NA	NA	NA	NA
Env 145	0.00000	1.00000	0.09174	1.00000	FALSE	FALSE	0.00000	1.00000	0.19266	1.00000	FALSE	FALSE	0.00000	1.00000	0.63303	1.00000	FALSE	FALSE	0.00000	1.00000	0.00917	1.00000	FALSE	FALSE	0.00000	1.00000	0.21101	1.00000	FALSE	FALSE	0.00000	1.00000	0.00000	1.00000	FALSE	FALSE	NA	NA	NA	NA	NA	NA	NA	NA	NA	NA	NA	NA	NA
Env 146	0.00000	1.00000	0.59633	1.00000	FALSE	FALSE	0.00000	1.00000	0.69725	1.00000	FALSE	FALSE	0.00000	1.00000	0.66055	1.00000	FALSE	FALSE	0.00000	1.00000	0.00917	1.00000	FALSE	FALSE	0.00000	1.00000	0.14679	1.00000	FALSE	FALSE	0.00000	1.00000	0.00000	1.00000	FALSE	FALSE	NA	NA	NA	NA	NA	NA	NA	NA	NA	NA	NA	NA	NA
Env 147	0.00000	1.00000	0.60550	1.00000	FALSE	FALSE	0.00000	1.00000	0.70642	1.00000	FALSE	FALSE	0.00000	1.00000	1.25688	0.99896	FALSE	FALSE	0.00000	1.00000	0.00917	1.00000	FALSE	FALSE	0.00000	1.00000	0.14679	1.00000	FALSE	FALSE	0.00000	1.00000	0.00000	1.00000	FALSE	FALSE	NA	NA	NA	NA	NA	NA	NA	NA	NA	NA	NA	NA	NA
Env 148	0.00000	1.00000	0.60550	1.00000	FALSE	FALSE	0.00000	1.00000	0.70642	1.00000	FALSE	FALSE	0.00000	1.00000	1.25688	0.99896	FALSE	FALSE	0.00000	1.00000	0.00917	1.00000	FALSE	FALSE	0.00000	1.00000	0.14679	1.00000	FALSE	FALSE	0.00000	1.00000	0.00000	1.00000	FALSE	FALSE	NA	NA	NA	NA	NA	NA	NA	NA	NA	NA	NA	NA	NA
Env 149	0.00000	1.00000	0.60550	1.00000	FALSE	FALSE	0.00000	1.00000	0.70642	1.00000	FALSE	FALSE	0.00000	1.00000	1.25688	0.99896	FALSE	FALSE	0.00000	1.00000	0.00917	1.00000	FALSE	FALSE	0.00000	1.00000	0.14679	1.00000	FALSE	FALSE	0.00000	1.00000	0.00000	1.00000	FALSE	FALSE	NA	NA	NA	NA	NA	NA	NA	NA	NA	NA	NA	NA	NA
Env 150	0.00000	1.00000	0.60550	1.00000	FALSE	FALSE	0.00000	1.00000	0.70642	1.00000	FALSE	FALSE	0.00000	1.00000	1.23853	0.99942	FALSE	FALSE	0.00000	1.00000	0.00917	1.00000	FALSE	FALSE	0.00000	1.00000	0.14679	1.00000	FALSE	FALSE	0.00000	1.00000	0.00000	1.00000	FALSE	FALSE	NA	NA	NA	NA	NA	NA	NA	NA	NA	NA	NA	NA	NA
Gag 345	NA	NA	NA	NA	NA	NA	NA	NA	NA	NA	NA	NA	NA	NA	NA	NA	NA	NA	NA	NA	NA	NA	NA	NA	NA	NA	NA	NA	NA	NA	NA	NA	NA	NA	NA	NA	0.04587	0.99987	1.16514	0.99999	FALSE	FALSE	1.53211	0.99989	6.33028	1.00000	FALSE	FALSE	NA
Gag 346	NA	NA	NA	NA	NA	NA	NA	NA	NA	NA	NA	NA	NA	NA	NA	NA	NA	NA	NA	NA	NA	NA	NA	NA	NA	NA	NA	NA	NA	NA	NA	NA	NA	NA	NA	NA	0.06422	0.99844	1.21101	0.99996	FALSE	FALSE	0.50459	1.00000	3.10092	1.00000	FALSE	FALSE	NA
Gag 347	NA	NA	NA	NA	NA	NA	NA	NA	NA	NA	NA	NA	NA	NA	NA	NA	NA	NA	NA	NA	NA	NA	NA	NA	NA	NA	NA	NA	NA	NA	NA	NA	NA	NA	NA	NA	0.04587	0.99987	1.09174	1.00000	FALSE	FALSE	0.08257	1.00000	0.91743	1.00000	FALSE	FALSE	NA
Gag 348	NA	NA	NA	NA	NA	NA	NA	NA	NA	NA	NA	NA	NA	NA	NA	NA	NA	NA	NA	NA	NA	NA	NA	NA	NA	NA	NA	NA	NA	NA	NA	NA	NA	NA	NA	NA	0.04587	0.99987	1.11927	1.00000	FALSE	FALSE	0.00000	1.00000	0.04587	1.00000	FALSE	FALSE	NA
Gag 349	NA	NA	NA	NA	NA	NA	NA	NA	NA	NA	NA	NA	NA	NA	NA	NA	NA	NA	NA	NA	NA	NA	NA	NA	NA	NA	NA	NA	NA	NA	NA	NA	NA	NA	NA	NA	0.04587	0.99987	1.11927	1.00000	FALSE	FALSE	0.00000	1.00000	0.01835	1.00000	FALSE	FALSE	NA
Gag 350	NA	NA	NA	NA	NA	NA	NA	NA	NA	NA	NA	NA	NA	NA	NA	NA	NA	NA	NA	NA	NA	NA	NA	NA	NA	NA	NA	NA	NA	NA	NA	NA	NA	NA	NA	NA	0.04587	0.99987	1.28440	0.99946	FALSE	FALSE	0.00000	1.00000	0.01835	1.00000	FALSE	FALSE	NA
Gag 351	NA	NA	NA	NA	NA	NA	NA	NA	NA	NA	NA	NA	NA	NA	NA	NA	NA	NA	NA	NA	NA	NA	NA	NA	NA	NA	NA	NA	NA	NA	NA	NA	NA	NA	NA	NA	0.04587	0.99987	1.10092	1.00000	FALSE	FALSE	0.00000	1.00000	0.01835	1.00000	FALSE	FALSE	NA
Gag 352	NA	NA	NA	NA	NA	NA	NA	NA	NA	NA	NA	NA	NA	NA	NA	NA	NA	NA	NA	NA	NA	NA	NA	NA	NA	NA	NA	NA	NA	NA	NA	NA	NA	NA	NA	NA	0.04587	0.99987	1.10092	1.00000	FALSE	FALSE	0.00000	1.00000	0.01835	1.00000	FALSE	FALSE	NA
Gag 353	NA	NA	NA	NA	NA	NA	NA	NA	NA	NA	NA	NA	NA	NA	NA	NA	NA	NA	NA	NA	NA	NA	NA	NA	NA	NA	NA	NA	NA	NA	NA	NA	NA	NA	NA	NA	0.04587	0.99987	0.96330	1.00000	FALSE	FALSE	0.00000	1.00000	0.01835	1.00000	FALSE	FALSE	NA
Gag 354	NA	NA	NA	NA	NA	NA	NA	NA	NA	NA	NA	NA	NA	NA	NA	NA	NA	NA	NA	NA	NA	NA	NA	NA	NA	NA	NA	NA	NA	NA	NA	NA	NA	NA	NA	NA	0.01835	1.00000	0.42202	1.00000	FALSE	FALSE	0.00000	1.00000	0.01835	1.00000	FALSE	FALSE	NA
Gag 355	NA	NA	NA	NA	NA	NA	NA	NA	NA	NA	NA	NA	NA	NA	NA	NA	NA	NA	NA	NA	NA	NA	NA	NA	NA	NA	NA	NA	NA	NA	NA	NA	NA	NA	NA	NA	0.00000	1.00000	0.41284	1.00000	FALSE	FALSE	0.00000	1.00000	0.00000	1.00000	FALSE	FALSE	NA
Gag 356	NA	NA	NA	NA	NA	NA	NA	NA	NA	NA	NA	NA	NA	NA	NA	NA	NA	NA	NA	NA	NA	NA	NA	NA	NA	NA	NA	NA	NA	NA	NA	NA	NA	NA	NA	NA	0.00000	1.00000	0.35780	1.00000	FALSE	FALSE	0.00000	1.00000	0.05505	1.00000	FALSE	FALSE	NA
Gag 357	NA	NA	NA	NA	NA	NA	NA	NA	NA	NA	NA	NA	NA	NA	NA	NA	NA	NA	NA	NA	NA	NA	NA	NA	NA	NA	NA	NA	NA	NA	NA	NA	NA	NA	NA	NA	0.00000	1.00000	0.32110	1.00000	FALSE	FALSE	0.00000	1.00000	0.11009	1.00000	FALSE	FALSE	NA
Gag 358	NA	NA	NA	NA	NA	NA	NA	NA	NA	NA	NA	NA	NA	NA	NA	NA	NA	NA	NA	NA	NA	NA	NA	NA	NA	NA	NA	NA	NA	NA	NA	NA	NA	NA	NA	NA	0.00000	1.00000	0.53211	1.00000	FALSE	FALSE	0.00000	1.00000	0.20183	1.00000	FALSE	FALSE	NA
Gag 359	NA	NA	NA	NA	NA	NA	NA	NA	NA	NA	NA	NA	NA	NA	NA	NA	NA	NA	NA	NA	NA	NA	NA	NA	NA	NA	NA	NA	NA	NA	NA	NA	NA	NA	NA	NA	0.01835	1.00000	0.45872	1.00000	FALSE	FALSE	0.00000	1.00000	0.28440	1.00000	FALSE	FALSE	NA
Gag 360	NA	NA	NA	NA	NA	NA	NA	NA	NA	NA	NA	NA	NA	NA	NA	NA	NA	NA	NA	NA	NA	NA	NA	NA	NA	NA	NA	NA	NA	NA	NA	NA	NA	NA	NA	NA	0.01835	1.00000	0.45872	1.00000	FALSE	FALSE	0.00000	1.00000	0.31193	1.00000	FALSE	FALSE	NA
Gag 361	NA	NA	NA	NA	NA	NA	NA	NA	NA	NA	NA	NA	NA	NA	NA	NA	NA	NA	NA	NA	NA	NA	NA	NA	NA	NA	NA	NA	NA	NA	NA	NA	NA	NA	NA	NA	0.01835	1.00000	0.48624	1.00000	FALSE	FALSE	0.00000	1.00000	0.32110	1.00000	FALSE	FALSE	NA
Gag 362	NA	NA	NA	NA	NA	NA	NA	NA	NA	NA	NA	NA	NA	NA	NA	NA	NA	NA	NA	NA	NA	NA	NA	NA	NA	NA	NA	NA	NA	NA	NA	NA	NA	NA	NA	NA	0.50459	0.00000	1.01835	1.00000	TRUE	FALSE	0.00000	1.00000	0.33945	1.00000	FALSE	FALSE	NA
Gag 363	NA	NA	NA	NA	NA	NA	NA	NA	NA	NA	NA	NA	NA	NA	NA	NA	NA	NA	NA	NA	NA	NA	NA	NA	NA	NA	NA	NA	NA	NA	NA	NA	NA	NA	NA	NA	0.50459	0.00000	1.03670	1.00000	TRUE	FALSE	0.00000	1.00000	0.77064	1.00000	FALSE	FALSE	NA
Gag 364	NA	NA	NA	NA	NA	NA	NA	NA	NA	NA	NA	NA	NA	NA	NA	NA	NA	NA	NA	NA	NA	NA	NA	NA	NA	NA	NA	NA	NA	NA	NA	NA	NA	NA	NA	NA	0.50459	0.00000	0.96330	1.00000	TRUE	FALSE	0.00000	1.00000	1.90826	1.00000	FALSE	FALSE	NA
Gag 365	NA	NA	NA	NA	NA	NA	NA	NA	NA	NA	NA	NA	NA	NA	NA	NA	NA	NA	NA	NA	NA	NA	NA	NA	NA	NA	NA	NA	NA	NA	NA	NA	NA	NA	NA	NA	0.50459	0.00000	1.01835	1.00000	TRUE	FALSE	0.00000	1.00000	3.02752	1.00000	FALSE	FALSE	NA
Gag 366	NA	NA	NA	NA	NA	NA	NA	NA	NA	NA	NA	NA	NA	NA	NA	NA	NA	NA	NA	NA	NA	NA	NA	NA	NA	NA	NA	NA	NA	NA	NA	NA	NA	NA	NA	NA	0.70642	0.00000	1.88073	0.03788	TRUE	TRUE	0.00917	1.00000	4.18349	1.00000	FALSE	FALSE	NA
Gag 367	NA	NA	NA	NA	NA	NA	NA	NA	NA	NA	NA	NA	NA	NA	NA	NA	NA	NA	NA	NA	NA	NA	NA	NA	NA	NA	NA	NA	NA	NA	NA	NA	NA	NA	NA	NA	0.70642	0.00000	1.72477	0.30397	TRUE	FALSE	0.01835	1.00000	5.55963	1.00000	FALSE	FALSE	NA
Gag 368	NA	NA	NA	NA	NA	NA	NA	NA	NA	NA	NA	NA	NA	NA	NA	NA	NA	NA	NA	NA	NA	NA	NA	NA	NA	NA	NA	NA	NA	NA	NA	NA	NA	NA	NA	NA	0.71560	0.00000	2.14679	0.00006	TRUE	TRUE	0.01835	1.00000	5.96330	1.00000	FALSE	FALSE	NA
Gag 369	NA	NA	NA	NA	NA	NA	NA	NA	NA	NA	NA	NA	NA	NA	NA	NA	NA	NA	NA	NA	NA	NA	NA	NA	NA	NA	NA	NA	NA	NA	NA	NA	NA	NA	NA	NA	0.71560	0.00000	2.17431	0.00002	TRUE	TRUE	0.01835	1.00000	6.71560	1.00000	FALSE	FALSE	NA
Gag 370	NA	NA	NA	NA	NA	NA	NA	NA	NA	NA	NA	NA	NA	NA	NA	NA	NA	NA	NA	NA	NA	NA	NA	NA	NA	NA	NA	NA	NA	NA	NA	NA	NA	NA	NA	NA	0.71560	0.00000	2.16514	0.00003	TRUE	TRUE	0.80734	1.00000	8.78899	0.98839	FALSE	FALSE	NA
Gag 371	NA	NA	NA	NA	NA	NA	NA	NA	NA	NA	NA	NA	NA	NA	NA	NA	NA	NA	NA	NA	NA	NA	NA	NA	NA	NA	NA	NA	NA	NA	NA	NA	NA	NA	NA	NA	0.22936	0.04969	1.62385	0.62683	TRUE	FALSE	1.59633	0.99927	11.19266	0.00000	FALSE	TRUE	NA
Gag 372	NA	NA	NA	NA	NA	NA	NA	NA	NA	NA	NA	NA	NA	NA	NA	NA	NA	NA	NA	NA	NA	NA	NA	NA	NA	NA	NA	NA	NA	NA	NA	NA	NA	NA	NA	NA	0.50459	0.00000	2.50459	0.00000	TRUE	TRUE	3.07339	0.00000	13.88073	0.00000	TRUE	TRUE	NA
Gag 372a	NA	NA	NA	NA	NA	NA	NA	NA	NA	NA	NA	NA	NA	NA	NA	NA	NA	NA	NA	NA	NA	NA	NA	NA	NA	NA	NA	NA	NA	NA	NA	NA	NA	NA	NA	NA	0.50459	0.00000	2.50459	0.00000	TRUE	TRUE	3.07339	0.00000	13.78899	0.00000	TRUE	TRUE	NA
Gag 372b	NA	NA	NA	NA	NA	NA	NA	NA	NA	NA	NA	NA	NA	NA	NA	NA	NA	NA	NA	NA	NA	NA	NA	NA	NA	NA	NA	NA	NA	NA	NA	NA	NA	NA	NA	NA	0.50459	0.00000	2.44954	0.00000	TRUE	TRUE	3.07339	0.00000	13.70642	0.00000	TRUE	TRUE	NA
Gag 373	NA	NA	NA	NA	NA	NA	NA	NA	NA	NA	NA	NA	NA	NA	NA	NA	NA	NA	NA	NA	NA	NA	NA	NA	NA	NA	NA	NA	NA	NA	NA	NA	NA	NA	NA	NA	0.30275	0.00053	1.57798	0.76087	TRUE	FALSE	4.56881	0.00000	16.61468	0.00000	TRUE	TRUE	NA
Gag 374	NA	NA	NA	NA	NA	NA	NA	NA	NA	NA	NA	NA	NA	NA	NA	NA	NA	NA	NA	NA	NA	NA	NA	NA	NA	NA	NA	NA	NA	NA	NA	NA	NA	NA	NA	NA	0.30275	0.00053	1.52294	0.88032	TRUE	FALSE	5.55046	0.00000	19.47706	0.00000	TRUE	TRUE	NA
Gag 375	NA	NA	NA	NA	NA	NA	NA	NA	NA	NA	NA	NA	NA	NA	NA	NA	NA	NA	NA	NA	NA	NA	NA	NA	NA	NA	NA	NA	NA	NA	NA	NA	NA	NA	NA	NA	0.27523	0.00365	1.41284	0.98333	TRUE	FALSE	6.35780	0.00000	22.02752	0.00000	TRUE	TRUE	NA
Gag 376	NA	NA	NA	NA	NA	NA	NA	NA	NA	NA	NA	NA	NA	NA	NA	NA	NA	NA	NA	NA	NA	NA	NA	NA	NA	NA	NA	NA	NA	NA	NA	NA	NA	NA	NA	NA	0.75229	0.00000	3.20183	0.00000	TRUE	TRUE	7.16514	0.00000	24.11927	0.00000	TRUE	TRUE	NA
Gag 377	NA	NA	NA	NA	NA	NA	NA	NA	NA	NA	NA	NA	NA	NA	NA	NA	NA	NA	NA	NA	NA	NA	NA	NA	NA	NA	NA	NA	NA	NA	NA	NA	NA	NA	NA	NA	0.75229	0.00000	3.22936	0.00000	TRUE	TRUE	7.49541	0.00000	23.89908	0.00000	TRUE	TRUE	NA
Gag 378	NA	NA	NA	NA	NA	NA	NA	NA	NA	NA	NA	NA	NA	NA	NA	NA	NA	NA	NA	NA	NA	NA	NA	NA	NA	NA	NA	NA	NA	NA	NA	NA	NA	NA	NA	NA	0.75229	0.00000	3.28440	0.00000	TRUE	TRUE	7.77982	0.00000	23.58716	0.00000	TRUE	TRUE	NA
Gag 379	NA	NA	NA	NA	NA	NA	NA	NA	NA	NA	NA	NA	NA	NA	NA	NA	NA	NA	NA	NA	NA	NA	NA	NA	NA	NA	NA	NA	NA	NA	NA	NA	NA	NA	NA	NA	0.47706	0.00000	2.63303	0.00000	TRUE	TRUE	8.10092	0.00000	23.34862	0.00000	TRUE	TRUE	NA
Gag 380	NA	NA	NA	NA	NA	NA	NA	NA	NA	NA	NA	NA	NA	NA	NA	NA	NA	NA	NA	NA	NA	NA	NA	NA	NA	NA	NA	NA	NA	NA	NA	NA	NA	NA	NA	NA	0.47706	0.00000	3.19266	0.00000	TRUE	TRUE	8.42202	0.00000	22.88991	0.00000	TRUE	TRUE	NA
Gag 381	NA	NA	NA	NA	NA	NA	NA	NA	NA	NA	NA	NA	NA	NA	NA	NA	NA	NA	NA	NA	NA	NA	NA	NA	NA	NA	NA	NA	NA	NA	NA	NA	NA	NA	NA	NA	0.47706	0.00000	3.19266	0.00000	TRUE	TRUE	8.43119	0.00000	23.28440	0.00000	TRUE	TRUE	NA
Gag 381a	NA	NA	NA	NA	NA	NA	NA	NA	NA	NA	NA	NA	NA	NA	NA	NA	NA	NA	NA	NA	NA	NA	NA	NA	NA	NA	NA	NA	NA	NA	NA	NA	NA	NA	NA	NA	0.47706	0.00000	3.19266	0.00000	TRUE	TRUE	8.43119	0.00000	22.53211	0.00000	TRUE	TRUE	NA
Gag 381b	NA	NA	NA	NA	NA	NA	NA	NA	NA	NA	NA	NA	NA	NA	NA	NA	NA	NA	NA	NA	NA	NA	NA	NA	NA	NA	NA	NA	NA	NA	NA	NA	NA	NA	NA	NA	0.47706	0.00000	3.19266	0.00000	TRUE	TRUE	7.64220	0.00000	20.45872	0.00000	TRUE	TRUE	NA
Gag 382	NA	NA	NA	NA	NA	NA	NA	NA	NA	NA	NA	NA	NA	NA	NA	NA	NA	NA	NA	NA	NA	NA	NA	NA	NA	NA	NA	NA	NA	NA	NA	NA	NA	NA	NA	NA	0.47706	0.00000	2.77064	0.00000	TRUE	TRUE	6.86239	0.00000	18.44037	0.00000	TRUE	TRUE	NA
Gag 382a	NA	NA	NA	NA	NA	NA	NA	NA	NA	NA	NA	NA	NA	NA	NA	NA	NA	NA	NA	NA	NA	NA	NA	NA	NA	NA	NA	NA	NA	NA	NA	NA	NA	NA	NA	NA	0.00000	1.00000	0.95413	1.00000	FALSE	FALSE	5.38532	0.00000	15.69725	0.00000	TRUE	TRUE	NA
Gag 382b	NA	NA	NA	NA	NA	NA	NA	NA	NA	NA	NA	NA	NA	NA	NA	NA	NA	NA	NA	NA	NA	NA	NA	NA	NA	NA	NA	NA	NA	NA	NA	NA	NA	NA	NA	NA	0.00000	1.00000	0.90826	1.00000	FALSE	FALSE	5.38532	0.00000	15.69725	0.00000	TRUE	TRUE	NA
Gag 382c	NA	NA	NA	NA	NA	NA	NA	NA	NA	NA	NA	NA	NA	NA	NA	NA	NA	NA	NA	NA	NA	NA	NA	NA	NA	NA	NA	NA	NA	NA	NA	NA	NA	NA	NA	NA	0.00000	1.00000	0.85321	1.00000	FALSE	FALSE	5.38532	0.00000	15.69725	0.00000	TRUE	TRUE	NA
Gag 382d	NA	NA	NA	NA	NA	NA	NA	NA	NA	NA	NA	NA	NA	NA	NA	NA	NA	NA	NA	NA	NA	NA	NA	NA	NA	NA	NA	NA	NA	NA	NA	NA	NA	NA	NA	NA	0.00000	1.00000	0.60550	1.00000	FALSE	FALSE	3.88991	0.00000	12.76147	0.00000	TRUE	TRUE	NA
Gag 382e	NA	NA	NA	NA	NA	NA	NA	NA	NA	NA	NA	NA	NA	NA	NA	NA	NA	NA	NA	NA	NA	NA	NA	NA	NA	NA	NA	NA	NA	NA	NA	NA	NA	NA	NA	NA	0.00000	1.00000	0.04587	1.00000	FALSE	FALSE	2.90826	0.00000	9.88991	0.03037	TRUE	TRUE	NA
Gag 383	NA	NA	NA	NA	NA	NA	NA	NA	NA	NA	NA	NA	NA	NA	NA	NA	NA	NA	NA	NA	NA	NA	NA	NA	NA	NA	NA	NA	NA	NA	NA	NA	NA	NA	NA	NA	0.00000	1.00000	0.84404	1.00000	FALSE	FALSE	2.10092	0.23597	8.08257	1.00000	FALSE	FALSE	NA
Gag 383a	NA	NA	NA	NA	NA	NA	NA	NA	NA	NA	NA	NA	NA	NA	NA	NA	NA	NA	NA	NA	NA	NA	NA	NA	NA	NA	NA	NA	NA	NA	NA	NA	NA	NA	NA	NA	0.00000	1.00000	0.84404	1.00000	FALSE	FALSE	1.29358	1.00000	5.55963	1.00000	FALSE	FALSE	NA
Gag 383b	NA	NA	NA	NA	NA	NA	NA	NA	NA	NA	NA	NA	NA	NA	NA	NA	NA	NA	NA	NA	NA	NA	NA	NA	NA	NA	NA	NA	NA	NA	NA	NA	NA	NA	NA	NA	0.00000	1.00000	0.84404	1.00000	FALSE	FALSE	0.96330	1.00000	4.64220	1.00000	FALSE	FALSE	NA
Gag 384	NA	NA	NA	NA	NA	NA	NA	NA	NA	NA	NA	NA	NA	NA	NA	NA	NA	NA	NA	NA	NA	NA	NA	NA	NA	NA	NA	NA	NA	NA	NA	NA	NA	NA	NA	NA	0.00000	1.00000	0.79817	1.00000	FALSE	FALSE	0.67890	1.00000	4.24771	1.00000	FALSE	FALSE	NA
Gag 384a	NA	NA	NA	NA	NA	NA	NA	NA	NA	NA	NA	NA	NA	NA	NA	NA	NA	NA	NA	NA	NA	NA	NA	NA	NA	NA	NA	NA	NA	NA	NA	NA	NA	NA	NA	NA	0.00000	1.00000	0.79817	1.00000	FALSE	FALSE	0.34862	1.00000	3.33028	1.00000	FALSE	FALSE	NA
Gag 385	NA	NA	NA	NA	NA	NA	NA	NA	NA	NA	NA	NA	NA	NA	NA	NA	NA	NA	NA	NA	NA	NA	NA	NA	NA	NA	NA	NA	NA	NA	NA	NA	NA	NA	NA	NA	0.01835	1.00000	0.85321	1.00000	FALSE	FALSE	0.01835	1.00000	2.82569	1.00000	FALSE	FALSE	NA
Gag 386	NA	NA	NA	NA	NA	NA	NA	NA	NA	NA	NA	NA	NA	NA	NA	NA	NA	NA	NA	NA	NA	NA	NA	NA	NA	NA	NA	NA	NA	NA	NA	NA	NA	NA	NA	NA	0.01835	1.00000	0.85321	1.00000	FALSE	FALSE	0.01835	1.00000	2.46789	1.00000	FALSE	FALSE	NA
Gag 387	NA	NA	NA	NA	NA	NA	NA	NA	NA	NA	NA	NA	NA	NA	NA	NA	NA	NA	NA	NA	NA	NA	NA	NA	NA	NA	NA	NA	NA	NA	NA	NA	NA	NA	NA	NA	0.01835	1.00000	0.85321	1.00000	FALSE	FALSE	0.01835	1.00000	2.86239	1.00000	FALSE	FALSE	NA
Gag 388	NA	NA	NA	NA	NA	NA	NA	NA	NA	NA	NA	NA	NA	NA	NA	NA	NA	NA	NA	NA	NA	NA	NA	NA	NA	NA	NA	NA	NA	NA	NA	NA	NA	NA	NA	NA	0.01835	1.00000	0.85321	1.00000	FALSE	FALSE	0.01835	1.00000	2.88073	1.00000	FALSE	FALSE	NA
Gag 389	NA	NA	NA	NA	NA	NA	NA	NA	NA	NA	NA	NA	NA	NA	NA	NA	NA	NA	NA	NA	NA	NA	NA	NA	NA	NA	NA	NA	NA	NA	NA	NA	NA	NA	NA	NA	0.60550	0.00000	1.00000	1.00000	TRUE	FALSE	0.00917	1.00000	2.44954	1.00000	FALSE	FALSE	NA
Gag 390	NA	NA	NA	NA	NA	NA	NA	NA	NA	NA	NA	NA	NA	NA	NA	NA	NA	NA	NA	NA	NA	NA	NA	NA	NA	NA	NA	NA	NA	NA	NA	NA	NA	NA	NA	NA	0.60550	0.00000	1.00000	1.00000	TRUE	FALSE	0.00917	1.00000	2.44954	1.00000	FALSE	FALSE	NA
Gag 391	NA	NA	NA	NA	NA	NA	NA	NA	NA	NA	NA	NA	NA	NA	NA	NA	NA	NA	NA	NA	NA	NA	NA	NA	NA	NA	NA	NA	NA	NA	NA	NA	NA	NA	NA	NA	0.60550	0.00000	1.00000	1.00000	TRUE	FALSE	0.00917	1.00000	2.44954	1.00000	FALSE	FALSE	NA
Gag 392	NA	NA	NA	NA	NA	NA	NA	NA	NA	NA	NA	NA	NA	NA	NA	NA	NA	NA	NA	NA	NA	NA	NA	NA	NA	NA	NA	NA	NA	NA	NA	NA	NA	NA	NA	NA	0.60550	0.00000	1.21101	0.99996	TRUE	FALSE	0.00917	1.00000	2.44954	1.00000	FALSE	FALSE	NA
Gag 393	NA	NA	NA	NA	NA	NA	NA	NA	NA	NA	NA	NA	NA	NA	NA	NA	NA	NA	NA	NA	NA	NA	NA	NA	NA	NA	NA	NA	NA	NA	NA	NA	NA	NA	NA	NA	0.60550	0.00000	1.21101	0.99996	TRUE	FALSE	0.00917	1.00000	2.44954	1.00000	FALSE	FALSE	NA
Gag 394	NA	NA	NA	NA	NA	NA	NA	NA	NA	NA	NA	NA	NA	NA	NA	NA	NA	NA	NA	NA	NA	NA	NA	NA	NA	NA	NA	NA	NA	NA	NA	NA	NA	NA	NA	NA	0.58716	0.00000	1.15596	1.00000	TRUE	FALSE	0.00917	1.00000	2.44954	1.00000	FALSE	FALSE	NA
Gag 395	NA	NA	NA	NA	NA	NA	NA	NA	NA	NA	NA	NA	NA	NA	NA	NA	NA	NA	NA	NA	NA	NA	NA	NA	NA	NA	NA	NA	NA	NA	NA	NA	NA	NA	NA	NA	0.58716	0.00000	1.45872	0.95808	TRUE	FALSE	0.00917	1.00000	1.68807	1.00000	FALSE	FALSE	NA
Gag 396	NA	NA	NA	NA	NA	NA	NA	NA	NA	NA	NA	NA	NA	NA	NA	NA	NA	NA	NA	NA	NA	NA	NA	NA	NA	NA	NA	NA	NA	NA	NA	NA	NA	NA	NA	NA	0.58716	0.00000	1.45872	0.95808	TRUE	FALSE	0.00917	1.00000	1.68807	1.00000	FALSE	FALSE	NA
Gag 397	NA	NA	NA	NA	NA	NA	NA	NA	NA	NA	NA	NA	NA	NA	NA	NA	NA	NA	NA	NA	NA	NA	NA	NA	NA	NA	NA	NA	NA	NA	NA	NA	NA	NA	NA	NA	0.58716	0.00000	1.46789	0.95047	TRUE	FALSE	0.00917	1.00000	1.68807	1.00000	FALSE	FALSE	NA
Gag 398	NA	NA	NA	NA	NA	NA	NA	NA	NA	NA	NA	NA	NA	NA	NA	NA	NA	NA	NA	NA	NA	NA	NA	NA	NA	NA	NA	NA	NA	NA	NA	NA	NA	NA	NA	NA	0.00000	1.00000	0.82569	1.00000	FALSE	FALSE	0.00917	1.00000	1.52294	1.00000	FALSE	FALSE	NA
Gag 399	NA	NA	NA	NA	NA	NA	NA	NA	NA	NA	NA	NA	NA	NA	NA	NA	NA	NA	NA	NA	NA	NA	NA	NA	NA	NA	NA	NA	NA	NA	NA	NA	NA	NA	NA	NA	0.00000	1.00000	0.82569	1.00000	FALSE	FALSE	0.00917	1.00000	1.88991	1.00000	FALSE	FALSE	NA
Gag 400	NA	NA	NA	NA	NA	NA	NA	NA	NA	NA	NA	NA	NA	NA	NA	NA	NA	NA	NA	NA	NA	NA	NA	NA	NA	NA	NA	NA	NA	NA	NA	NA	NA	NA	NA	NA	0.00000	1.00000	0.84404	1.00000	FALSE	FALSE	0.00917	1.00000	1.84404	1.00000	FALSE	FALSE	NA
Gag 401	NA	NA	NA	NA	NA	NA	NA	NA	NA	NA	NA	NA	NA	NA	NA	NA	NA	NA	NA	NA	NA	NA	NA	NA	NA	NA	NA	NA	NA	NA	NA	NA	NA	NA	NA	NA	0.04587	0.99987	1.49541	0.92107	FALSE	FALSE	0.00000	1.00000	1.65138	1.00000	FALSE	FALSE	NA
Gag 402	NA	NA	NA	NA	NA	NA	NA	NA	NA	NA	NA	NA	NA	NA	NA	NA	NA	NA	NA	NA	NA	NA	NA	NA	NA	NA	NA	NA	NA	NA	NA	NA	NA	NA	NA	NA	0.04587	0.99987	2.03670	0.00133	FALSE	TRUE	0.00000	1.00000	1.25688	1.00000	FALSE	FALSE	NA
Gag 403	NA	NA	NA	NA	NA	NA	NA	NA	NA	NA	NA	NA	NA	NA	NA	NA	NA	NA	NA	NA	NA	NA	NA	NA	NA	NA	NA	NA	NA	NA	NA	NA	NA	NA	NA	NA	0.04587	0.99987	2.03670	0.00133	FALSE	TRUE	0.00000	1.00000	1.23853	1.00000	FALSE	FALSE	NA
Gag 404	NA	NA	NA	NA	NA	NA	NA	NA	NA	NA	NA	NA	NA	NA	NA	NA	NA	NA	NA	NA	NA	NA	NA	NA	NA	NA	NA	NA	NA	NA	NA	NA	NA	NA	NA	NA	0.04587	0.99987	1.73394	0.27817	FALSE	FALSE	0.00000	1.00000	1.22936	1.00000	FALSE	FALSE	NA
Gag 405	NA	NA	NA	NA	NA	NA	NA	NA	NA	NA	NA	NA	NA	NA	NA	NA	NA	NA	NA	NA	NA	NA	NA	NA	NA	NA	NA	NA	NA	NA	NA	NA	NA	NA	NA	NA	0.04587	0.99987	1.73394	0.27817	FALSE	FALSE	0.00000	1.00000	1.22936	1.00000	FALSE	FALSE	NA
Gag 406	NA	NA	NA	NA	NA	NA	NA	NA	NA	NA	NA	NA	NA	NA	NA	NA	NA	NA	NA	NA	NA	NA	NA	NA	NA	NA	NA	NA	NA	NA	NA	NA	NA	NA	NA	NA	0.04587	0.99987	1.81651	0.10383	FALSE	FALSE	0.00000	1.00000	1.22936	1.00000	FALSE	FALSE	NA
Gag 407	NA	NA	NA	NA	NA	NA	NA	NA	NA	NA	NA	NA	NA	NA	NA	NA	NA	NA	NA	NA	NA	NA	NA	NA	NA	NA	NA	NA	NA	NA	NA	NA	NA	NA	NA	NA	0.04587	0.99987	2.15596	0.00004	FALSE	TRUE	0.00000	1.00000	1.22936	1.00000	FALSE	FALSE	NA
Gag 408	NA	NA	NA	NA	NA	NA	NA	NA	NA	NA	NA	NA	NA	NA	NA	NA	NA	NA	NA	NA	NA	NA	NA	NA	NA	NA	NA	NA	NA	NA	NA	NA	NA	NA	NA	NA	0.04587	0.99987	2.15596	0.00004	FALSE	TRUE	0.00000	1.00000	1.22936	1.00000	FALSE	FALSE	NA
Gag 409	NA	NA	NA	NA	NA	NA	NA	NA	NA	NA	NA	NA	NA	NA	NA	NA	NA	NA	NA	NA	NA	NA	NA	NA	NA	NA	NA	NA	NA	NA	NA	NA	NA	NA	NA	NA	0.04587	0.99987	2.13761	0.00008	FALSE	TRUE	0.00000	1.00000	1.22936	1.00000	FALSE	FALSE	NA
Gag 410	NA	NA	NA	NA	NA	NA	NA	NA	NA	NA	NA	NA	NA	NA	NA	NA	NA	NA	NA	NA	NA	NA	NA	NA	NA	NA	NA	NA	NA	NA	NA	NA	NA	NA	NA	NA	0.00000	1.00000	1.81651	0.10383	FALSE	FALSE	0.00000	1.00000	1.22936	1.00000	FALSE	FALSE	NA
Gag 411	NA	NA	NA	NA	NA	NA	NA	NA	NA	NA	NA	NA	NA	NA	NA	NA	NA	NA	NA	NA	NA	NA	NA	NA	NA	NA	NA	NA	NA	NA	NA	NA	NA	NA	NA	NA	0.00000	1.00000	1.27523	0.99960	FALSE	FALSE	0.00000	1.00000	1.22936	1.00000	FALSE	FALSE	NA
Gag 412	NA	NA	NA	NA	NA	NA	NA	NA	NA	NA	NA	NA	NA	NA	NA	NA	NA	NA	NA	NA	NA	NA	NA	NA	NA	NA	NA	NA	NA	NA	NA	NA	NA	NA	NA	NA	0.00000	1.00000	1.27523	0.99960	FALSE	FALSE	0.00000	1.00000	1.22936	1.00000	FALSE	FALSE	NA
Gag 413	NA	NA	NA	NA	NA	NA	NA	NA	NA	NA	NA	NA	NA	NA	NA	NA	NA	NA	NA	NA	NA	NA	NA	NA	NA	NA	NA	NA	NA	NA	NA	NA	NA	NA	NA	NA	0.00000	1.00000	1.27523	0.99960	FALSE	FALSE	0.00000	1.00000	0.98165	1.00000	FALSE	FALSE	NA
Gag 414	NA	NA	NA	NA	NA	NA	NA	NA	NA	NA	NA	NA	NA	NA	NA	NA	NA	NA	NA	NA	NA	NA	NA	NA	NA	NA	NA	NA	NA	NA	NA	NA	NA	NA	NA	NA	0.00000	1.00000	1.27523	0.99960	FALSE	FALSE	0.00000	1.00000	0.61468	1.00000	FALSE	FALSE	NA
Gag 415	NA	NA	NA	NA	NA	NA	NA	NA	NA	NA	NA	NA	NA	NA	NA	NA	NA	NA	NA	NA	NA	NA	NA	NA	NA	NA	NA	NA	NA	NA	NA	NA	NA	NA	NA	NA	0.00000	1.00000	1.18349	0.99999	FALSE	FALSE	0.00000	1.00000	0.24771	1.00000	FALSE	FALSE	NA
Gag 416	NA	NA	NA	NA	NA	NA	NA	NA	NA	NA	NA	NA	NA	NA	NA	NA	NA	NA	NA	NA	NA	NA	NA	NA	NA	NA	NA	NA	NA	NA	NA	NA	NA	NA	NA	NA	0.00000	1.00000	0.54128	1.00000	FALSE	FALSE	0.00000	1.00000	0.00000	1.00000	FALSE	FALSE	NA
Gag 417	NA	NA	NA	NA	NA	NA	NA	NA	NA	NA	NA	NA	NA	NA	NA	NA	NA	NA	NA	NA	NA	NA	NA	NA	NA	NA	NA	NA	NA	NA	NA	NA	NA	NA	NA	NA	0.00000	1.00000	0.54128	1.00000	FALSE	FALSE	0.00000	1.00000	0.00000	1.00000	FALSE	FALSE	NA
Gag 418	NA	NA	NA	NA	NA	NA	NA	NA	NA	NA	NA	NA	NA	NA	NA	NA	NA	NA	NA	NA	NA	NA	NA	NA	NA	NA	NA	NA	NA	NA	NA	NA	NA	NA	NA	NA	0.00000	1.00000	0.54128	1.00000	FALSE	FALSE	0.00000	1.00000	0.00000	1.00000	FALSE	FALSE	NA
Gag 419	NA	NA	NA	NA	NA	NA	NA	NA	NA	NA	NA	NA	NA	NA	NA	NA	NA	NA	NA	NA	NA	NA	NA	NA	NA	NA	NA	NA	NA	NA	NA	NA	NA	NA	NA	NA	0.00000	1.00000	0.00000	1.00000	FALSE	FALSE	0.00000	1.00000	0.00000	1.00000	FALSE	FALSE	NA
Gag 420	NA	NA	NA	NA	NA	NA	NA	NA	NA	NA	NA	NA	NA	NA	NA	NA	NA	NA	NA	NA	NA	NA	NA	NA	NA	NA	NA	NA	NA	NA	NA	NA	NA	NA	NA	NA	0.00000	1.00000	0.00000	1.00000	FALSE	FALSE	0.00000	1.00000	0.00000	1.00000	FALSE	FALSE	NA
Gag 421	NA	NA	NA	NA	NA	NA	NA	NA	NA	NA	NA	NA	NA	NA	NA	NA	NA	NA	NA	NA	NA	NA	NA	NA	NA	NA	NA	NA	NA	NA	NA	NA	NA	NA	NA	NA	0.00917	1.00000	0.68807	1.00000	FALSE	FALSE	0.00000	1.00000	0.00000	1.00000	FALSE	FALSE	NA
Gag 422	NA	NA	NA	NA	NA	NA	NA	NA	NA	NA	NA	NA	NA	NA	NA	NA	NA	NA	NA	NA	NA	NA	NA	NA	NA	NA	NA	NA	NA	NA	NA	NA	NA	NA	NA	NA	0.00917	1.00000	0.70642	1.00000	FALSE	FALSE	0.00000	1.00000	0.00000	1.00000	FALSE	FALSE	NA
Gag 423	NA	NA	NA	NA	NA	NA	NA	NA	NA	NA	NA	NA	NA	NA	NA	NA	NA	NA	NA	NA	NA	NA	NA	NA	NA	NA	NA	NA	NA	NA	NA	NA	NA	NA	NA	NA	0.00917	1.00000	0.70642	1.00000	FALSE	FALSE	0.00000	1.00000	0.00000	1.00000	FALSE	FALSE	NA
Gag 424	NA	NA	NA	NA	NA	NA	NA	NA	NA	NA	NA	NA	NA	NA	NA	NA	NA	NA	NA	NA	NA	NA	NA	NA	NA	NA	NA	NA	NA	NA	NA	NA	NA	NA	NA	NA	0.00917	1.00000	0.70642	1.00000	FALSE	FALSE	0.00000	1.00000	0.00000	1.00000	FALSE	FALSE	NA
Gag 425	NA	NA	NA	NA	NA	NA	NA	NA	NA	NA	NA	NA	NA	NA	NA	NA	NA	NA	NA	NA	NA	NA	NA	NA	NA	NA	NA	NA	NA	NA	NA	NA	NA	NA	NA	NA	0.00917	1.00000	0.76147	1.00000	FALSE	FALSE	0.00000	1.00000	0.00000	1.00000	FALSE	FALSE	NA
Gag 426	NA	NA	NA	NA	NA	NA	NA	NA	NA	NA	NA	NA	NA	NA	NA	NA	NA	NA	NA	NA	NA	NA	NA	NA	NA	NA	NA	NA	NA	NA	NA	NA	NA	NA	NA	NA	0.00917	1.00000	0.76147	1.00000	FALSE	FALSE	0.00000	1.00000	0.00000	1.00000	FALSE	FALSE	NA
Gag 427	NA	NA	NA	NA	NA	NA	NA	NA	NA	NA	NA	NA	NA	NA	NA	NA	NA	NA	NA	NA	NA	NA	NA	NA	NA	NA	NA	NA	NA	NA	NA	NA	NA	NA	NA	NA	0.00917	1.00000	0.93578	1.00000	FALSE	FALSE	0.00000	1.00000	0.00000	1.00000	FALSE	FALSE	NA
Gag 428	NA	NA	NA	NA	NA	NA	NA	NA	NA	NA	NA	NA	NA	NA	NA	NA	NA	NA	NA	NA	NA	NA	NA	NA	NA	NA	NA	NA	NA	NA	NA	NA	NA	NA	NA	NA	0.00917	1.00000	0.94495	1.00000	FALSE	FALSE	0.00000	1.00000	0.00000	1.00000	FALSE	FALSE	NA
Gag 429	NA	NA	NA	NA	NA	NA	NA	NA	NA	NA	NA	NA	NA	NA	NA	NA	NA	NA	NA	NA	NA	NA	NA	NA	NA	NA	NA	NA	NA	NA	NA	NA	NA	NA	NA	NA	0.03670	0.99997	1.77982	0.16785	FALSE	FALSE	0.00000	1.00000	0.00000	1.00000	FALSE	FALSE	NA
Gag 430	NA	NA	NA	NA	NA	NA	NA	NA	NA	NA	NA	NA	NA	NA	NA	NA	NA	NA	NA	NA	NA	NA	NA	NA	NA	NA	NA	NA	NA	NA	NA	NA	NA	NA	NA	NA	0.02752	1.00000	1.44954	0.96472	FALSE	FALSE	0.00000	1.00000	0.00000	1.00000	FALSE	FALSE	NA
Gag 430a	NA	NA	NA	NA	NA	NA	NA	NA	NA	NA	NA	NA	NA	NA	NA	NA	NA	NA	NA	NA	NA	NA	NA	NA	NA	NA	NA	NA	NA	NA	NA	NA	NA	NA	NA	NA	0.02752	1.00000	1.43119	0.97545	FALSE	FALSE	0.00000	1.00000	0.00000	1.00000	FALSE	FALSE	NA
Gag 430b	NA	NA	NA	NA	NA	NA	NA	NA	NA	NA	NA	NA	NA	NA	NA	NA	NA	NA	NA	NA	NA	NA	NA	NA	NA	NA	NA	NA	NA	NA	NA	NA	NA	NA	NA	NA	0.02752	1.00000	1.43119	0.97545	FALSE	FALSE	0.00000	1.00000	0.00000	1.00000	FALSE	FALSE	NA
Gag 430c	NA	NA	NA	NA	NA	NA	NA	NA	NA	NA	NA	NA	NA	NA	NA	NA	NA	NA	NA	NA	NA	NA	NA	NA	NA	NA	NA	NA	NA	NA	NA	NA	NA	NA	NA	NA	0.02752	1.00000	1.43119	0.97545	FALSE	FALSE	0.00000	1.00000	0.00000	1.00000	FALSE	FALSE	NA
Gag 430d	NA	NA	NA	NA	NA	NA	NA	NA	NA	NA	NA	NA	NA	NA	NA	NA	NA	NA	NA	NA	NA	NA	NA	NA	NA	NA	NA	NA	NA	NA	NA	NA	NA	NA	NA	NA	0.02752	1.00000	1.37615	0.99286	FALSE	FALSE	0.00000	1.00000	0.00000	1.00000	FALSE	FALSE	NA
Gag 431	NA	NA	NA	NA	NA	NA	NA	NA	NA	NA	NA	NA	NA	NA	NA	NA	NA	NA	NA	NA	NA	NA	NA	NA	NA	NA	NA	NA	NA	NA	NA	NA	NA	NA	NA	NA	0.02752	1.00000	1.37615	0.99286	FALSE	FALSE	0.00000	1.00000	0.00000	1.00000	FALSE	FALSE	NA
Gag 432	NA	NA	NA	NA	NA	NA	NA	NA	NA	NA	NA	NA	NA	NA	NA	NA	NA	NA	NA	NA	NA	NA	NA	NA	NA	NA	NA	NA	NA	NA	NA	NA	NA	NA	NA	NA	0.02752	1.00000	1.23853	0.99989	FALSE	FALSE	0.00000	1.00000	0.00000	1.00000	FALSE	FALSE	NA
Gag 433	NA	NA	NA	NA	NA	NA	NA	NA	NA	NA	NA	NA	NA	NA	NA	NA	NA	NA	NA	NA	NA	NA	NA	NA	NA	NA	NA	NA	NA	NA	NA	NA	NA	NA	NA	NA	0.08257	0.99003	1.88991	0.03223	FALSE	TRUE	0.00000	1.00000	0.00000	1.00000	FALSE	FALSE	NA
Gag 434	NA	NA	NA	NA	NA	NA	NA	NA	NA	NA	NA	NA	NA	NA	NA	NA	NA	NA	NA	NA	NA	NA	NA	NA	NA	NA	NA	NA	NA	NA	NA	NA	NA	NA	NA	NA	0.05505	0.99950	1.66972	0.47658	FALSE	FALSE	0.00000	1.00000	0.00000	1.00000	FALSE	FALSE	NA
Gag 435	NA	NA	NA	NA	NA	NA	NA	NA	NA	NA	NA	NA	NA	NA	NA	NA	NA	NA	NA	NA	NA	NA	NA	NA	NA	NA	NA	NA	NA	NA	NA	NA	NA	NA	NA	NA	0.05505	0.99950	1.31193	0.99874	FALSE	FALSE	0.00000	1.00000	0.01835	1.00000	FALSE	FALSE	NA
Gag 436	NA	NA	NA	NA	NA	NA	NA	NA	NA	NA	NA	NA	NA	NA	NA	NA	NA	NA	NA	NA	NA	NA	NA	NA	NA	NA	NA	NA	NA	NA	NA	NA	NA	NA	NA	NA	0.06422	0.99844	2.32110	0.00000	FALSE	TRUE	0.00000	1.00000	0.21101	1.00000	FALSE	FALSE	NA
Gag 437	NA	NA	NA	NA	NA	NA	NA	NA	NA	NA	NA	NA	NA	NA	NA	NA	NA	NA	NA	NA	NA	NA	NA	NA	NA	NA	NA	NA	NA	NA	NA	NA	NA	NA	NA	NA	0.06422	0.99844	2.32110	0.00000	FALSE	TRUE	0.00000	1.00000	0.64220	1.00000	FALSE	FALSE	NA
Gag 438	NA	NA	NA	NA	NA	NA	NA	NA	NA	NA	NA	NA	NA	NA	NA	NA	NA	NA	NA	NA	NA	NA	NA	NA	NA	NA	NA	NA	NA	NA	NA	NA	NA	NA	NA	NA	0.08257	0.99003	2.48624	0.00000	FALSE	TRUE	0.00000	1.00000	1.16514	1.00000	FALSE	FALSE	NA
Gag 439	NA	NA	NA	NA	NA	NA	NA	NA	NA	NA	NA	NA	NA	NA	NA	NA	NA	NA	NA	NA	NA	NA	NA	NA	NA	NA	NA	NA	NA	NA	NA	NA	NA	NA	NA	NA	0.08257	0.99003	2.48624	0.00000	FALSE	TRUE	0.00000	1.00000	1.59633	1.00000	FALSE	FALSE	NA
Gag 440	NA	NA	NA	NA	NA	NA	NA	NA	NA	NA	NA	NA	NA	NA	NA	NA	NA	NA	NA	NA	NA	NA	NA	NA	NA	NA	NA	NA	NA	NA	NA	NA	NA	NA	NA	NA	0.17431	0.38032	2.94495	0.00000	FALSE	TRUE	0.00000	1.00000	2.02752	1.00000	FALSE	FALSE	NA
Gag 441	NA	NA	NA	NA	NA	NA	NA	NA	NA	NA	NA	NA	NA	NA	NA	NA	NA	NA	NA	NA	NA	NA	NA	NA	NA	NA	NA	NA	NA	NA	NA	NA	NA	NA	NA	NA	0.17431	0.38032	2.97248	0.00000	FALSE	TRUE	0.00000	1.00000	2.22018	1.00000	FALSE	FALSE	NA
Gag 442	NA	NA	NA	NA	NA	NA	NA	NA	NA	NA	NA	NA	NA	NA	NA	NA	NA	NA	NA	NA	NA	NA	NA	NA	NA	NA	NA	NA	NA	NA	NA	NA	NA	NA	NA	NA	0.11927	0.88387	2.33028	0.00000	FALSE	TRUE	0.00000	1.00000	2.51376	1.00000	FALSE	FALSE	NA
Gag 443	NA	NA	NA	NA	NA	NA	NA	NA	NA	NA	NA	NA	NA	NA	NA	NA	NA	NA	NA	NA	NA	NA	NA	NA	NA	NA	NA	NA	NA	NA	NA	NA	NA	NA	NA	NA	0.11927	0.88387	1.76147	0.20802	FALSE	FALSE	0.00000	1.00000	3.03670	1.00000	FALSE	FALSE	NA
Gag 444	NA	NA	NA	NA	NA	NA	NA	NA	NA	NA	NA	NA	NA	NA	NA	NA	NA	NA	NA	NA	NA	NA	NA	NA	NA	NA	NA	NA	NA	NA	NA	NA	NA	NA	NA	NA	0.13761	0.74952	2.18349	0.00002	FALSE	TRUE	0.00000	1.00000	3.61468	1.00000	FALSE	FALSE	NA
Gag 445	NA	NA	NA	NA	NA	NA	NA	NA	NA	NA	NA	NA	NA	NA	NA	NA	NA	NA	NA	NA	NA	NA	NA	NA	NA	NA	NA	NA	NA	NA	NA	NA	NA	NA	NA	NA	0.12844	0.82398	1.19266	0.99998	FALSE	FALSE	0.00000	1.00000	4.18349	1.00000	FALSE	FALSE	NA
Gag 446	NA	NA	NA	NA	NA	NA	NA	NA	NA	NA	NA	NA	NA	NA	NA	NA	NA	NA	NA	NA	NA	NA	NA	NA	NA	NA	NA	NA	NA	NA	NA	NA	NA	NA	NA	NA	0.12844	0.82398	1.20183	0.99997	FALSE	FALSE	0.00000	1.00000	4.63303	1.00000	FALSE	FALSE	NA
Gag 447	NA	NA	NA	NA	NA	NA	NA	NA	NA	NA	NA	NA	NA	NA	NA	NA	NA	NA	NA	NA	NA	NA	NA	NA	NA	NA	NA	NA	NA	NA	NA	NA	NA	NA	NA	NA	0.11009	0.92859	1.09174	1.00000	FALSE	FALSE	0.00000	1.00000	4.92661	1.00000	FALSE	FALSE	NA
Gag 448	NA	NA	NA	NA	NA	NA	NA	NA	NA	NA	NA	NA	NA	NA	NA	NA	NA	NA	NA	NA	NA	NA	NA	NA	NA	NA	NA	NA	NA	NA	NA	NA	NA	NA	NA	NA	0.11009	0.92859	1.77064	0.18725	FALSE	FALSE	0.00000	1.00000	4.92661	1.00000	FALSE	FALSE	NA
Gag 449	NA	NA	NA	NA	NA	NA	NA	NA	NA	NA	NA	NA	NA	NA	NA	NA	NA	NA	NA	NA	NA	NA	NA	NA	NA	NA	NA	NA	NA	NA	NA	NA	NA	NA	NA	NA	0.01835	1.00000	1.54128	0.84618	FALSE	FALSE	0.00000	1.00000	4.92661	1.00000	FALSE	FALSE	NA
Gag 450	NA	NA	NA	NA	NA	NA	NA	NA	NA	NA	NA	NA	NA	NA	NA	NA	NA	NA	NA	NA	NA	NA	NA	NA	NA	NA	NA	NA	NA	NA	NA	NA	NA	NA	NA	NA	0.03670	0.99997	1.52294	0.88032	FALSE	FALSE	0.00000	1.00000	4.90826	1.00000	FALSE	FALSE	NA
Gag 451	NA	NA	NA	NA	NA	NA	NA	NA	NA	NA	NA	NA	NA	NA	NA	NA	NA	NA	NA	NA	NA	NA	NA	NA	NA	NA	NA	NA	NA	NA	NA	NA	NA	NA	NA	NA	0.03670	0.99997	1.63303	0.59745	FALSE	FALSE	0.00000	1.00000	4.71560	1.00000	FALSE	FALSE	NA
Gag 451a	NA	NA	NA	NA	NA	NA	NA	NA	NA	NA	NA	NA	NA	NA	NA	NA	NA	NA	NA	NA	NA	NA	NA	NA	NA	NA	NA	NA	NA	NA	NA	NA	NA	NA	NA	NA	0.03670	0.99997	1.58716	0.73621	FALSE	FALSE	0.00000	1.00000	4.28440	1.00000	FALSE	FALSE	NA
Gag 451b	NA	NA	NA	NA	NA	NA	NA	NA	NA	NA	NA	NA	NA	NA	NA	NA	NA	NA	NA	NA	NA	NA	NA	NA	NA	NA	NA	NA	NA	NA	NA	NA	NA	NA	NA	NA	0.01835	1.00000	1.16514	0.99999	FALSE	FALSE	0.00000	1.00000	3.76147	1.00000	FALSE	FALSE	NA
Gag 451c	NA	NA	NA	NA	NA	NA	NA	NA	NA	NA	NA	NA	NA	NA	NA	NA	NA	NA	NA	NA	NA	NA	NA	NA	NA	NA	NA	NA	NA	NA	NA	NA	NA	NA	NA	NA	0.01835	1.00000	1.14679	1.00000	FALSE	FALSE	0.00000	1.00000	3.33028	1.00000	FALSE	FALSE	NA
Gag 451d	NA	NA	NA	NA	NA	NA	NA	NA	NA	NA	NA	NA	NA	NA	NA	NA	NA	NA	NA	NA	NA	NA	NA	NA	NA	NA	NA	NA	NA	NA	NA	NA	NA	NA	NA	NA	0.01835	1.00000	1.13761	1.00000	FALSE	FALSE	0.00000	1.00000	2.89908	1.00000	FALSE	FALSE	NA
Gag 451e	NA	NA	NA	NA	NA	NA	NA	NA	NA	NA	NA	NA	NA	NA	NA	NA	NA	NA	NA	NA	NA	NA	NA	NA	NA	NA	NA	NA	NA	NA	NA	NA	NA	NA	NA	NA	0.01835	1.00000	1.08257	1.00000	FALSE	FALSE	0.00000	1.00000	2.70642	1.00000	FALSE	FALSE	NA
Gag 452	NA	NA	NA	NA	NA	NA	NA	NA	NA	NA	NA	NA	NA	NA	NA	NA	NA	NA	NA	NA	NA	NA	NA	NA	NA	NA	NA	NA	NA	NA	NA	NA	NA	NA	NA	NA	0.01835	1.00000	0.62385	1.00000	FALSE	FALSE	0.00000	1.00000	2.41284	1.00000	FALSE	FALSE	NA
Gag 453	NA	NA	NA	NA	NA	NA	NA	NA	NA	NA	NA	NA	NA	NA	NA	NA	NA	NA	NA	NA	NA	NA	NA	NA	NA	NA	NA	NA	NA	NA	NA	NA	NA	NA	NA	NA	0.01835	1.00000	0.40367	1.00000	FALSE	FALSE	0.00000	1.00000	1.88991	1.00000	FALSE	FALSE	NA
Gag 454	NA	NA	NA	NA	NA	NA	NA	NA	NA	NA	NA	NA	NA	NA	NA	NA	NA	NA	NA	NA	NA	NA	NA	NA	NA	NA	NA	NA	NA	NA	NA	NA	NA	NA	NA	NA	0.00000	1.00000	0.46789	1.00000	FALSE	FALSE	0.00000	1.00000	1.31193	1.00000	FALSE	FALSE	NA
Gag 455	NA	NA	NA	NA	NA	NA	NA	NA	NA	NA	NA	NA	NA	NA	NA	NA	NA	NA	NA	NA	NA	NA	NA	NA	NA	NA	NA	NA	NA	NA	NA	NA	NA	NA	NA	NA	0.00000	1.00000	0.38532	1.00000	FALSE	FALSE	0.00000	1.00000	0.74312	1.00000	FALSE	FALSE	NA
Gag 456	NA	NA	NA	NA	NA	NA	NA	NA	NA	NA	NA	NA	NA	NA	NA	NA	NA	NA	NA	NA	NA	NA	NA	NA	NA	NA	NA	NA	NA	NA	NA	NA	NA	NA	NA	NA	0.02752	1.00000	1.22936	0.99992	FALSE	FALSE	0.00000	1.00000	0.29358	1.00000	FALSE	FALSE	NA
Gag 457	NA	NA	NA	NA	NA	NA	NA	NA	NA	NA	NA	NA	NA	NA	NA	NA	NA	NA	NA	NA	NA	NA	NA	NA	NA	NA	NA	NA	NA	NA	NA	NA	NA	NA	NA	NA	0.02752	1.00000	1.26606	0.99970	FALSE	FALSE	0.00000	1.00000	0.00000	1.00000	FALSE	FALSE	NA
Gag 458	NA	NA	NA	NA	NA	NA	NA	NA	NA	NA	NA	NA	NA	NA	NA	NA	NA	NA	NA	NA	NA	NA	NA	NA	NA	NA	NA	NA	NA	NA	NA	NA	NA	NA	NA	NA	0.02752	1.00000	1.30275	0.99904	FALSE	FALSE	0.00000	1.00000	0.00000	1.00000	FALSE	FALSE	NA
Gag 459	NA	NA	NA	NA	NA	NA	NA	NA	NA	NA	NA	NA	NA	NA	NA	NA	NA	NA	NA	NA	NA	NA	NA	NA	NA	NA	NA	NA	NA	NA	NA	NA	NA	NA	NA	NA	0.02752	1.00000	1.30275	0.99904	FALSE	FALSE	0.00000	1.00000	0.00000	1.00000	FALSE	FALSE	NA
Gag 460	NA	NA	NA	NA	NA	NA	NA	NA	NA	NA	NA	NA	NA	NA	NA	NA	NA	NA	NA	NA	NA	NA	NA	NA	NA	NA	NA	NA	NA	NA	NA	NA	NA	NA	NA	NA	0.16514	0.47313	1.46789	0.95047	FALSE	FALSE	0.00000	1.00000	0.00000	1.00000	FALSE	FALSE	NA
Gag 460a	NA	NA	NA	NA	NA	NA	NA	NA	NA	NA	NA	NA	NA	NA	NA	NA	NA	NA	NA	NA	NA	NA	NA	NA	NA	NA	NA	NA	NA	NA	NA	NA	NA	NA	NA	NA	0.16514	0.47313	1.24771	0.99984	FALSE	FALSE	0.00000	1.00000	0.00000	1.00000	FALSE	FALSE	NA
Gag 461	NA	NA	NA	NA	NA	NA	NA	NA	NA	NA	NA	NA	NA	NA	NA	NA	NA	NA	NA	NA	NA	NA	NA	NA	NA	NA	NA	NA	NA	NA	NA	NA	NA	NA	NA	NA	0.16514	0.47313	1.25688	0.99978	FALSE	FALSE	0.00000	1.00000	0.00000	1.00000	FALSE	FALSE	NA
Gag 462	NA	NA	NA	NA	NA	NA	NA	NA	NA	NA	NA	NA	NA	NA	NA	NA	NA	NA	NA	NA	NA	NA	NA	NA	NA	NA	NA	NA	NA	NA	NA	NA	NA	NA	NA	NA	0.16514	0.47313	1.17431	0.99999	FALSE	FALSE	0.00000	1.00000	0.00000	1.00000	FALSE	FALSE	NA
Gag 463	NA	NA	NA	NA	NA	NA	NA	NA	NA	NA	NA	NA	NA	NA	NA	NA	NA	NA	NA	NA	NA	NA	NA	NA	NA	NA	NA	NA	NA	NA	NA	NA	NA	NA	NA	NA	0.16514	0.47313	1.26606	0.99970	FALSE	FALSE	0.00000	1.00000	0.00000	1.00000	FALSE	FALSE	NA
Gag 464	NA	NA	NA	NA	NA	NA	NA	NA	NA	NA	NA	NA	NA	NA	NA	NA	NA	NA	NA	NA	NA	NA	NA	NA	NA	NA	NA	NA	NA	NA	NA	NA	NA	NA	NA	NA	0.13761	0.74952	0.44037	1.00000	FALSE	FALSE	0.00000	1.00000	0.00000	1.00000	FALSE	FALSE	NA
Gag 465	NA	NA	NA	NA	NA	NA	NA	NA	NA	NA	NA	NA	NA	NA	NA	NA	NA	NA	NA	NA	NA	NA	NA	NA	NA	NA	NA	NA	NA	NA	NA	NA	NA	NA	NA	NA	0.13761	0.74952	0.42202	1.00000	FALSE	FALSE	0.00000	1.00000	0.00000	1.00000	FALSE	FALSE	NA
Gag 466	NA	NA	NA	NA	NA	NA	NA	NA	NA	NA	NA	NA	NA	NA	NA	NA	NA	NA	NA	NA	NA	NA	NA	NA	NA	NA	NA	NA	NA	NA	NA	NA	NA	NA	NA	NA	0.13761	0.74952	0.38532	1.00000	FALSE	FALSE	0.00000	1.00000	0.00000	1.00000	FALSE	FALSE	NA
Gag 467	NA	NA	NA	NA	NA	NA	NA	NA	NA	NA	NA	NA	NA	NA	NA	NA	NA	NA	NA	NA	NA	NA	NA	NA	NA	NA	NA	NA	NA	NA	NA	NA	NA	NA	NA	NA	0.13761	0.74952	0.90826	1.00000	FALSE	FALSE	0.00000	1.00000	0.00000	1.00000	FALSE	FALSE	NA
Gag 468	NA	NA	NA	NA	NA	NA	NA	NA	NA	NA	NA	NA	NA	NA	NA	NA	NA	NA	NA	NA	NA	NA	NA	NA	NA	NA	NA	NA	NA	NA	NA	NA	NA	NA	NA	NA	0.00000	1.00000	0.74312	1.00000	FALSE	FALSE	0.00000	1.00000	0.00000	1.00000	FALSE	FALSE	NA
Gag 469	NA	NA	NA	NA	NA	NA	NA	NA	NA	NA	NA	NA	NA	NA	NA	NA	NA	NA	NA	NA	NA	NA	NA	NA	NA	NA	NA	NA	NA	NA	NA	NA	NA	NA	NA	NA	0.00000	1.00000	0.74312	1.00000	FALSE	FALSE	0.00000	1.00000	0.00000	1.00000	FALSE	FALSE	NA
Gag 470	NA	NA	NA	NA	NA	NA	NA	NA	NA	NA	NA	NA	NA	NA	NA	NA	NA	NA	NA	NA	NA	NA	NA	NA	NA	NA	NA	NA	NA	NA	NA	NA	NA	NA	NA	NA	0.00000	1.00000	0.74312	1.00000	FALSE	FALSE	0.00000	1.00000	0.00000	1.00000	FALSE	FALSE	NA
Gag 470a	NA	NA	NA	NA	NA	NA	NA	NA	NA	NA	NA	NA	NA	NA	NA	NA	NA	NA	NA	NA	NA	NA	NA	NA	NA	NA	NA	NA	NA	NA	NA	NA	NA	NA	NA	NA	0.00000	1.00000	0.71560	1.00000	FALSE	FALSE	0.00000	1.00000	0.00000	1.00000	FALSE	FALSE	NA
Gag 471	NA	NA	NA	NA	NA	NA	NA	NA	NA	NA	NA	NA	NA	NA	NA	NA	NA	NA	NA	NA	NA	NA	NA	NA	NA	NA	NA	NA	NA	NA	NA	NA	NA	NA	NA	NA	0.02752	1.00000	0.70642	1.00000	FALSE	FALSE	0.00000	1.00000	0.00000	1.00000	FALSE	FALSE	NA
Gag 472	NA	NA	NA	NA	NA	NA	NA	NA	NA	NA	NA	NA	NA	NA	NA	NA	NA	NA	NA	NA	NA	NA	NA	NA	NA	NA	NA	NA	NA	NA	NA	NA	NA	NA	NA	NA	0.02752	1.00000	0.68807	1.00000	FALSE	FALSE	0.00000	1.00000	0.00000	1.00000	FALSE	FALSE	NA
Gag 473	NA	NA	NA	NA	NA	NA	NA	NA	NA	NA	NA	NA	NA	NA	NA	NA	NA	NA	NA	NA	NA	NA	NA	NA	NA	NA	NA	NA	NA	NA	NA	NA	NA	NA	NA	NA	0.02752	1.00000	0.66972	1.00000	FALSE	FALSE	0.00000	1.00000	0.00000	1.00000	FALSE	FALSE	NA
Gag 474	NA	NA	NA	NA	NA	NA	NA	NA	NA	NA	NA	NA	NA	NA	NA	NA	NA	NA	NA	NA	NA	NA	NA	NA	NA	NA	NA	NA	NA	NA	NA	NA	NA	NA	NA	NA	0.02752	1.00000	0.66972	1.00000	FALSE	FALSE	0.00000	1.00000	0.00000	1.00000	FALSE	FALSE	NA
Gag 475	NA	NA	NA	NA	NA	NA	NA	NA	NA	NA	NA	NA	NA	NA	NA	NA	NA	NA	NA	NA	NA	NA	NA	NA	NA	NA	NA	NA	NA	NA	NA	NA	NA	NA	NA	NA	0.02752	1.00000	0.14679	1.00000	FALSE	FALSE	0.00000	1.00000	0.00000	1.00000	FALSE	FALSE	NA
Gag 476	NA	NA	NA	NA	NA	NA	NA	NA	NA	NA	NA	NA	NA	NA	NA	NA	NA	NA	NA	NA	NA	NA	NA	NA	NA	NA	NA	NA	NA	NA	NA	NA	NA	NA	NA	NA	0.02752	1.00000	0.28440	1.00000	FALSE	FALSE	0.00000	1.00000	0.04587	1.00000	FALSE	FALSE	NA
Gag 477	NA	NA	NA	NA	NA	NA	NA	NA	NA	NA	NA	NA	NA	NA	NA	NA	NA	NA	NA	NA	NA	NA	NA	NA	NA	NA	NA	NA	NA	NA	NA	NA	NA	NA	NA	NA	0.06422	0.99844	0.57798	1.00000	FALSE	FALSE	0.35780	1.00000	1.61468	1.00000	FALSE	FALSE	NA
Gag 478	NA	NA	NA	NA	NA	NA	NA	NA	NA	NA	NA	NA	NA	NA	NA	NA	NA	NA	NA	NA	NA	NA	NA	NA	NA	NA	NA	NA	NA	NA	NA	NA	NA	NA	NA	NA	0.06422	0.99844	0.55963	1.00000	FALSE	FALSE	1.00917	1.00000	4.94495	1.00000	FALSE	FALSE	NA
Gag 478a	NA	NA	NA	NA	NA	NA	NA	NA	NA	NA	NA	NA	NA	NA	NA	NA	NA	NA	NA	NA	NA	NA	NA	NA	NA	NA	NA	NA	NA	NA	NA	NA	NA	NA	NA	NA	0.06422	0.99844	0.55963	1.00000	FALSE	FALSE	1.00917	1.00000	4.94495	1.00000	FALSE	FALSE	NA
Gag 478b	NA	NA	NA	NA	NA	NA	NA	NA	NA	NA	NA	NA	NA	NA	NA	NA	NA	NA	NA	NA	NA	NA	NA	NA	NA	NA	NA	NA	NA	NA	NA	NA	NA	NA	NA	NA	0.03670	0.99997	0.43119	1.00000	FALSE	FALSE	1.00917	1.00000	4.94495	1.00000	FALSE	FALSE	NA
Gag 478c	NA	NA	NA	NA	NA	NA	NA	NA	NA	NA	NA	NA	NA	NA	NA	NA	NA	NA	NA	NA	NA	NA	NA	NA	NA	NA	NA	NA	NA	NA	NA	NA	NA	NA	NA	NA	0.03670	0.99997	0.43119	1.00000	FALSE	FALSE	1.00917	1.00000	4.94495	1.00000	FALSE	FALSE	NA
Gag 478d	NA	NA	NA	NA	NA	NA	NA	NA	NA	NA	NA	NA	NA	NA	NA	NA	NA	NA	NA	NA	NA	NA	NA	NA	NA	NA	NA	NA	NA	NA	NA	NA	NA	NA	NA	NA	0.03670	0.99997	0.43119	1.00000	FALSE	FALSE	1.00917	1.00000	4.94495	1.00000	FALSE	FALSE	NA
Gag 478e	NA	NA	NA	NA	NA	NA	NA	NA	NA	NA	NA	NA	NA	NA	NA	NA	NA	NA	NA	NA	NA	NA	NA	NA	NA	NA	NA	NA	NA	NA	NA	NA	NA	NA	NA	NA	0.03670	0.99997	0.43119	1.00000	FALSE	FALSE	1.00917	1.00000	4.94495	1.00000	FALSE	FALSE	NA
Gag 479	NA	NA	NA	NA	NA	NA	NA	NA	NA	NA	NA	NA	NA	NA	NA	NA	NA	NA	NA	NA	NA	NA	NA	NA	NA	NA	NA	NA	NA	NA	NA	NA	NA	NA	NA	NA	0.03670	0.99997	0.43119	1.00000	FALSE	FALSE	1.98165	0.56865	8.27523	0.99999	FALSE	FALSE	NA
Gag 480	NA	NA	NA	NA	NA	NA	NA	NA	NA	NA	NA	NA	NA	NA	NA	NA	NA	NA	NA	NA	NA	NA	NA	NA	NA	NA	NA	NA	NA	NA	NA	NA	NA	NA	NA	NA	0.03670	0.99997	0.30275	1.00000	FALSE	FALSE	3.01835	0.00000	11.60550	0.00000	TRUE	TRUE	NA
Gag 481	NA	NA	NA	NA	NA	NA	NA	NA	NA	NA	NA	NA	NA	NA	NA	NA	NA	NA	NA	NA	NA	NA	NA	NA	NA	NA	NA	NA	NA	NA	NA	NA	NA	NA	NA	NA	0.47706	0.00000	1.09174	1.00000	TRUE	FALSE	4.14679	0.00000	14.93578	0.00000	TRUE	TRUE	NA
Gag 481a	NA	NA	NA	NA	NA	NA	NA	NA	NA	NA	NA	NA	NA	NA	NA	NA	NA	NA	NA	NA	NA	NA	NA	NA	NA	NA	NA	NA	NA	NA	NA	NA	NA	NA	NA	NA	0.47706	0.00000	1.09174	1.00000	TRUE	FALSE	4.14679	0.00000	14.93578	0.00000	TRUE	TRUE	NA
Gag 481b	NA	NA	NA	NA	NA	NA	NA	NA	NA	NA	NA	NA	NA	NA	NA	NA	NA	NA	NA	NA	NA	NA	NA	NA	NA	NA	NA	NA	NA	NA	NA	NA	NA	NA	NA	NA	0.47706	0.00000	1.09174	1.00000	TRUE	FALSE	4.14679	0.00000	14.93578	0.00000	TRUE	TRUE	NA
Gag 481c	NA	NA	NA	NA	NA	NA	NA	NA	NA	NA	NA	NA	NA	NA	NA	NA	NA	NA	NA	NA	NA	NA	NA	NA	NA	NA	NA	NA	NA	NA	NA	NA	NA	NA	NA	NA	0.47706	0.00000	1.09174	1.00000	TRUE	FALSE	4.14679	0.00000	14.93578	0.00000	TRUE	TRUE	NA
Gag 481d	NA	NA	NA	NA	NA	NA	NA	NA	NA	NA	NA	NA	NA	NA	NA	NA	NA	NA	NA	NA	NA	NA	NA	NA	NA	NA	NA	NA	NA	NA	NA	NA	NA	NA	NA	NA	0.47706	0.00000	1.09174	1.00000	TRUE	FALSE	4.14679	0.00000	14.93578	0.00000	TRUE	TRUE	NA
Gag 481e	NA	NA	NA	NA	NA	NA	NA	NA	NA	NA	NA	NA	NA	NA	NA	NA	NA	NA	NA	NA	NA	NA	NA	NA	NA	NA	NA	NA	NA	NA	NA	NA	NA	NA	NA	NA	0.47706	0.00000	1.09174	1.00000	TRUE	FALSE	4.14679	0.00000	14.88991	0.00000	TRUE	TRUE	NA
Gag 482	NA	NA	NA	NA	NA	NA	NA	NA	NA	NA	NA	NA	NA	NA	NA	NA	NA	NA	NA	NA	NA	NA	NA	NA	NA	NA	NA	NA	NA	NA	NA	NA	NA	NA	NA	NA	0.93578	0.00000	2.59633	0.00000	TRUE	TRUE	4.34862	0.00000	16.65138	0.00000	TRUE	TRUE	NA
Gag 483	NA	NA	NA	NA	NA	NA	NA	NA	NA	NA	NA	NA	NA	NA	NA	NA	NA	NA	NA	NA	NA	NA	NA	NA	NA	NA	NA	NA	NA	NA	NA	NA	NA	NA	NA	NA	0.93578	0.00000	2.62385	0.00000	TRUE	TRUE	4.13761	0.00000	15.44037	0.00000	TRUE	TRUE	NA
Gag 484	NA	NA	NA	NA	NA	NA	NA	NA	NA	NA	NA	NA	NA	NA	NA	NA	NA	NA	NA	NA	NA	NA	NA	NA	NA	NA	NA	NA	NA	NA	NA	NA	NA	NA	NA	NA	1.01835	0.00000	3.17431	0.00000	TRUE	TRUE	4.48624	0.00000	16.74312	0.00000	TRUE	TRUE	NA
Gag 484a	NA	NA	NA	NA	NA	NA	NA	NA	NA	NA	NA	NA	NA	NA	NA	NA	NA	NA	NA	NA	NA	NA	NA	NA	NA	NA	NA	NA	NA	NA	NA	NA	NA	NA	NA	NA	0.54128	0.00000	2.09174	0.00030	TRUE	TRUE	4.48624	0.00000	16.74312	0.00000	TRUE	TRUE	NA
Gag 484b	NA	NA	NA	NA	NA	NA	NA	NA	NA	NA	NA	NA	NA	NA	NA	NA	NA	NA	NA	NA	NA	NA	NA	NA	NA	NA	NA	NA	NA	NA	NA	NA	NA	NA	NA	NA	0.54128	0.00000	2.09174	0.00030	TRUE	TRUE	4.48624	0.00000	16.74312	0.00000	TRUE	TRUE	NA
Gag 484c	NA	NA	NA	NA	NA	NA	NA	NA	NA	NA	NA	NA	NA	NA	NA	NA	NA	NA	NA	NA	NA	NA	NA	NA	NA	NA	NA	NA	NA	NA	NA	NA	NA	NA	NA	NA	0.54128	0.00000	2.09174	0.00030	TRUE	TRUE	4.48624	0.00000	16.74312	0.00000	TRUE	TRUE	NA
Gag 484d	NA	NA	NA	NA	NA	NA	NA	NA	NA	NA	NA	NA	NA	NA	NA	NA	NA	NA	NA	NA	NA	NA	NA	NA	NA	NA	NA	NA	NA	NA	NA	NA	NA	NA	NA	NA	0.54128	0.00000	2.09174	0.00030	TRUE	TRUE	4.48624	0.00000	16.74312	0.00000	TRUE	TRUE	NA
Gag 484e	NA	NA	NA	NA	NA	NA	NA	NA	NA	NA	NA	NA	NA	NA	NA	NA	NA	NA	NA	NA	NA	NA	NA	NA	NA	NA	NA	NA	NA	NA	NA	NA	NA	NA	NA	NA	0.54128	0.00000	2.09174	0.00030	TRUE	TRUE	3.51376	0.00000	13.41284	0.00000	TRUE	TRUE	NA
Gag 484f	NA	NA	NA	NA	NA	NA	NA	NA	NA	NA	NA	NA	NA	NA	NA	NA	NA	NA	NA	NA	NA	NA	NA	NA	NA	NA	NA	NA	NA	NA	NA	NA	NA	NA	NA	NA	0.54128	0.00000	2.09174	0.00030	TRUE	TRUE	2.47706	0.00030	10.08257	0.00483	TRUE	TRUE	NA
Gag 485	NA	NA	NA	NA	NA	NA	NA	NA	NA	NA	NA	NA	NA	NA	NA	NA	NA	NA	NA	NA	NA	NA	NA	NA	NA	NA	NA	NA	NA	NA	NA	NA	NA	NA	NA	NA	0.08257	0.99003	0.81651	1.00000	FALSE	FALSE	1.37615	1.00000	7.59633	1.00000	FALSE	FALSE	NA
Gag 486	NA	NA	NA	NA	NA	NA	NA	NA	NA	NA	NA	NA	NA	NA	NA	NA	NA	NA	NA	NA	NA	NA	NA	NA	NA	NA	NA	NA	NA	NA	NA	NA	NA	NA	NA	NA	0.08257	0.99003	0.81651	1.00000	FALSE	FALSE	1.39450	1.00000	7.77064	1.00000	FALSE	FALSE	NA
Gag 487	NA	NA	NA	NA	NA	NA	NA	NA	NA	NA	NA	NA	NA	NA	NA	NA	NA	NA	NA	NA	NA	NA	NA	NA	NA	NA	NA	NA	NA	NA	NA	NA	NA	NA	NA	NA	0.00000	1.00000	0.27523	1.00000	FALSE	FALSE	1.39450	1.00000	7.77064	1.00000	FALSE	FALSE	NA
Gag 488	NA	NA	NA	NA	NA	NA	NA	NA	NA	NA	NA	NA	NA	NA	NA	NA	NA	NA	NA	NA	NA	NA	NA	NA	NA	NA	NA	NA	NA	NA	NA	NA	NA	NA	NA	NA	0.00000	1.00000	0.47706	1.00000	FALSE	FALSE	1.39450	1.00000	7.77064	1.00000	FALSE	FALSE	NA
Gag 489	NA	NA	NA	NA	NA	NA	NA	NA	NA	NA	NA	NA	NA	NA	NA	NA	NA	NA	NA	NA	NA	NA	NA	NA	NA	NA	NA	NA	NA	NA	NA	NA	NA	NA	NA	NA	0.00000	1.00000	0.62385	1.00000	FALSE	FALSE	1.39450	1.00000	7.77064	1.00000	FALSE	FALSE	NA
Gag 490	NA	NA	NA	NA	NA	NA	NA	NA	NA	NA	NA	NA	NA	NA	NA	NA	NA	NA	NA	NA	NA	NA	NA	NA	NA	NA	NA	NA	NA	NA	NA	NA	NA	NA	NA	NA	0.00000	1.00000	0.64220	1.00000	FALSE	FALSE	1.39450	1.00000	7.77064	1.00000	FALSE	FALSE	NA
Gag 491	NA	NA	NA	NA	NA	NA	NA	NA	NA	NA	NA	NA	NA	NA	NA	NA	NA	NA	NA	NA	NA	NA	NA	NA	NA	NA	NA	NA	NA	NA	NA	NA	NA	NA	NA	NA	0.00000	1.00000	0.82569	1.00000	FALSE	FALSE	0.83486	1.00000	4.44037	1.00000	FALSE	FALSE	NA
Gag 492	NA	NA	NA	NA	NA	NA	NA	NA	NA	NA	NA	NA	NA	NA	NA	NA	NA	NA	NA	NA	NA	NA	NA	NA	NA	NA	NA	NA	NA	NA	NA	NA	NA	NA	NA	NA	0.00000	1.00000	0.87156	1.00000	FALSE	FALSE	0.39450	1.00000	2.32110	1.00000	FALSE	FALSE	NA
Gag 493	NA	NA	NA	NA	NA	NA	NA	NA	NA	NA	NA	NA	NA	NA	NA	NA	NA	NA	NA	NA	NA	NA	NA	NA	NA	NA	NA	NA	NA	NA	NA	NA	NA	NA	NA	NA	0.00000	1.00000	0.87156	1.00000	FALSE	FALSE	0.04587	1.00000	1.01835	1.00000	FALSE	FALSE	NA
Gag 494	NA	NA	NA	NA	NA	NA	NA	NA	NA	NA	NA	NA	NA	NA	NA	NA	NA	NA	NA	NA	NA	NA	NA	NA	NA	NA	NA	NA	NA	NA	NA	NA	NA	NA	NA	NA	0.00000	1.00000	0.64220	1.00000	FALSE	FALSE	0.04587	1.00000	1.01835	1.00000	FALSE	FALSE	NA
Gag 495	NA	NA	NA	NA	NA	NA	NA	NA	NA	NA	NA	NA	NA	NA	NA	NA	NA	NA	NA	NA	NA	NA	NA	NA	NA	NA	NA	NA	NA	NA	NA	NA	NA	NA	NA	NA	0.00000	1.00000	0.61468	1.00000	FALSE	FALSE	0.04587	1.00000	1.01835	1.00000	FALSE	FALSE	NA
Gag 496	NA	NA	NA	NA	NA	NA	NA	NA	NA	NA	NA	NA	NA	NA	NA	NA	NA	NA	NA	NA	NA	NA	NA	NA	NA	NA	NA	NA	NA	NA	NA	NA	NA	NA	NA	NA	0.00000	1.00000	0.59633	1.00000	FALSE	FALSE	0.04587	1.00000	1.01835	1.00000	FALSE	FALSE	NA
Gag 497	NA	NA	NA	NA	NA	NA	NA	NA	NA	NA	NA	NA	NA	NA	NA	NA	NA	NA	NA	NA	NA	NA	NA	NA	NA	NA	NA	NA	NA	NA	NA	NA	NA	NA	NA	NA	0.00000	1.00000	0.39450	1.00000	FALSE	FALSE	0.04587	1.00000	1.01835	1.00000	FALSE	FALSE	NA
Gag 498	NA	NA	NA	NA	NA	NA	NA	NA	NA	NA	NA	NA	NA	NA	NA	NA	NA	NA	NA	NA	NA	NA	NA	NA	NA	NA	NA	NA	NA	NA	NA	NA	NA	NA	NA	NA	0.00000	1.00000	0.24771	1.00000	FALSE	FALSE	0.04587	1.00000	1.01835	1.00000	FALSE	FALSE	NA
Gag 499	NA	NA	NA	NA	NA	NA	NA	NA	NA	NA	NA	NA	NA	NA	NA	NA	NA	NA	NA	NA	NA	NA	NA	NA	NA	NA	NA	NA	NA	NA	NA	NA	NA	NA	NA	NA	0.00000	1.00000	0.22936	1.00000	FALSE	FALSE	0.04587	1.00000	1.01835	1.00000	FALSE	FALSE	NA
Gag 500	NA	NA	NA	NA	NA	NA	NA	NA	NA	NA	NA	NA	NA	NA	NA	NA	NA	NA	NA	NA	NA	NA	NA	NA	NA	NA	NA	NA	NA	NA	NA	NA	NA	NA	NA	NA	0.00000	1.00000	0.04587	1.00000	FALSE	FALSE	0.01835	1.00000	0.17431	1.00000	FALSE	FALSE	NA
Gag 501	NA	NA	NA	NA	NA	NA	NA	NA	NA	NA	NA	NA	NA	NA	NA	NA	NA	NA	NA	NA	NA	NA	NA	NA	NA	NA	NA	NA	NA	NA	NA	NA	NA	NA	NA	NA	0.00000	1.00000	0.00000	1.00000	FALSE	FALSE	0.00000	1.00000	0.00000	1.00000	FALSE	FALSE	NA
Env 1	0.00000	1.00000	0.07339	1.00000	FALSE	FALSE	0.00000	1.00000	0.00000	1.00000	FALSE	FALSE	0.00000	1.00000	0.00000	1.00000	FALSE	FALSE	0.00000	1.00000	0.00000	1.00000	FALSE	FALSE	0.00000	1.00000	0.00000	1.00000	FALSE	FALSE	0.00000	1.00000	0.00000	1.00000	FALSE	FALSE	NA	NA	NA	NA	NA	NA	NA	NA	NA	NA	NA	NA	NA
Env 2	0.02752	1.00000	0.82569	1.00000	FALSE	FALSE	0.00000	1.00000	0.00000	1.00000	FALSE	FALSE	0.00000	1.00000	0.00000	1.00000	FALSE	FALSE	0.00000	1.00000	0.00000	1.00000	FALSE	FALSE	0.00000	1.00000	0.00000	1.00000	FALSE	FALSE	0.00000	1.00000	0.00000	1.00000	FALSE	FALSE	NA	NA	NA	NA	NA	NA	NA	NA	NA	NA	NA	NA	NA
Env 3	0.02752	1.00000	0.82569	1.00000	FALSE	FALSE	0.00000	1.00000	0.00000	1.00000	FALSE	FALSE	0.00000	1.00000	0.00000	1.00000	FALSE	FALSE	0.00000	1.00000	0.00000	1.00000	FALSE	FALSE	0.00000	1.00000	0.00000	1.00000	FALSE	FALSE	0.00000	1.00000	0.00000	1.00000	FALSE	FALSE	NA	NA	NA	NA	NA	NA	NA	NA	NA	NA	NA	NA	NA
Env 4	0.02752	1.00000	0.95413	1.00000	FALSE	FALSE	0.00000	1.00000	0.00000	1.00000	FALSE	FALSE	0.00000	1.00000	0.00000	1.00000	FALSE	FALSE	0.00000	1.00000	0.00000	1.00000	FALSE	FALSE	0.00000	1.00000	0.00000	1.00000	FALSE	FALSE	0.00000	1.00000	0.00000	1.00000	FALSE	FALSE	NA	NA	NA	NA	NA	NA	NA	NA	NA	NA	NA	NA	NA
Env 5	0.02752	1.00000	0.97248	1.00000	FALSE	FALSE	0.00000	1.00000	0.00000	1.00000	FALSE	FALSE	0.00000	1.00000	0.00000	1.00000	FALSE	FALSE	0.00000	1.00000	0.00000	1.00000	FALSE	FALSE	0.00000	1.00000	0.00000	1.00000	FALSE	FALSE	0.00000	1.00000	0.00000	1.00000	FALSE	FALSE	NA	NA	NA	NA	NA	NA	NA	NA	NA	NA	NA	NA	NA
Env 5a	0.62385	0.00000	2.15596	0.00239	TRUE	TRUE	0.00000	1.00000	0.00000	1.00000	FALSE	FALSE	0.00000	1.00000	0.00000	1.00000	FALSE	FALSE	0.00000	1.00000	0.00000	1.00000	FALSE	FALSE	0.00000	1.00000	0.00000	1.00000	FALSE	FALSE	0.00000	1.00000	0.00000	1.00000	FALSE	FALSE	NA	NA	NA	NA	NA	NA	NA	NA	NA	NA	NA	NA	NA
Env 5b	0.62385	0.00000	2.78899	0.00000	TRUE	TRUE	0.00000	1.00000	0.00000	1.00000	FALSE	FALSE	0.00000	1.00000	0.00000	1.00000	FALSE	FALSE	0.00000	1.00000	0.00000	1.00000	FALSE	FALSE	0.00000	1.00000	0.00000	1.00000	FALSE	FALSE	0.00000	1.00000	0.00000	1.00000	FALSE	FALSE	NA	NA	NA	NA	NA	NA	NA	NA	NA	NA	NA	NA	NA
Env 5c	1.56881	0.00000	4.30275	0.00000	TRUE	TRUE	0.00000	1.00000	0.00000	1.00000	FALSE	FALSE	0.00000	1.00000	0.00000	1.00000	FALSE	FALSE	0.00000	1.00000	0.00000	1.00000	FALSE	FALSE	0.00000	1.00000	0.00000	1.00000	FALSE	FALSE	0.00000	1.00000	0.00000	1.00000	FALSE	FALSE	NA	NA	NA	NA	NA	NA	NA	NA	NA	NA	NA	NA	NA
Env 6	1.56881	0.00000	4.30275	0.00000	TRUE	TRUE	0.00000	1.00000	0.00000	1.00000	FALSE	FALSE	0.00000	1.00000	0.00000	1.00000	FALSE	FALSE	0.00000	1.00000	0.00000	1.00000	FALSE	FALSE	0.00000	1.00000	0.00000	1.00000	FALSE	FALSE	0.00000	1.00000	0.00000	1.00000	FALSE	FALSE	NA	NA	NA	NA	NA	NA	NA	NA	NA	NA	NA	NA	NA
Env 7	1.58716	0.00000	4.37615	0.00000	TRUE	TRUE	0.00000	1.00000	0.00000	1.00000	FALSE	FALSE	0.00000	1.00000	0.00000	1.00000	FALSE	FALSE	0.00000	1.00000	0.00000	1.00000	FALSE	FALSE	0.00000	1.00000	0.00000	1.00000	FALSE	FALSE	0.00000	1.00000	0.00000	1.00000	FALSE	FALSE	NA	NA	NA	NA	NA	NA	NA	NA	NA	NA	NA	NA	NA
Env 8	1.55963	0.00000	3.62385	0.00000	TRUE	TRUE	0.00000	1.00000	0.00000	1.00000	FALSE	FALSE	0.00000	1.00000	0.00000	1.00000	FALSE	FALSE	0.00000	1.00000	0.00000	1.00000	FALSE	FALSE	0.00000	1.00000	0.00000	1.00000	FALSE	FALSE	0.00000	1.00000	0.00000	1.00000	FALSE	FALSE	NA	NA	NA	NA	NA	NA	NA	NA	NA	NA	NA	NA	NA
Env 9	1.58716	0.00000	4.81651	0.00000	TRUE	TRUE	0.00000	1.00000	0.00000	1.00000	FALSE	FALSE	0.00000	1.00000	0.00000	1.00000	FALSE	FALSE	0.00000	1.00000	0.00000	1.00000	FALSE	FALSE	0.00000	1.00000	0.00000	1.00000	FALSE	FALSE	0.00000	1.00000	0.00000	1.00000	FALSE	FALSE	NA	NA	NA	NA	NA	NA	NA	NA	NA	NA	NA	NA	NA
Env 10	1.65138	0.00000	5.34862	0.00000	TRUE	TRUE	0.00000	1.00000	0.00000	1.00000	FALSE	FALSE	0.00000	1.00000	0.00000	1.00000	FALSE	FALSE	0.00000	1.00000	0.00000	1.00000	FALSE	FALSE	0.00000	1.00000	0.00000	1.00000	FALSE	FALSE	0.00000	1.00000	0.00000	1.00000	FALSE	FALSE	NA	NA	NA	NA	NA	NA	NA	NA	NA	NA	NA	NA	NA
Env 11	1.65138	0.00000	5.33028	0.00000	TRUE	TRUE	0.00000	1.00000	0.00000	1.00000	FALSE	FALSE	0.00000	1.00000	0.00000	1.00000	FALSE	FALSE	0.00000	1.00000	0.00000	1.00000	FALSE	FALSE	0.00000	1.00000	0.00000	1.00000	FALSE	FALSE	0.00000	1.00000	0.00000	1.00000	FALSE	FALSE	NA	NA	NA	NA	NA	NA	NA	NA	NA	NA	NA	NA	NA
Env 12	1.05505	0.00000	4.14679	0.00000	TRUE	TRUE	0.00000	1.00000	0.00000	1.00000	FALSE	FALSE	0.00000	1.00000	0.00000	1.00000	FALSE	FALSE	0.00000	1.00000	0.00000	1.00000	FALSE	FALSE	0.00000	1.00000	0.00000	1.00000	FALSE	FALSE	0.00000	1.00000	0.00000	1.00000	FALSE	FALSE	NA	NA	NA	NA	NA	NA	NA	NA	NA	NA	NA	NA	NA
Env 13	1.05505	0.00000	3.51376	0.00000	TRUE	TRUE	0.00000	1.00000	0.00000	1.00000	FALSE	FALSE	0.00000	1.00000	0.00000	1.00000	FALSE	FALSE	0.00000	1.00000	0.00000	1.00000	FALSE	FALSE	0.00000	1.00000	0.00000	1.00000	FALSE	FALSE	0.00000	1.00000	0.00000	1.00000	FALSE	FALSE	NA	NA	NA	NA	NA	NA	NA	NA	NA	NA	NA	NA	NA
Env 14	0.11009	0.99992	2.00000	0.05167	FALSE	FALSE	0.00000	1.00000	0.00000	1.00000	FALSE	FALSE	0.00000	1.00000	0.00000	1.00000	FALSE	FALSE	0.00000	1.00000	0.00000	1.00000	FALSE	FALSE	0.00000	1.00000	0.00000	1.00000	FALSE	FALSE	0.00000	1.00000	0.00000	1.00000	FALSE	FALSE	NA	NA	NA	NA	NA	NA	NA	NA	NA	NA	NA	NA	NA
Env 15	0.11009	0.99992	2.00000	0.05167	FALSE	FALSE	0.00000	1.00000	0.00000	1.00000	FALSE	FALSE	0.00000	1.00000	0.00000	1.00000	FALSE	FALSE	0.00000	1.00000	0.00000	1.00000	FALSE	FALSE	0.00000	1.00000	0.00000	1.00000	FALSE	FALSE	0.00000	1.00000	0.00000	1.00000	FALSE	FALSE	NA	NA	NA	NA	NA	NA	NA	NA	NA	NA	NA	NA	NA
Env 16	0.15596	0.99557	2.83486	0.00000	FALSE	TRUE	0.00000	1.00000	0.00000	1.00000	FALSE	FALSE	0.00000	1.00000	0.00000	1.00000	FALSE	FALSE	0.00000	1.00000	0.00000	1.00000	FALSE	FALSE	0.00000	1.00000	0.00000	1.00000	FALSE	FALSE	0.00000	1.00000	0.00000	1.00000	FALSE	FALSE	NA	NA	NA	NA	NA	NA	NA	NA	NA	NA	NA	NA	NA
Env 17	0.15596	0.99557	2.89908	0.00000	FALSE	TRUE	0.00000	1.00000	0.00000	1.00000	FALSE	FALSE	0.00000	1.00000	0.00000	1.00000	FALSE	FALSE	0.00000	1.00000	0.00000	1.00000	FALSE	FALSE	0.00000	1.00000	0.00000	1.00000	FALSE	FALSE	0.00000	1.00000	0.00000	1.00000	FALSE	FALSE	NA	NA	NA	NA	NA	NA	NA	NA	NA	NA	NA	NA	NA
Env 18	0.12844	0.99953	1.98165	0.06856	FALSE	FALSE	0.00000	1.00000	0.00000	1.00000	FALSE	FALSE	0.00000	1.00000	0.00000	1.00000	FALSE	FALSE	0.00000	1.00000	0.00000	1.00000	FALSE	FALSE	0.00000	1.00000	0.00000	1.00000	FALSE	FALSE	0.00000	1.00000	0.00000	1.00000	FALSE	FALSE	NA	NA	NA	NA	NA	NA	NA	NA	NA	NA	NA	NA	NA
Env 19	0.31193	0.23561	2.35780	0.00001	FALSE	TRUE	0.00000	1.00000	0.00000	1.00000	FALSE	FALSE	0.00000	1.00000	0.00000	1.00000	FALSE	FALSE	0.00000	1.00000	0.00000	1.00000	FALSE	FALSE	0.00000	1.00000	0.00000	1.00000	FALSE	FALSE	0.00000	1.00000	0.00000	1.00000	FALSE	FALSE	NA	NA	NA	NA	NA	NA	NA	NA	NA	NA	NA	NA	NA
Env 20	0.31193	0.23561	2.36697	0.00001	FALSE	TRUE	0.00000	1.00000	0.00000	1.00000	FALSE	FALSE	0.00000	1.00000	0.00000	1.00000	FALSE	FALSE	0.00000	1.00000	0.00000	1.00000	FALSE	FALSE	0.00000	1.00000	0.00000	1.00000	FALSE	FALSE	0.00000	1.00000	0.00000	1.00000	FALSE	FALSE	NA	NA	NA	NA	NA	NA	NA	NA	NA	NA	NA	NA	NA
Env 21	0.31193	0.23561	2.55046	0.00000	FALSE	TRUE	0.00000	1.00000	0.00000	1.00000	FALSE	FALSE	0.00000	1.00000	0.00000	1.00000	FALSE	FALSE	0.00000	1.00000	0.00000	1.00000	FALSE	FALSE	0.00000	1.00000	0.00000	1.00000	FALSE	FALSE	0.00000	1.00000	0.00000	1.00000	FALSE	FALSE	NA	NA	NA	NA	NA	NA	NA	NA	NA	NA	NA	NA	NA
Env 22	0.31193	0.23561	2.79817	0.00000	FALSE	TRUE	0.00000	1.00000	0.00000	1.00000	FALSE	FALSE	0.00000	1.00000	0.00000	1.00000	FALSE	FALSE	0.00000	1.00000	0.00000	1.00000	FALSE	FALSE	0.00000	1.00000	0.00000	1.00000	FALSE	FALSE	0.00000	1.00000	0.00000	1.00000	FALSE	FALSE	NA	NA	NA	NA	NA	NA	NA	NA	NA	NA	NA	NA	NA
Env 23	0.31193	0.23561	2.98165	0.00000	FALSE	TRUE	0.00000	1.00000	0.00000	1.00000	FALSE	FALSE	0.00000	1.00000	0.00000	1.00000	FALSE	FALSE	0.00000	1.00000	0.00000	1.00000	FALSE	FALSE	0.00000	1.00000	0.00000	1.00000	FALSE	FALSE	0.00000	1.00000	0.00000	1.00000	FALSE	FALSE	NA	NA	NA	NA	NA	NA	NA	NA	NA	NA	NA	NA	NA
Env 24	0.31193	0.23561	3.01835	0.00000	FALSE	TRUE	0.00000	1.00000	0.00000	1.00000	FALSE	FALSE	0.00000	1.00000	0.00000	1.00000	FALSE	FALSE	0.00000	1.00000	0.00000	1.00000	FALSE	FALSE	0.00000	1.00000	0.00000	1.00000	FALSE	FALSE	0.00000	1.00000	0.00000	1.00000	FALSE	FALSE	NA	NA	NA	NA	NA	NA	NA	NA	NA	NA	NA	NA	NA
Env 25	0.24771	0.71393	2.03670	0.02793	FALSE	TRUE	0.00000	1.00000	0.00000	1.00000	FALSE	FALSE	0.00000	1.00000	0.00000	1.00000	FALSE	FALSE	0.00000	1.00000	0.00000	1.00000	FALSE	FALSE	0.00000	1.00000	0.00000	1.00000	FALSE	FALSE	0.00000	1.00000	0.00000	1.00000	FALSE	FALSE	NA	NA	NA	NA	NA	NA	NA	NA	NA	NA	NA	NA	NA
Env 26	0.24771	0.71393	1.97248	0.07849	FALSE	FALSE	0.00000	1.00000	0.00000	1.00000	FALSE	FALSE	0.00000	1.00000	0.00000	1.00000	FALSE	FALSE	0.00000	1.00000	0.00000	1.00000	FALSE	FALSE	0.00000	1.00000	0.00000	1.00000	FALSE	FALSE	0.00000	1.00000	0.00000	1.00000	FALSE	FALSE	NA	NA	NA	NA	NA	NA	NA	NA	NA	NA	NA	NA	NA
Env 27	0.62385	0.00000	2.48624	0.00000	TRUE	TRUE	0.00000	1.00000	0.00000	1.00000	FALSE	FALSE	0.00000	1.00000	0.00000	1.00000	FALSE	FALSE	0.00000	1.00000	0.00000	1.00000	FALSE	FALSE	0.00000	1.00000	0.00000	1.00000	FALSE	FALSE	0.00000	1.00000	0.00000	1.00000	FALSE	FALSE	NA	NA	NA	NA	NA	NA	NA	NA	NA	NA	NA	NA	NA
Env 28	0.37615	0.02750	2.11009	0.00668	TRUE	TRUE	0.00000	1.00000	0.00000	1.00000	FALSE	FALSE	0.00000	1.00000	0.00000	1.00000	FALSE	FALSE	0.00000	1.00000	0.00000	1.00000	FALSE	FALSE	0.00000	1.00000	0.00000	1.00000	FALSE	FALSE	0.00000	1.00000	0.00000	1.00000	FALSE	FALSE	NA	NA	NA	NA	NA	NA	NA	NA	NA	NA	NA	NA	NA
Env 29	0.37615	0.02750	2.15596	0.00239	TRUE	TRUE	0.00000	1.00000	0.00000	1.00000	FALSE	FALSE	0.00000	1.00000	0.00000	1.00000	FALSE	FALSE	0.00000	1.00000	0.00000	1.00000	FALSE	FALSE	0.00000	1.00000	0.00000	1.00000	FALSE	FALSE	0.00000	1.00000	0.00000	1.00000	FALSE	FALSE	NA	NA	NA	NA	NA	NA	NA	NA	NA	NA	NA	NA	NA
Env 30	0.37615	0.02750	2.02752	0.03278	TRUE	TRUE	0.00000	1.00000	0.00000	1.00000	FALSE	FALSE	0.00000	1.00000	0.00000	1.00000	FALSE	FALSE	0.00000	1.00000	0.00000	1.00000	FALSE	FALSE	0.00000	1.00000	0.00000	1.00000	FALSE	FALSE	0.00000	1.00000	0.00000	1.00000	FALSE	FALSE	NA	NA	NA	NA	NA	NA	NA	NA	NA	NA	NA	NA	NA
Env 31	0.37615	0.02750	2.12844	0.00448	TRUE	TRUE	0.00000	1.00000	0.00000	1.00000	FALSE	FALSE	0.00000	1.00000	0.00000	1.00000	FALSE	FALSE	0.00000	1.00000	0.00000	1.00000	FALSE	FALSE	0.00000	1.00000	0.00000	1.00000	FALSE	FALSE	0.00000	1.00000	0.00000	1.00000	FALSE	FALSE	NA	NA	NA	NA	NA	NA	NA	NA	NA	NA	NA	NA	NA
Env 32	0.37615	0.02750	1.98165	0.06856	TRUE	FALSE	0.00000	1.00000	0.00000	1.00000	FALSE	FALSE	0.00000	1.00000	0.00000	1.00000	FALSE	FALSE	0.00000	1.00000	0.00000	1.00000	FALSE	FALSE	0.00000	1.00000	0.00000	1.00000	FALSE	FALSE	0.00000	1.00000	0.00000	1.00000	FALSE	FALSE	NA	NA	NA	NA	NA	NA	NA	NA	NA	NA	NA	NA	NA
Env 33	0.37615	0.02750	2.64220	0.00000	TRUE	TRUE	0.00000	1.00000	0.00000	1.00000	FALSE	FALSE	0.00000	1.00000	0.00000	1.00000	FALSE	FALSE	0.00000	1.00000	0.00000	1.00000	FALSE	FALSE	0.00000	1.00000	0.00000	1.00000	FALSE	FALSE	0.00000	1.00000	0.00000	1.00000	FALSE	FALSE	NA	NA	NA	NA	NA	NA	NA	NA	NA	NA	NA	NA	NA
Env 34	0.38532	0.01858	3.44954	0.00000	TRUE	TRUE	0.00000	1.00000	0.00000	1.00000	FALSE	FALSE	0.00000	1.00000	0.00000	1.00000	FALSE	FALSE	0.00000	1.00000	0.00000	1.00000	FALSE	FALSE	0.00000	1.00000	0.00000	1.00000	FALSE	FALSE	0.00000	1.00000	0.00000	1.00000	FALSE	FALSE	NA	NA	NA	NA	NA	NA	NA	NA	NA	NA	NA	NA	NA
Env 35	0.38532	0.01858	3.49541	0.00000	TRUE	TRUE	0.00000	1.00000	0.00000	1.00000	FALSE	FALSE	0.00000	1.00000	0.00000	1.00000	FALSE	FALSE	0.00000	1.00000	0.00000	1.00000	FALSE	FALSE	0.00000	1.00000	0.00000	1.00000	FALSE	FALSE	0.00000	1.00000	0.00000	1.00000	FALSE	FALSE	NA	NA	NA	NA	NA	NA	NA	NA	NA	NA	NA	NA	NA
Env 36	0.01835	1.00000	3.30275	0.00000	FALSE	TRUE	0.00000	1.00000	0.00000	1.00000	FALSE	FALSE	0.00000	1.00000	0.00000	1.00000	FALSE	FALSE	0.00000	1.00000	0.00000	1.00000	FALSE	FALSE	0.00000	1.00000	0.00000	1.00000	FALSE	FALSE	0.00000	1.00000	0.00000	1.00000	FALSE	FALSE	NA	NA	NA	NA	NA	NA	NA	NA	NA	NA	NA	NA	NA
Env 37	0.22018	0.87479	3.81651	0.00000	FALSE	TRUE	0.00000	1.00000	0.00000	1.00000	FALSE	FALSE	0.00000	1.00000	0.00000	1.00000	FALSE	FALSE	0.00000	1.00000	0.00000	1.00000	FALSE	FALSE	0.00000	1.00000	0.00000	1.00000	FALSE	FALSE	0.00000	1.00000	0.00000	1.00000	FALSE	FALSE	NA	NA	NA	NA	NA	NA	NA	NA	NA	NA	NA	NA	NA
Env 38	0.47706	0.00012	4.88073	0.00000	TRUE	TRUE	0.00000	1.00000	0.00000	1.00000	FALSE	FALSE	0.00000	1.00000	0.00000	1.00000	FALSE	FALSE	0.00000	1.00000	0.00000	1.00000	FALSE	FALSE	0.00000	1.00000	0.00000	1.00000	FALSE	FALSE	0.00000	1.00000	0.00000	1.00000	FALSE	FALSE	NA	NA	NA	NA	NA	NA	NA	NA	NA	NA	NA	NA	NA
Env 39	0.47706	0.00012	4.97248	0.00000	TRUE	TRUE	0.00000	1.00000	0.00000	1.00000	FALSE	FALSE	0.00000	1.00000	0.00000	1.00000	FALSE	FALSE	0.00000	1.00000	0.00000	1.00000	FALSE	FALSE	0.00000	1.00000	0.00000	1.00000	FALSE	FALSE	0.00000	1.00000	0.00000	1.00000	FALSE	FALSE	NA	NA	NA	NA	NA	NA	NA	NA	NA	NA	NA	NA	NA
Env 40	0.47706	0.00012	4.65138	0.00000	TRUE	TRUE	0.00000	1.00000	0.00000	1.00000	FALSE	FALSE	0.00000	1.00000	0.00000	1.00000	FALSE	FALSE	0.00000	1.00000	0.00000	1.00000	FALSE	FALSE	0.00000	1.00000	0.00000	1.00000	FALSE	FALSE	0.00000	1.00000	0.00000	1.00000	FALSE	FALSE	NA	NA	NA	NA	NA	NA	NA	NA	NA	NA	NA	NA	NA
Env 41	0.47706	0.00012	4.61468	0.00000	TRUE	TRUE	0.00000	1.00000	0.00000	1.00000	FALSE	FALSE	0.00000	1.00000	0.00000	1.00000	FALSE	FALSE	0.00000	1.00000	0.00000	1.00000	FALSE	FALSE	0.00000	1.00000	0.00000	1.00000	FALSE	FALSE	0.00000	1.00000	0.00000	1.00000	FALSE	FALSE	NA	NA	NA	NA	NA	NA	NA	NA	NA	NA	NA	NA	NA
Env 42	0.47706	0.00012	3.93578	0.00000	TRUE	TRUE	0.00000	1.00000	0.01835	1.00000	FALSE	FALSE	0.00000	1.00000	0.03670	1.00000	FALSE	FALSE	0.00000	1.00000	0.00000	1.00000	FALSE	FALSE	0.00000	1.00000	0.00000	1.00000	FALSE	FALSE	0.00000	1.00000	0.28440	1.00000	FALSE	FALSE	NA	NA	NA	NA	NA	NA	NA	NA	NA	NA	NA	NA	NA
Env 43	0.46789	0.00022	3.12844	0.00000	TRUE	TRUE	0.00000	1.00000	0.01835	1.00000	FALSE	FALSE	0.00000	1.00000	0.03670	1.00000	FALSE	FALSE	0.00000	1.00000	0.00000	1.00000	FALSE	FALSE	0.00000	1.00000	0.00000	1.00000	FALSE	FALSE	0.00000	1.00000	0.54128	1.00000	FALSE	FALSE	NA	NA	NA	NA	NA	NA	NA	NA	NA	NA	NA	NA	NA
Env 44	0.46789	0.00022	3.54128	0.00000	TRUE	TRUE	0.00000	1.00000	0.47706	1.00000	FALSE	FALSE	0.20183	0.36375	0.52294	1.00000	FALSE	FALSE	0.00000	1.00000	0.00000	1.00000	FALSE	FALSE	0.00000	1.00000	0.00000	1.00000	FALSE	FALSE	0.00000	1.00000	0.54128	1.00000	FALSE	FALSE	NA	NA	NA	NA	NA	NA	NA	NA	NA	NA	NA	NA	NA
Env 45	0.87156	0.00000	3.67890	0.00000	TRUE	TRUE	0.41284	0.00001	1.21101	0.97552	TRUE	FALSE	0.33945	0.00044	0.92661	1.00000	TRUE	FALSE	0.00000	1.00000	0.00000	1.00000	FALSE	FALSE	0.00000	1.00000	0.00000	1.00000	FALSE	FALSE	0.00000	1.00000	0.54128	1.00000	FALSE	FALSE	NA	NA	NA	NA	NA	NA	NA	NA	NA	NA	NA	NA	NA
Env 46	0.66972	0.00000	2.50459	0.00000	TRUE	TRUE	0.41284	0.00001	1.21101	0.97552	TRUE	FALSE	0.33945	0.00044	1.33945	0.99018	TRUE	FALSE	0.00000	1.00000	0.00000	1.00000	FALSE	FALSE	0.00000	1.00000	0.00000	1.00000	FALSE	FALSE	0.00000	1.00000	0.57798	1.00000	FALSE	FALSE	NA	NA	NA	NA	NA	NA	NA	NA	NA	NA	NA	NA	NA
Env 47	0.41284	0.00506	1.39450	0.99955	TRUE	FALSE	0.41284	0.00001	1.22018	0.97012	TRUE	FALSE	0.33945	0.00044	1.36697	0.98160	TRUE	FALSE	0.00000	1.00000	0.00000	1.00000	FALSE	FALSE	0.00000	1.00000	0.00000	1.00000	FALSE	FALSE	0.00000	1.00000	1.38532	1.00000	FALSE	FALSE	NA	NA	NA	NA	NA	NA	NA	NA	NA	NA	NA	NA	NA
Env 48	0.41284	0.00506	1.25688	1.00000	TRUE	FALSE	0.41284	0.00001	1.22936	0.96380	TRUE	FALSE	0.33945	0.00044	1.36697	0.98160	TRUE	FALSE	0.00000	1.00000	0.00000	1.00000	FALSE	FALSE	0.00000	1.00000	0.00000	1.00000	FALSE	FALSE	0.00000	1.00000	2.19266	1.00000	FALSE	FALSE	NA	NA	NA	NA	NA	NA	NA	NA	NA	NA	NA	NA	NA
Env 49	0.41284	0.00506	1.26606	1.00000	TRUE	FALSE	0.41284	0.00001	1.26606	0.92706	TRUE	FALSE	0.33945	0.00044	1.41284	0.95377	TRUE	FALSE	0.00000	1.00000	0.00000	1.00000	FALSE	FALSE	0.00000	1.00000	0.00000	1.00000	FALSE	FALSE	0.00917	1.00000	3.00000	1.00000	FALSE	FALSE	NA	NA	NA	NA	NA	NA	NA	NA	NA	NA	NA	NA	NA
Env 50	0.41284	0.00506	1.28440	0.99999	TRUE	FALSE	0.41284	0.00001	1.28440	0.90047	TRUE	FALSE	0.33945	0.00044	1.43119	0.93594	TRUE	FALSE	0.00000	1.00000	0.00000	1.00000	FALSE	FALSE	0.00000	1.00000	0.00000	1.00000	FALSE	FALSE	0.00917	1.00000	3.80734	1.00000	FALSE	FALSE	NA	NA	NA	NA	NA	NA	NA	NA	NA	NA	NA	NA	NA
Env 51	0.42202	0.00315	2.18349	0.00123	TRUE	TRUE	0.42202	0.00000	2.18349	0.00000	TRUE	TRUE	0.34862	0.00023	2.31193	0.00000	TRUE	TRUE	0.00000	1.00000	0.00000	1.00000	FALSE	FALSE	0.00000	1.00000	0.00000	1.00000	FALSE	FALSE	0.00917	1.00000	4.22936	1.00000	FALSE	FALSE	NA	NA	NA	NA	NA	NA	NA	NA	NA	NA	NA	NA	NA
Env 52	0.42202	0.00315	2.22018	0.00047	TRUE	TRUE	0.42202	0.00000	2.22018	0.00000	TRUE	TRUE	0.34862	0.00023	2.34862	0.00000	TRUE	TRUE	0.00000	1.00000	0.00000	1.00000	FALSE	FALSE	0.00000	1.00000	0.00000	1.00000	FALSE	FALSE	0.00917	1.00000	4.41284	1.00000	FALSE	FALSE	NA	NA	NA	NA	NA	NA	NA	NA	NA	NA	NA	NA	NA
Env 53	0.42202	0.00315	1.76147	0.60049	TRUE	FALSE	0.42202	0.00000	1.80734	0.00052	TRUE	TRUE	0.14679	0.84878	1.97248	0.00148	FALSE	TRUE	0.00000	1.00000	0.00000	1.00000	FALSE	FALSE	0.00000	1.00000	0.00000	1.00000	FALSE	FALSE	0.00917	1.00000	4.41284	1.00000	FALSE	FALSE	NA	NA	NA	NA	NA	NA	NA	NA	NA	NA	NA	NA	NA
Env 54	0.00917	1.00000	1.04587	1.00000	FALSE	FALSE	0.00917	1.00000	1.09174	0.99907	FALSE	FALSE	0.00917	1.00000	1.56881	0.63081	FALSE	FALSE	0.00000	1.00000	0.00000	1.00000	FALSE	FALSE	0.00000	1.00000	0.00000	1.00000	FALSE	FALSE	0.00917	1.00000	4.41284	1.00000	FALSE	FALSE	NA	NA	NA	NA	NA	NA	NA	NA	NA	NA	NA	NA	NA
Env 55	0.00917	1.00000	1.04587	1.00000	FALSE	FALSE	0.00917	1.00000	1.09174	0.99907	FALSE	FALSE	0.00917	1.00000	1.15596	0.99997	FALSE	FALSE	0.00000	1.00000	0.00000	1.00000	FALSE	FALSE	0.00000	1.00000	0.00000	1.00000	FALSE	FALSE	0.00917	1.00000	4.41284	1.00000	FALSE	FALSE	NA	NA	NA	NA	NA	NA	NA	NA	NA	NA	NA	NA	NA
Env 56	0.00917	1.00000	1.05505	1.00000	FALSE	FALSE	0.00917	1.00000	1.10092	0.99874	FALSE	FALSE	0.00917	1.00000	1.13761	0.99999	FALSE	FALSE	0.00000	1.00000	0.00000	1.00000	FALSE	FALSE	0.00000	1.00000	0.00000	1.00000	FALSE	FALSE	0.00917	1.00000	4.41284	1.00000	FALSE	FALSE	NA	NA	NA	NA	NA	NA	NA	NA	NA	NA	NA	NA	NA
Env 57	0.00917	1.00000	1.06422	1.00000	FALSE	FALSE	0.00917	1.00000	1.11009	0.99832	FALSE	FALSE	0.00917	1.00000	1.16514	0.99996	FALSE	FALSE	0.00000	1.00000	0.00000	1.00000	FALSE	FALSE	0.00000	1.00000	0.00000	1.00000	FALSE	FALSE	0.00917	1.00000	4.12844	1.00000	FALSE	FALSE	NA	NA	NA	NA	NA	NA	NA	NA	NA	NA	NA	NA	NA
Env 58	0.00917	1.00000	1.09174	1.00000	FALSE	FALSE	0.00917	1.00000	1.07339	0.99950	FALSE	FALSE	0.00917	1.00000	1.11927	0.99999	FALSE	FALSE	0.00000	1.00000	0.00000	1.00000	FALSE	FALSE	0.00000	1.00000	0.00000	1.00000	FALSE	FALSE	0.00917	1.00000	3.87156	1.00000	FALSE	FALSE	NA	NA	NA	NA	NA	NA	NA	NA	NA	NA	NA	NA	NA
Env 59	0.00917	1.00000	1.07339	1.00000	FALSE	FALSE	0.00917	1.00000	1.05505	0.99974	FALSE	FALSE	0.00917	1.00000	1.10092	1.00000	FALSE	FALSE	0.00000	1.00000	0.00000	1.00000	FALSE	FALSE	0.00000	1.00000	0.00000	1.00000	FALSE	FALSE	0.00917	1.00000	3.87156	1.00000	FALSE	FALSE	NA	NA	NA	NA	NA	NA	NA	NA	NA	NA	NA	NA	NA
Env 60	0.00000	1.00000	0.16514	1.00000	FALSE	FALSE	0.00000	1.00000	0.13761	1.00000	FALSE	FALSE	0.00000	1.00000	0.74312	1.00000	FALSE	FALSE	0.00000	1.00000	0.00000	1.00000	FALSE	FALSE	0.00000	1.00000	0.00000	1.00000	FALSE	FALSE	0.00917	1.00000	3.87156	1.00000	FALSE	FALSE	NA	NA	NA	NA	NA	NA	NA	NA	NA	NA	NA	NA	NA
Env 61	0.43119	0.00192	1.02752	1.00000	TRUE	FALSE	0.60550	0.00000	1.19266	0.98391	TRUE	FALSE	0.58716	0.00000	1.67890	0.27682	TRUE	FALSE	0.00000	1.00000	0.00000	1.00000	FALSE	FALSE	0.00000	1.00000	0.00000	1.00000	FALSE	FALSE	0.00917	1.00000	3.83486	1.00000	FALSE	FALSE	NA	NA	NA	NA	NA	NA	NA	NA	NA	NA	NA	NA	NA
Env 62	0.43119	0.00192	1.02752	1.00000	TRUE	FALSE	0.60550	0.00000	1.14679	0.99504	TRUE	FALSE	0.58716	0.00000	1.56881	0.63081	TRUE	FALSE	0.00000	1.00000	0.00000	1.00000	FALSE	FALSE	0.00000	1.00000	0.00000	1.00000	FALSE	FALSE	0.00917	1.00000	3.02752	1.00000	FALSE	FALSE	NA	NA	NA	NA	NA	NA	NA	NA	NA	NA	NA	NA	NA
Env 63	0.43119	0.00192	2.02752	0.03278	TRUE	TRUE	0.60550	0.00000	2.00000	0.00000	TRUE	TRUE	0.58716	0.00000	2.58716	0.00000	TRUE	TRUE	0.00000	1.00000	0.00000	1.00000	FALSE	FALSE	0.00000	1.00000	0.00000	1.00000	FALSE	FALSE	0.00917	1.00000	2.22018	1.00000	FALSE	FALSE	NA	NA	NA	NA	NA	NA	NA	NA	NA	NA	NA	NA	NA
Env 64	0.44954	0.00067	2.23853	0.00029	TRUE	TRUE	0.60550	0.00000	2.05505	0.00000	TRUE	TRUE	0.60550	0.00000	2.79817	0.00000	TRUE	TRUE	0.00000	1.00000	0.00000	1.00000	FALSE	FALSE	0.00000	1.00000	0.00000	1.00000	FALSE	FALSE	0.00000	1.00000	1.41284	1.00000	FALSE	FALSE	NA	NA	NA	NA	NA	NA	NA	NA	NA	NA	NA	NA	NA
Env 65	0.44954	0.00067	2.22018	0.00047	TRUE	TRUE	0.60550	0.00000	2.03670	0.00000	TRUE	TRUE	0.60550	0.00000	2.78899	0.00000	TRUE	TRUE	0.00000	1.00000	0.00000	1.00000	FALSE	FALSE	0.00000	1.00000	0.00000	1.00000	FALSE	FALSE	0.00000	1.00000	0.60550	1.00000	FALSE	FALSE	NA	NA	NA	NA	NA	NA	NA	NA	NA	NA	NA	NA	NA
Env 66	0.44954	0.00067	2.20183	0.00077	TRUE	TRUE	0.60550	0.00000	2.01835	0.00000	TRUE	TRUE	0.60550	0.00000	2.76147	0.00000	TRUE	TRUE	0.00000	1.00000	0.00000	1.00000	FALSE	FALSE	0.00000	1.00000	0.00000	1.00000	FALSE	FALSE	0.00000	1.00000	0.18349	1.00000	FALSE	FALSE	NA	NA	NA	NA	NA	NA	NA	NA	NA	NA	NA	NA	NA
Env 67	0.44954	0.00067	2.43119	0.00000	TRUE	TRUE	0.60550	0.00000	2.31193	0.00000	TRUE	TRUE	0.60550	0.00000	3.05505	0.00000	TRUE	TRUE	0.00000	1.00000	0.00000	1.00000	FALSE	FALSE	0.00000	1.00000	0.00000	1.00000	FALSE	FALSE	0.00000	1.00000	0.00000	1.00000	FALSE	FALSE	NA	NA	NA	NA	NA	NA	NA	NA	NA	NA	NA	NA	NA
Env 383	1.27523	0.00000	2.77982	0.00000	TRUE	TRUE	1.27523	0.00000	2.77982	0.00000	TRUE	TRUE	1.00917	0.00000	2.88073	0.00000	TRUE	TRUE	1.75229	0.79826	8.00917	0.82538	FALSE	FALSE	1.76147	0.00000	8.30275	0.00000	TRUE	TRUE	2.85321	0.00000	15.01835	0.00000	TRUE	TRUE	NA	NA	NA	NA	NA	NA	NA	NA	NA	NA	NA	NA	NA
Env 384	1.27523	0.00000	2.14679	0.00296	TRUE	TRUE	1.27523	0.00000	2.14679	0.00000	TRUE	TRUE	1.00917	0.00000	2.25688	0.00000	TRUE	TRUE	1.75229	0.79826	8.01835	0.81580	FALSE	FALSE	1.76147	0.00000	8.33945	0.00000	TRUE	TRUE	2.85321	0.00000	15.01835	0.00000	TRUE	TRUE	NA	NA	NA	NA	NA	NA	NA	NA	NA	NA	NA	NA	NA
Env 385	1.27523	0.00000	2.14679	0.00296	TRUE	TRUE	1.27523	0.00000	2.14679	0.00000	TRUE	TRUE	1.00917	0.00000	2.25688	0.00000	TRUE	TRUE	1.75229	0.79826	8.01835	0.81580	FALSE	FALSE	1.76147	0.00000	8.37615	0.00000	TRUE	TRUE	2.85321	0.00000	15.01835	0.00000	TRUE	TRUE	NA	NA	NA	NA	NA	NA	NA	NA	NA	NA	NA	NA	NA
Env 386	1.27523	0.00000	2.14679	0.00296	TRUE	TRUE	1.27523	0.00000	2.14679	0.00000	TRUE	TRUE	1.44037	0.00000	2.98165	0.00000	TRUE	TRUE	1.75229	0.79826	8.01835	0.81580	FALSE	FALSE	1.76147	0.00000	8.41284	0.00000	TRUE	TRUE	2.85321	0.00000	15.02752	0.00000	TRUE	TRUE	NA	NA	NA	NA	NA	NA	NA	NA	NA	NA	NA	NA	NA
Env 387	1.27523	0.00000	2.08257	0.01179	TRUE	TRUE	1.27523	0.00000	2.08257	0.00000	TRUE	TRUE	1.46789	0.00000	3.93578	0.00000	TRUE	TRUE	1.75229	0.79826	8.01835	0.81580	FALSE	FALSE	1.76147	0.00000	8.44954	0.00000	TRUE	TRUE	2.85321	0.00000	15.11927	0.00000	TRUE	TRUE	NA	NA	NA	NA	NA	NA	NA	NA	NA	NA	NA	NA	NA
Env 388	1.27523	0.00000	2.35780	0.00001	TRUE	TRUE	1.34862	0.00000	2.69725	0.00000	TRUE	TRUE	1.46789	0.00000	3.95413	0.00000	TRUE	TRUE	1.75229	0.79826	8.01835	0.81580	FALSE	FALSE	1.76147	0.00000	8.48624	0.00000	TRUE	TRUE	2.85321	0.00000	15.23853	0.00000	TRUE	TRUE	NA	NA	NA	NA	NA	NA	NA	NA	NA	NA	NA	NA	NA
Env 389	1.27523	0.00000	2.76147	0.00000	TRUE	TRUE	1.34862	0.00000	3.14679	0.00000	TRUE	TRUE	1.46789	0.00000	4.07339	0.00000	TRUE	TRUE	1.75229	0.79826	8.01835	0.81580	FALSE	FALSE	1.76147	0.00000	8.49541	0.00000	TRUE	TRUE	2.85321	0.00000	15.26606	0.00000	TRUE	TRUE	NA	NA	NA	NA	NA	NA	NA	NA	NA	NA	NA	NA	NA
Env 390	1.01835	0.00000	2.24771	0.00022	TRUE	TRUE	1.09174	0.00000	2.66055	0.00000	TRUE	TRUE	1.44954	0.00000	3.69725	0.00000	TRUE	TRUE	1.75229	0.79826	8.01835	0.81580	FALSE	FALSE	1.76147	0.00000	8.49541	0.00000	TRUE	TRUE	2.85321	0.00000	15.28440	0.00000	TRUE	TRUE	NA	NA	NA	NA	NA	NA	NA	NA	NA	NA	NA	NA	NA
Env 391	0.43119	0.00192	1.25688	1.00000	TRUE	FALSE	0.50459	0.00000	1.66972	0.01677	TRUE	TRUE	0.90826	0.00000	2.40367	0.00000	TRUE	TRUE	1.75229	0.79826	8.01835	0.81580	FALSE	FALSE	1.76147	0.00000	8.49541	0.00000	TRUE	TRUE	2.85321	0.00000	14.83486	0.00000	TRUE	TRUE	NA	NA	NA	NA	NA	NA	NA	NA	NA	NA	NA	NA	NA
Env 392	0.00000	1.00000	0.76147	1.00000	FALSE	FALSE	0.07339	0.99970	1.17431	0.98973	FALSE	FALSE	0.45872	0.00000	1.90826	0.00690	TRUE	TRUE	1.75229	0.79826	8.01835	0.81580	FALSE	FALSE	1.76147	0.00000	8.49541	0.00000	TRUE	TRUE	2.59633	0.00000	13.26606	0.00000	TRUE	TRUE	NA	NA	NA	NA	NA	NA	NA	NA	NA	NA	NA	NA	NA
Env 393	0.00000	1.00000	0.77982	1.00000	FALSE	FALSE	0.07339	0.99970	1.60550	0.05746	FALSE	FALSE	0.66055	0.00000	3.09174	0.00000	TRUE	TRUE	1.75229	0.79826	8.01835	0.81580	FALSE	FALSE	1.76147	0.00000	8.49541	0.00000	TRUE	TRUE	2.30275	0.00000	11.02752	0.00000	TRUE	TRUE	NA	NA	NA	NA	NA	NA	NA	NA	NA	NA	NA	NA	NA
Env 394	0.00000	1.00000	0.77982	1.00000	FALSE	FALSE	0.07339	0.99970	1.60550	0.05746	FALSE	FALSE	0.66055	0.00000	3.09174	0.00000	TRUE	TRUE	1.75229	0.79826	8.01835	0.81580	FALSE	FALSE	1.76147	0.00000	8.49541	0.00000	TRUE	TRUE	1.47706	0.19158	8.30275	0.95084	FALSE	FALSE	NA	NA	NA	NA	NA	NA	NA	NA	NA	NA	NA	NA	NA
Env 395	0.00000	1.00000	0.79817	1.00000	FALSE	FALSE	0.07339	0.99970	1.62385	0.04145	FALSE	TRUE	0.22936	0.16126	2.36697	0.00000	FALSE	TRUE	0.62385	1.00000	5.22936	1.00000	FALSE	FALSE	0.63303	0.99913	5.70642	0.00002	FALSE	TRUE	0.65138	1.00000	5.57798	1.00000	FALSE	FALSE	NA	NA	NA	NA	NA	NA	NA	NA	NA	NA	NA	NA	NA
Env 396	0.00000	1.00000	1.16514	1.00000	FALSE	FALSE	0.07339	0.99970	1.60550	0.05746	FALSE	FALSE	0.20183	0.36375	1.41284	0.95377	FALSE	FALSE	0.00000	1.00000	2.89908	1.00000	FALSE	FALSE	0.00917	1.00000	3.37615	1.00000	FALSE	FALSE	0.01835	1.00000	3.24771	1.00000	FALSE	FALSE	NA	NA	NA	NA	NA	NA	NA	NA	NA	NA	NA	NA	NA
Env 397	0.00000	1.00000	0.88991	1.00000	FALSE	FALSE	0.00000	1.00000	0.99083	0.99998	FALSE	FALSE	0.20183	0.36375	1.39450	0.96742	FALSE	FALSE	0.00000	1.00000	0.81651	1.00000	FALSE	FALSE	0.00000	1.00000	1.29358	1.00000	FALSE	FALSE	0.00000	1.00000	1.30275	1.00000	FALSE	FALSE	NA	NA	NA	NA	NA	NA	NA	NA	NA	NA	NA	NA	NA
Env 398	0.00000	1.00000	0.42202	1.00000	FALSE	FALSE	0.00000	1.00000	0.47706	1.00000	FALSE	FALSE	0.20183	0.36375	1.21101	0.99977	FALSE	FALSE	0.00000	1.00000	0.00917	1.00000	FALSE	FALSE	0.00000	1.00000	0.19266	1.00000	FALSE	FALSE	0.00000	1.00000	0.29358	1.00000	FALSE	FALSE	NA	NA	NA	NA	NA	NA	NA	NA	NA	NA	NA	NA	NA
Env 399	0.00000	1.00000	0.42202	1.00000	FALSE	FALSE	0.00000	1.00000	0.44954	1.00000	FALSE	FALSE	0.20183	0.36375	1.22936	0.99957	FALSE	FALSE	0.00000	1.00000	0.00000	1.00000	FALSE	FALSE	0.00000	1.00000	0.15596	1.00000	FALSE	FALSE	0.00000	1.00000	0.28440	1.00000	FALSE	FALSE	NA	NA	NA	NA	NA	NA	NA	NA	NA	NA	NA	NA	NA
Env 400	0.00000	1.00000	0.42202	1.00000	FALSE	FALSE	0.00000	1.00000	0.44954	1.00000	FALSE	FALSE	0.20183	0.36375	1.22936	0.99957	FALSE	FALSE	0.00000	1.00000	0.00000	1.00000	FALSE	FALSE	0.00000	1.00000	0.11927	1.00000	FALSE	FALSE	0.00000	1.00000	0.27523	1.00000	FALSE	FALSE	NA	NA	NA	NA	NA	NA	NA	NA	NA	NA	NA	NA	NA
Env 401	0.00000	1.00000	0.42202	1.00000	FALSE	FALSE	0.00000	1.00000	0.44954	1.00000	FALSE	FALSE	0.20183	0.36375	1.22936	0.99957	FALSE	FALSE	0.00000	1.00000	0.00000	1.00000	FALSE	FALSE	0.00000	1.00000	0.08257	1.00000	FALSE	FALSE	0.00000	1.00000	0.25688	1.00000	FALSE	FALSE	NA	NA	NA	NA	NA	NA	NA	NA	NA	NA	NA	NA	NA
Env 401a	0.00000	1.00000	0.40367	1.00000	FALSE	FALSE	0.00000	1.00000	0.01835	1.00000	FALSE	FALSE	0.00000	1.00000	0.04587	1.00000	FALSE	FALSE	0.00000	1.00000	0.00000	1.00000	FALSE	FALSE	0.00000	1.00000	0.04587	1.00000	FALSE	FALSE	0.00000	1.00000	0.16514	1.00000	FALSE	FALSE	NA	NA	NA	NA	NA	NA	NA	NA	NA	NA	NA	NA	NA
Env 401b	0.00000	1.00000	0.40367	1.00000	FALSE	FALSE	0.00000	1.00000	0.01835	1.00000	FALSE	FALSE	0.00000	1.00000	0.04587	1.00000	FALSE	FALSE	0.00000	1.00000	0.00000	1.00000	FALSE	FALSE	0.00000	1.00000	0.00917	1.00000	FALSE	FALSE	0.00000	1.00000	0.04587	1.00000	FALSE	FALSE	NA	NA	NA	NA	NA	NA	NA	NA	NA	NA	NA	NA	NA
Env 401c	0.00000	1.00000	0.38532	1.00000	FALSE	FALSE	0.00000	1.00000	0.00000	1.00000	FALSE	FALSE	0.00000	1.00000	0.04587	1.00000	FALSE	FALSE	0.00000	1.00000	0.00000	1.00000	FALSE	FALSE	0.00000	1.00000	0.00000	1.00000	FALSE	FALSE	0.00000	1.00000	0.01835	1.00000	FALSE	FALSE	NA	NA	NA	NA	NA	NA	NA	NA	NA	NA	NA	NA	NA
Env 401d	0.00000	1.00000	0.00000	1.00000	FALSE	FALSE	0.00000	1.00000	0.00000	1.00000	FALSE	FALSE	0.00000	1.00000	0.04587	1.00000	FALSE	FALSE	0.00000	1.00000	0.00000	1.00000	FALSE	FALSE	0.00000	1.00000	0.00000	1.00000	FALSE	FALSE	0.00000	1.00000	0.00000	1.00000	FALSE	FALSE	NA	NA	NA	NA	NA	NA	NA	NA	NA	NA	NA	NA	NA
Env 402	0.00000	1.00000	0.00000	1.00000	FALSE	FALSE	0.00000	1.00000	0.00000	1.00000	FALSE	FALSE	0.00000	1.00000	0.04587	1.00000	FALSE	FALSE	0.00000	1.00000	0.00000	1.00000	FALSE	FALSE	0.00000	1.00000	0.00000	1.00000	FALSE	FALSE	0.00000	1.00000	0.00000	1.00000	FALSE	FALSE	NA	NA	NA	NA	NA	NA	NA	NA	NA	NA	NA	NA	NA
Env 403	0.00000	1.00000	0.00000	1.00000	FALSE	FALSE	0.00000	1.00000	0.00000	1.00000	FALSE	FALSE	0.00000	1.00000	0.04587	1.00000	FALSE	FALSE	0.00000	1.00000	0.00000	1.00000	FALSE	FALSE	0.00000	1.00000	0.00000	1.00000	FALSE	FALSE	0.00000	1.00000	0.00000	1.00000	FALSE	FALSE	NA	NA	NA	NA	NA	NA	NA	NA	NA	NA	NA	NA	NA
Env 404	0.00000	1.00000	0.00000	1.00000	FALSE	FALSE	0.00000	1.00000	0.00000	1.00000	FALSE	FALSE	0.00000	1.00000	0.00000	1.00000	FALSE	FALSE	0.00000	1.00000	0.00000	1.00000	FALSE	FALSE	0.00000	1.00000	0.00000	1.00000	FALSE	FALSE	0.00000	1.00000	0.00000	1.00000	FALSE	FALSE	NA	NA	NA	NA	NA	NA	NA	NA	NA	NA	NA	NA	NA
Env 405	0.00000	1.00000	0.00000	1.00000	FALSE	FALSE	0.00000	1.00000	0.00000	1.00000	FALSE	FALSE	0.00000	1.00000	0.00000	1.00000	FALSE	FALSE	0.00000	1.00000	0.00000	1.00000	FALSE	FALSE	0.00000	1.00000	0.00000	1.00000	FALSE	FALSE	0.00000	1.00000	0.00000	1.00000	FALSE	FALSE	NA	NA	NA	NA	NA	NA	NA	NA	NA	NA	NA	NA	NA
Env 406	0.02752	1.00000	0.30275	1.00000	FALSE	FALSE	0.00000	1.00000	0.02752	1.00000	FALSE	FALSE	0.00000	1.00000	0.43119	1.00000	FALSE	FALSE	0.00000	1.00000	0.00917	1.00000	FALSE	FALSE	0.00000	1.00000	0.00000	1.00000	FALSE	FALSE	0.00000	1.00000	0.00000	1.00000	FALSE	FALSE	NA	NA	NA	NA	NA	NA	NA	NA	NA	NA	NA	NA	NA
Env 407	0.45872	0.00039	1.15596	1.00000	TRUE	FALSE	0.00000	1.00000	0.02752	1.00000	FALSE	FALSE	0.00000	1.00000	0.43119	1.00000	FALSE	FALSE	0.00000	1.00000	0.34862	1.00000	FALSE	FALSE	0.00000	1.00000	0.00917	1.00000	FALSE	FALSE	0.00000	1.00000	0.00917	1.00000	FALSE	FALSE	NA	NA	NA	NA	NA	NA	NA	NA	NA	NA	NA	NA	NA
Env 408	0.45872	0.00039	1.21101	1.00000	TRUE	FALSE	0.00000	1.00000	0.11009	1.00000	FALSE	FALSE	0.00000	1.00000	0.55046	1.00000	FALSE	FALSE	0.00917	1.00000	0.71560	1.00000	FALSE	FALSE	0.00000	1.00000	0.35780	1.00000	FALSE	FALSE	0.33028	1.00000	1.02752	1.00000	FALSE	FALSE	NA	NA	NA	NA	NA	NA	NA	NA	NA	NA	NA	NA	NA
Env 409	0.45872	0.00039	1.21101	1.00000	TRUE	FALSE	0.00000	1.00000	0.11009	1.00000	FALSE	FALSE	0.00000	1.00000	0.55046	1.00000	FALSE	FALSE	0.00917	1.00000	0.71560	1.00000	FALSE	FALSE	0.00000	1.00000	0.72477	1.00000	FALSE	FALSE	0.66055	1.00000	2.07339	1.00000	FALSE	FALSE	NA	NA	NA	NA	NA	NA	NA	NA	NA	NA	NA	NA	NA
Env 410	0.45872	0.00039	1.21101	1.00000	TRUE	FALSE	0.00000	1.00000	0.11009	1.00000	FALSE	FALSE	0.00000	1.00000	0.55046	1.00000	FALSE	FALSE	0.00917	1.00000	0.71560	1.00000	FALSE	FALSE	0.00917	1.00000	1.09174	1.00000	FALSE	FALSE	1.01835	0.99968	3.69725	1.00000	FALSE	FALSE	NA	NA	NA	NA	NA	NA	NA	NA	NA	NA	NA	NA	NA
Env 411	0.45872	0.00039	1.21101	1.00000	TRUE	FALSE	0.00000	1.00000	0.13761	1.00000	FALSE	FALSE	0.00000	1.00000	0.55046	1.00000	FALSE	FALSE	0.00917	1.00000	0.71560	1.00000	FALSE	FALSE	0.01835	1.00000	1.45872	1.00000	FALSE	FALSE	1.35780	0.57702	5.32110	1.00000	FALSE	FALSE	NA	NA	NA	NA	NA	NA	NA	NA	NA	NA	NA	NA	NA
Env 412	0.45872	0.00039	1.50459	0.99124	TRUE	FALSE	0.00000	1.00000	0.20183	1.00000	FALSE	FALSE	0.00000	1.00000	0.63303	1.00000	FALSE	FALSE	0.00917	1.00000	0.71560	1.00000	FALSE	FALSE	0.07339	1.00000	1.82569	1.00000	FALSE	FALSE	1.68807	0.00355	6.81651	1.00000	TRUE	FALSE	NA	NA	NA	NA	NA	NA	NA	NA	NA	NA	NA	NA	NA
Env 413	0.45872	0.00039	2.24771	0.00022	TRUE	TRUE	0.00000	1.00000	0.20183	1.00000	FALSE	FALSE	0.00000	1.00000	0.63303	1.00000	FALSE	FALSE	0.00917	1.00000	0.71560	1.00000	FALSE	FALSE	0.39450	1.00000	2.79817	1.00000	FALSE	FALSE	2.01835	0.00000	8.31193	0.94707	TRUE	FALSE	NA	NA	NA	NA	NA	NA	NA	NA	NA	NA	NA	NA	NA
Env 414	0.45872	0.00039	2.24771	0.00022	TRUE	TRUE	0.00000	1.00000	0.20183	1.00000	FALSE	FALSE	0.00000	1.00000	0.63303	1.00000	FALSE	FALSE	0.00917	1.00000	0.71560	1.00000	FALSE	FALSE	0.39450	1.00000	2.79817	1.00000	FALSE	FALSE	2.35780	0.00000	10.20183	0.00000	TRUE	TRUE	NA	NA	NA	NA	NA	NA	NA	NA	NA	NA	NA	NA	NA
Env 415	0.43119	0.00192	2.30275	0.00004	TRUE	TRUE	0.00000	1.00000	0.37615	1.00000	FALSE	FALSE	0.00000	1.00000	0.40367	1.00000	FALSE	FALSE	0.00917	1.00000	0.71560	1.00000	FALSE	FALSE	0.39450	1.00000	2.79817	1.00000	FALSE	FALSE	2.69725	0.00000	12.25688	0.00000	TRUE	TRUE	NA	NA	NA	NA	NA	NA	NA	NA	NA	NA	NA	NA	NA
Env 415a	0.00000	1.00000	1.44954	0.99778	FALSE	FALSE	0.00000	1.00000	0.37615	1.00000	FALSE	FALSE	0.00000	1.00000	0.40367	1.00000	FALSE	FALSE	0.00917	1.00000	0.71560	1.00000	FALSE	FALSE	0.39450	1.00000	2.79817	1.00000	FALSE	FALSE	2.69725	0.00000	12.25688	0.00000	TRUE	TRUE	NA	NA	NA	NA	NA	NA	NA	NA	NA	NA	NA	NA	NA
Env 416	0.16514	0.99174	1.75229	0.62877	FALSE	FALSE	0.16514	0.79578	0.65138	1.00000	FALSE	FALSE	0.02752	1.00000	0.49541	1.00000	FALSE	FALSE	0.00917	1.00000	0.71560	1.00000	FALSE	FALSE	0.39450	1.00000	2.79817	1.00000	FALSE	FALSE	3.06422	0.00000	14.59633	0.00000	TRUE	TRUE	NA	NA	NA	NA	NA	NA	NA	NA	NA	NA	NA	NA	NA
Env 417	0.16514	0.99174	1.75229	0.62877	FALSE	FALSE	0.16514	0.79578	0.65138	1.00000	FALSE	FALSE	0.02752	1.00000	0.49541	1.00000	FALSE	FALSE	0.00917	1.00000	0.71560	1.00000	FALSE	FALSE	0.39450	1.00000	2.79817	1.00000	FALSE	FALSE	3.41284	0.00000	16.93578	0.00000	TRUE	TRUE	NA	NA	NA	NA	NA	NA	NA	NA	NA	NA	NA	NA	NA
Env 418	0.16514	0.99174	1.77064	0.57171	FALSE	FALSE	0.16514	0.79578	0.66972	1.00000	FALSE	FALSE	0.02752	1.00000	0.51376	1.00000	FALSE	FALSE	0.00917	1.00000	0.71560	1.00000	FALSE	FALSE	0.39450	1.00000	2.79817	1.00000	FALSE	FALSE	3.76147	0.00000	19.22936	0.00000	TRUE	TRUE	NA	NA	NA	NA	NA	NA	NA	NA	NA	NA	NA	NA	NA
Env 419	0.55046	0.00000	2.51376	0.00000	TRUE	TRUE	0.55046	0.00000	1.38532	0.64161	TRUE	FALSE	0.41284	0.00000	1.25688	0.99896	TRUE	FALSE	0.00917	1.00000	0.71560	1.00000	FALSE	FALSE	0.39450	1.00000	2.79817	1.00000	FALSE	FALSE	4.11009	0.00000	21.52294	0.00000	TRUE	TRUE	NA	NA	NA	NA	NA	NA	NA	NA	NA	NA	NA	NA	NA
Env 420	0.55046	0.00000	2.22018	0.00047	TRUE	TRUE	0.55046	0.00000	1.32110	0.82807	TRUE	FALSE	0.41284	0.00000	1.17431	0.99994	TRUE	FALSE	0.00917	1.00000	0.70642	1.00000	FALSE	FALSE	0.39450	1.00000	2.79817	1.00000	FALSE	FALSE	4.44954	0.00000	23.62385	0.00000	TRUE	TRUE	NA	NA	NA	NA	NA	NA	NA	NA	NA	NA	NA	NA	NA
Env 421	0.55046	0.00000	1.47706	0.99547	TRUE	FALSE	0.55046	0.00000	1.32110	0.82807	TRUE	FALSE	0.41284	0.00000	1.80734	0.04958	TRUE	TRUE	0.00917	1.00000	0.36697	1.00000	FALSE	FALSE	0.39450	1.00000	2.78899	1.00000	FALSE	FALSE	4.78899	0.00000	25.67890	0.00000	TRUE	TRUE	NA	NA	NA	NA	NA	NA	NA	NA	NA	NA	NA	NA	NA
Env 422	0.55046	0.00000	1.48624	0.99432	TRUE	FALSE	0.55046	0.00000	1.33028	0.80583	TRUE	FALSE	0.41284	0.00000	2.31193	0.00000	TRUE	TRUE	0.00000	1.00000	0.00000	1.00000	FALSE	FALSE	0.39450	1.00000	2.44037	1.00000	FALSE	FALSE	4.79817	0.00000	26.72477	0.00000	TRUE	TRUE	NA	NA	NA	NA	NA	NA	NA	NA	NA	NA	NA	NA	NA
Env 423	0.55046	0.00000	1.14679	1.00000	TRUE	FALSE	0.55046	0.00000	1.14679	0.99504	TRUE	FALSE	0.41284	0.00000	2.11009	0.00003	TRUE	TRUE	0.00000	1.00000	0.00000	1.00000	FALSE	FALSE	0.39450	1.00000	2.07339	1.00000	FALSE	FALSE	4.80734	0.00000	26.71560	0.00000	TRUE	TRUE	NA	NA	NA	NA	NA	NA	NA	NA	NA	NA	NA	NA	NA
Env 424	0.55046	0.00000	1.14679	1.00000	TRUE	FALSE	0.55046	0.00000	1.14679	0.99504	TRUE	FALSE	0.41284	0.00000	2.69725	0.00000	TRUE	TRUE	0.00000	1.00000	0.00000	1.00000	FALSE	FALSE	0.38532	1.00000	1.70642	1.00000	FALSE	FALSE	4.45872	0.00000	25.96330	0.00000	TRUE	TRUE	NA	NA	NA	NA	NA	NA	NA	NA	NA	NA	NA	NA	NA
Env 425	0.40367	0.00796	0.88073	1.00000	TRUE	FALSE	0.40367	0.00001	0.88073	1.00000	TRUE	FALSE	0.38532	0.00001	2.55046	0.00000	TRUE	TRUE	0.00000	1.00000	0.00000	1.00000	FALSE	FALSE	0.37615	1.00000	1.33945	1.00000	FALSE	FALSE	4.11927	0.00000	25.44037	0.00000	TRUE	TRUE	NA	NA	NA	NA	NA	NA	NA	NA	NA	NA	NA	NA	NA
Env 426	0.40367	0.00796	1.15596	1.00000	TRUE	FALSE	0.40367	0.00001	1.15596	0.99363	TRUE	FALSE	0.38532	0.00001	2.76147	0.00000	TRUE	TRUE	0.00000	1.00000	0.00000	1.00000	FALSE	FALSE	0.32110	1.00000	0.97248	1.00000	FALSE	FALSE	3.78899	0.00000	24.68807	0.00000	TRUE	TRUE	NA	NA	NA	NA	NA	NA	NA	NA	NA	NA	NA	NA	NA
Env 427	0.43119	0.00192	1.83486	0.36954	TRUE	FALSE	0.43119	0.00000	1.83486	0.00023	TRUE	TRUE	0.40367	0.00000	3.01835	0.00000	TRUE	TRUE	0.00000	1.00000	0.00000	1.00000	FALSE	FALSE	0.00000	1.00000	0.00000	1.00000	FALSE	FALSE	3.45872	0.00000	23.22018	0.00000	TRUE	TRUE	NA	NA	NA	NA	NA	NA	NA	NA	NA	NA	NA	NA	NA
Env 428	0.04587	1.00000	1.09174	1.00000	FALSE	FALSE	0.04587	0.99999	1.09174	0.99907	FALSE	FALSE	0.01835	1.00000	2.48624	0.00000	FALSE	TRUE	0.00000	1.00000	0.00000	1.00000	FALSE	FALSE	0.00000	1.00000	0.00000	1.00000	FALSE	FALSE	3.11927	0.00000	21.35780	0.00000	TRUE	TRUE	NA	NA	NA	NA	NA	NA	NA	NA	NA	NA	NA	NA	NA
Env 429	0.06422	1.00000	1.13761	1.00000	FALSE	FALSE	0.06422	0.99991	1.13761	0.99617	FALSE	FALSE	0.01835	1.00000	2.57798	0.00000	FALSE	TRUE	0.00000	1.00000	0.00000	1.00000	FALSE	FALSE	0.00000	1.00000	0.00000	1.00000	FALSE	FALSE	2.77982	0.00000	19.33028	0.00000	TRUE	TRUE	NA	NA	NA	NA	NA	NA	NA	NA	NA	NA	NA	NA	NA
Env 430	0.06422	1.00000	1.15596	1.00000	FALSE	FALSE	0.06422	0.99991	1.15596	0.99363	FALSE	FALSE	0.01835	1.00000	1.97248	0.00148	FALSE	TRUE	0.00000	1.00000	0.00000	1.00000	FALSE	FALSE	0.00000	1.00000	0.00000	1.00000	FALSE	FALSE	2.77982	0.00000	19.33028	0.00000	TRUE	TRUE	NA	NA	NA	NA	NA	NA	NA	NA	NA	NA	NA	NA	NA
Env 431	0.09174	0.99999	2.20183	0.00077	FALSE	TRUE	0.09174	0.99782	2.20183	0.00000	FALSE	TRUE	0.01835	1.00000	2.22936	0.00000	FALSE	TRUE	0.00000	1.00000	0.00000	1.00000	FALSE	FALSE	0.00000	1.00000	0.00000	1.00000	FALSE	FALSE	2.41284	0.00000	16.99083	0.00000	TRUE	TRUE	NA	NA	NA	NA	NA	NA	NA	NA	NA	NA	NA	NA	NA
Env 432	0.09174	0.99999	2.20183	0.00077	FALSE	TRUE	0.09174	0.99782	2.20183	0.00000	FALSE	TRUE	0.01835	1.00000	2.25688	0.00000	FALSE	TRUE	0.00000	1.00000	0.00000	1.00000	FALSE	FALSE	0.00000	1.00000	0.00000	1.00000	FALSE	FALSE	2.06422	0.00000	14.65138	0.00000	TRUE	TRUE	NA	NA	NA	NA	NA	NA	NA	NA	NA	NA	NA	NA	NA
Env 433	0.13761	0.99893	2.28440	0.00008	FALSE	TRUE	0.13761	0.93840	2.28440	0.00000	FALSE	TRUE	0.03670	1.00000	1.73394	0.14727	FALSE	FALSE	0.00000	1.00000	0.00000	1.00000	FALSE	FALSE	0.00000	1.00000	0.00000	1.00000	FALSE	FALSE	1.71560	0.00173	12.35780	0.00000	TRUE	TRUE	NA	NA	NA	NA	NA	NA	NA	NA	NA	NA	NA	NA	NA
Env 434	0.55046	0.00000	3.69725	0.00000	TRUE	TRUE	0.14679	0.90291	3.02752	0.00000	FALSE	TRUE	0.03670	1.00000	2.28440	0.00000	FALSE	TRUE	0.00000	1.00000	0.00000	1.00000	FALSE	FALSE	0.00000	1.00000	0.00000	1.00000	FALSE	FALSE	1.36697	0.54427	10.06422	0.00000	FALSE	TRUE	NA	NA	NA	NA	NA	NA	NA	NA	NA	NA	NA	NA	NA
Env 435	0.57798	0.00000	3.82569	0.00000	TRUE	TRUE	0.17431	0.72488	3.27523	0.00000	FALSE	TRUE	0.03670	1.00000	2.18349	0.00000	FALSE	TRUE	0.00000	1.00000	0.00000	1.00000	FALSE	FALSE	0.00000	1.00000	0.00000	1.00000	FALSE	FALSE	1.02752	0.99955	7.96330	0.99861	FALSE	FALSE	NA	NA	NA	NA	NA	NA	NA	NA	NA	NA	NA	NA	NA
Env 436	0.55046	0.00000	3.12844	0.00000	TRUE	TRUE	0.14679	0.90291	2.59633	0.00000	FALSE	TRUE	0.01835	1.00000	1.93578	0.00366	FALSE	TRUE	0.00000	1.00000	0.00000	1.00000	FALSE	FALSE	0.00000	1.00000	0.00000	1.00000	FALSE	FALSE	0.68807	1.00000	5.89908	1.00000	FALSE	FALSE	NA	NA	NA	NA	NA	NA	NA	NA	NA	NA	NA	NA	NA
Env 437	0.55046	0.00000	3.14679	0.00000	TRUE	TRUE	0.14679	0.90291	2.61468	0.00000	FALSE	TRUE	0.01835	1.00000	1.74312	0.13057	FALSE	FALSE	0.00000	1.00000	0.00000	1.00000	FALSE	FALSE	0.00000	1.00000	0.00000	1.00000	FALSE	FALSE	0.34862	1.00000	3.84404	1.00000	FALSE	FALSE	NA	NA	NA	NA	NA	NA	NA	NA	NA	NA	NA	NA	NA
Env 438	0.53211	0.00000	3.31193	0.00000	TRUE	TRUE	0.12844	0.96328	2.73394	0.00000	FALSE	TRUE	0.01835	1.00000	1.65138	0.35845	FALSE	FALSE	0.00000	1.00000	0.00000	1.00000	FALSE	FALSE	0.00000	1.00000	0.00000	1.00000	FALSE	FALSE	0.00917	1.00000	2.87156	1.00000	FALSE	FALSE	NA	NA	NA	NA	NA	NA	NA	NA	NA	NA	NA	NA	NA
Env 439	0.53211	0.00000	3.31193	0.00000	TRUE	TRUE	0.12844	0.96328	2.73394	0.00000	FALSE	TRUE	0.01835	1.00000	1.62385	0.44763	FALSE	FALSE	0.00000	1.00000	0.00000	1.00000	FALSE	FALSE	0.00000	1.00000	0.00000	1.00000	FALSE	FALSE	0.00917	1.00000	3.05505	1.00000	FALSE	FALSE	NA	NA	NA	NA	NA	NA	NA	NA	NA	NA	NA	NA	NA
Env 440	0.50459	0.00002	2.27523	0.00010	TRUE	TRUE	0.10092	0.99497	1.67890	0.01378	FALSE	TRUE	0.01835	1.00000	0.88073	1.00000	FALSE	FALSE	0.00000	1.00000	0.00000	1.00000	FALSE	FALSE	0.00000	1.00000	0.00000	1.00000	FALSE	FALSE	0.01835	1.00000	3.11009	1.00000	FALSE	FALSE	NA	NA	NA	NA	NA	NA	NA	NA	NA	NA	NA	NA	NA
Env 441	0.56881	0.00000	2.91743	0.00000	TRUE	TRUE	0.10092	0.99497	2.10092	0.00000	FALSE	TRUE	0.01835	1.00000	1.49541	0.83224	FALSE	FALSE	0.00000	1.00000	0.00000	1.00000	FALSE	FALSE	0.00000	1.00000	0.00000	1.00000	FALSE	FALSE	0.02752	1.00000	3.52294	1.00000	FALSE	FALSE	NA	NA	NA	NA	NA	NA	NA	NA	NA	NA	NA	NA	NA
Env 442	0.52294	0.00000	2.83486	0.00000	TRUE	TRUE	0.05505	0.99998	2.01835	0.00000	FALSE	TRUE	0.00000	1.00000	1.43119	0.93594	FALSE	FALSE	0.00000	1.00000	0.00000	1.00000	FALSE	FALSE	0.00000	1.00000	0.00000	1.00000	FALSE	FALSE	0.03670	1.00000	4.56881	1.00000	FALSE	FALSE	NA	NA	NA	NA	NA	NA	NA	NA	NA	NA	NA	NA	NA
Env 443	0.09174	0.99999	1.33028	0.99995	FALSE	FALSE	0.02752	1.00000	1.18349	0.98709	FALSE	FALSE	0.00000	1.00000	0.81651	1.00000	FALSE	FALSE	0.00000	1.00000	0.00000	1.00000	FALSE	FALSE	0.00000	1.00000	0.00000	1.00000	FALSE	FALSE	0.03670	1.00000	5.55046	1.00000	FALSE	FALSE	NA	NA	NA	NA	NA	NA	NA	NA	NA	NA	NA	NA	NA
Env 444	0.06422	1.00000	1.35780	0.99986	FALSE	FALSE	0.00000	1.00000	1.09174	0.99907	FALSE	FALSE	0.00000	1.00000	1.11009	1.00000	FALSE	FALSE	0.00000	1.00000	0.00000	1.00000	FALSE	FALSE	0.00000	1.00000	0.00000	1.00000	FALSE	FALSE	0.03670	1.00000	5.87156	1.00000	FALSE	FALSE	NA	NA	NA	NA	NA	NA	NA	NA	NA	NA	NA	NA	NA
Env 445	0.06422	1.00000	1.41284	0.99921	FALSE	FALSE	0.00000	1.00000	1.12844	0.99707	FALSE	FALSE	0.00000	1.00000	1.55963	0.65988	FALSE	FALSE	0.00000	1.00000	0.00000	1.00000	FALSE	FALSE	0.00000	1.00000	0.00000	1.00000	FALSE	FALSE	0.03670	1.00000	6.21101	1.00000	FALSE	FALSE	NA	NA	NA	NA	NA	NA	NA	NA	NA	NA	NA	NA	NA
Env 446	0.06422	1.00000	1.81651	0.42589	FALSE	FALSE	0.00000	1.00000	1.53211	0.17357	FALSE	FALSE	0.00000	1.00000	1.96330	0.00186	FALSE	TRUE	0.00000	1.00000	0.88073	1.00000	FALSE	FALSE	0.00000	1.00000	0.00000	1.00000	FALSE	FALSE	0.03670	1.00000	6.54128	1.00000	FALSE	FALSE	NA	NA	NA	NA	NA	NA	NA	NA	NA	NA	NA	NA	NA
Env 447	0.06422	1.00000	1.60550	0.93697	FALSE	FALSE	0.00000	1.00000	1.36697	0.70149	FALSE	FALSE	0.00000	1.00000	1.96330	0.00186	FALSE	TRUE	0.00000	1.00000	1.76147	1.00000	FALSE	FALSE	0.00000	1.00000	0.88073	1.00000	FALSE	FALSE	0.03670	1.00000	6.82569	1.00000	FALSE	FALSE	NA	NA	NA	NA	NA	NA	NA	NA	NA	NA	NA	NA	NA
Env 448	0.07339	1.00000	2.05505	0.02003	FALSE	TRUE	0.00917	1.00000	1.81651	0.00040	FALSE	TRUE	0.00917	1.00000	2.43119	0.00000	FALSE	TRUE	0.00000	1.00000	2.64220	1.00000	FALSE	FALSE	0.00000	1.00000	1.24771	1.00000	FALSE	FALSE	0.03670	1.00000	6.83486	1.00000	FALSE	FALSE	NA	NA	NA	NA	NA	NA	NA	NA	NA	NA	NA	NA	NA
Env 449	0.07339	1.00000	2.03670	0.02793	FALSE	TRUE	0.00917	1.00000	1.81651	0.00040	FALSE	TRUE	0.00917	1.00000	2.41284	0.00000	FALSE	TRUE	0.00000	1.00000	3.02752	1.00000	FALSE	FALSE	0.00000	1.00000	1.33945	1.00000	FALSE	FALSE	0.03670	1.00000	6.83486	1.00000	FALSE	FALSE	NA	NA	NA	NA	NA	NA	NA	NA	NA	NA	NA	NA	NA
Env 450	0.00917	1.00000	1.39450	0.99955	FALSE	FALSE	0.00917	1.00000	1.39450	0.61029	FALSE	FALSE	0.00917	1.00000	1.78899	0.06688	FALSE	FALSE	0.00000	1.00000	3.10092	1.00000	FALSE	FALSE	0.00000	1.00000	1.34862	1.00000	FALSE	FALSE	0.03670	1.00000	6.83486	1.00000	FALSE	FALSE	NA	NA	NA	NA	NA	NA	NA	NA	NA	NA	NA	NA	NA
Env 451	0.00917	1.00000	1.39450	0.99955	FALSE	FALSE	0.00917	1.00000	1.39450	0.61029	FALSE	FALSE	0.00917	1.00000	1.79817	0.05771	FALSE	FALSE	0.00000	1.00000	3.11009	1.00000	FALSE	FALSE	0.00000	1.00000	1.35780	1.00000	FALSE	FALSE	0.03670	1.00000	6.83486	1.00000	FALSE	FALSE	NA	NA	NA	NA	NA	NA	NA	NA	NA	NA	NA	NA	NA
Env 452	0.00917	1.00000	2.08257	0.01179	FALSE	TRUE	0.01835	1.00000	1.86239	0.00009	FALSE	TRUE	0.00917	1.00000	2.32110	0.00000	FALSE	TRUE	0.00000	1.00000	3.11927	1.00000	FALSE	FALSE	0.00000	1.00000	1.36697	1.00000	FALSE	FALSE	0.03670	1.00000	6.82569	1.00000	FALSE	FALSE	NA	NA	NA	NA	NA	NA	NA	NA	NA	NA	NA	NA	NA
Env 453	0.00917	1.00000	1.65138	0.87510	FALSE	FALSE	0.01835	1.00000	1.65138	0.02445	FALSE	TRUE	0.00917	1.00000	1.91743	0.00561	FALSE	TRUE	0.00000	1.00000	3.11927	1.00000	FALSE	FALSE	0.00000	1.00000	1.36697	1.00000	FALSE	FALSE	0.03670	1.00000	6.76147	1.00000	FALSE	FALSE	NA	NA	NA	NA	NA	NA	NA	NA	NA	NA	NA	NA	NA
Env 454	0.00917	1.00000	1.61468	0.92699	FALSE	FALSE	0.01835	1.00000	1.61468	0.04892	FALSE	TRUE	0.00917	1.00000	1.45872	0.89994	FALSE	FALSE	0.00000	1.00000	3.11927	1.00000	FALSE	FALSE	0.00000	1.00000	1.36697	1.00000	FALSE	FALSE	0.02752	1.00000	5.70642	1.00000	FALSE	FALSE	NA	NA	NA	NA	NA	NA	NA	NA	NA	NA	NA	NA	NA
Env 455	0.00917	1.00000	1.27523	0.99999	FALSE	FALSE	0.01835	1.00000	1.19266	0.98391	FALSE	FALSE	0.00917	1.00000	1.08257	1.00000	FALSE	FALSE	0.00000	1.00000	3.11927	1.00000	FALSE	FALSE	0.00000	1.00000	1.36697	1.00000	FALSE	FALSE	0.01835	1.00000	4.55046	1.00000	FALSE	FALSE	NA	NA	NA	NA	NA	NA	NA	NA	NA	NA	NA	NA	NA
Env 456	0.00917	1.00000	1.27523	0.99999	FALSE	FALSE	0.01835	1.00000	1.19266	0.98391	FALSE	FALSE	0.00917	1.00000	1.08257	1.00000	FALSE	FALSE	0.00000	1.00000	3.11927	1.00000	FALSE	FALSE	0.00000	1.00000	1.36697	1.00000	FALSE	FALSE	0.00917	1.00000	3.39450	1.00000	FALSE	FALSE	NA	NA	NA	NA	NA	NA	NA	NA	NA	NA	NA	NA	NA
Env 457	0.00000	1.00000	0.80734	1.00000	FALSE	FALSE	0.00917	1.00000	0.72477	1.00000	FALSE	FALSE	0.00000	1.00000	0.61468	1.00000	FALSE	FALSE	0.00000	1.00000	3.11927	1.00000	FALSE	FALSE	0.00000	1.00000	1.36697	1.00000	FALSE	FALSE	0.00000	1.00000	2.32110	1.00000	FALSE	FALSE	NA	NA	NA	NA	NA	NA	NA	NA	NA	NA	NA	NA	NA
Env 458	0.00000	1.00000	0.80734	1.00000	FALSE	FALSE	0.00917	1.00000	0.72477	1.00000	FALSE	FALSE	0.00000	1.00000	0.61468	1.00000	FALSE	FALSE	0.00000	1.00000	3.11927	1.00000	FALSE	FALSE	0.00000	1.00000	1.36697	1.00000	FALSE	FALSE	0.00000	1.00000	1.31193	1.00000	FALSE	FALSE	NA	NA	NA	NA	NA	NA	NA	NA	NA	NA	NA	NA	NA
Env 459	0.00000	1.00000	1.06422	1.00000	FALSE	FALSE	0.00917	1.00000	0.72477	1.00000	FALSE	FALSE	0.00000	1.00000	0.59633	1.00000	FALSE	FALSE	0.00000	1.00000	3.11927	1.00000	FALSE	FALSE	0.00000	1.00000	1.36697	1.00000	FALSE	FALSE	0.00000	1.00000	0.96330	1.00000	FALSE	FALSE	NA	NA	NA	NA	NA	NA	NA	NA	NA	NA	NA	NA	NA
Env 459a	0.00000	1.00000	1.06422	1.00000	FALSE	FALSE	0.00917	1.00000	0.72477	1.00000	FALSE	FALSE	0.00000	1.00000	0.58716	1.00000	FALSE	FALSE	0.00000	1.00000	3.11927	1.00000	FALSE	FALSE	0.00000	1.00000	1.36697	1.00000	FALSE	FALSE	0.00000	1.00000	0.62385	1.00000	FALSE	FALSE	NA	NA	NA	NA	NA	NA	NA	NA	NA	NA	NA	NA	NA
Env 459b	0.00000	1.00000	0.37615	1.00000	FALSE	FALSE	0.00000	1.00000	0.25688	1.00000	FALSE	FALSE	0.00000	1.00000	0.06422	1.00000	FALSE	FALSE	0.00000	1.00000	2.23853	1.00000	FALSE	FALSE	0.00000	1.00000	1.36697	1.00000	FALSE	FALSE	0.00000	1.00000	0.29358	1.00000	FALSE	FALSE	NA	NA	NA	NA	NA	NA	NA	NA	NA	NA	NA	NA	NA
Env 459c	0.00000	1.00000	0.37615	1.00000	FALSE	FALSE	0.00000	1.00000	0.03670	1.00000	FALSE	FALSE	0.00000	1.00000	0.06422	1.00000	FALSE	FALSE	0.00000	1.00000	1.35780	1.00000	FALSE	FALSE	0.00000	1.00000	0.48624	1.00000	FALSE	FALSE	0.00000	1.00000	0.00917	1.00000	FALSE	FALSE	NA	NA	NA	NA	NA	NA	NA	NA	NA	NA	NA	NA	NA
Env 459d	0.00000	1.00000	0.35780	1.00000	FALSE	FALSE	0.00000	1.00000	0.01835	1.00000	FALSE	FALSE	0.00000	1.00000	0.04587	1.00000	FALSE	FALSE	0.00000	1.00000	0.47706	1.00000	FALSE	FALSE	0.00000	1.00000	0.11927	1.00000	FALSE	FALSE	0.00000	1.00000	0.00000	1.00000	FALSE	FALSE	NA	NA	NA	NA	NA	NA	NA	NA	NA	NA	NA	NA	NA
Env 459e	0.00000	1.00000	0.27523	1.00000	FALSE	FALSE	0.00000	1.00000	0.01835	1.00000	FALSE	FALSE	0.00000	1.00000	0.00000	1.00000	FALSE	FALSE	0.00000	1.00000	0.09174	1.00000	FALSE	FALSE	0.00000	1.00000	0.02752	1.00000	FALSE	FALSE	0.00000	1.00000	0.00000	1.00000	FALSE	FALSE	NA	NA	NA	NA	NA	NA	NA	NA	NA	NA	NA	NA	NA
Env 459f	0.00000	1.00000	0.27523	1.00000	FALSE	FALSE	0.00000	1.00000	0.01835	1.00000	FALSE	FALSE	0.00000	1.00000	0.00000	1.00000	FALSE	FALSE	0.00000	1.00000	0.01835	1.00000	FALSE	FALSE	0.00000	1.00000	0.01835	1.00000	FALSE	FALSE	0.00000	1.00000	0.00000	1.00000	FALSE	FALSE	NA	NA	NA	NA	NA	NA	NA	NA	NA	NA	NA	NA	NA
Env 459g	0.00000	1.00000	0.27523	1.00000	FALSE	FALSE	0.00000	1.00000	0.01835	1.00000	FALSE	FALSE	0.00000	1.00000	0.00000	1.00000	FALSE	FALSE	0.00000	1.00000	0.00917	1.00000	FALSE	FALSE	0.00000	1.00000	0.00917	1.00000	FALSE	FALSE	0.00000	1.00000	0.00000	1.00000	FALSE	FALSE	NA	NA	NA	NA	NA	NA	NA	NA	NA	NA	NA	NA	NA
Env 459h	0.00000	1.00000	0.27523	1.00000	FALSE	FALSE	0.00000	1.00000	0.01835	1.00000	FALSE	FALSE	0.00000	1.00000	0.00000	1.00000	FALSE	FALSE	0.00000	1.00000	0.00000	1.00000	FALSE	FALSE	0.00000	1.00000	0.00000	1.00000	FALSE	FALSE	0.00000	1.00000	0.00000	1.00000	FALSE	FALSE	NA	NA	NA	NA	NA	NA	NA	NA	NA	NA	NA	NA	NA
Env 459i	0.00000	1.00000	0.00000	1.00000	FALSE	FALSE	0.00000	1.00000	0.00000	1.00000	FALSE	FALSE	0.00000	1.00000	0.00000	1.00000	FALSE	FALSE	0.00000	1.00000	0.00000	1.00000	FALSE	FALSE	0.00000	1.00000	0.00000	1.00000	FALSE	FALSE	0.00000	1.00000	0.00000	1.00000	FALSE	FALSE	NA	NA	NA	NA	NA	NA	NA	NA	NA	NA	NA	NA	NA
Env 459j	0.00000	1.00000	0.00000	1.00000	FALSE	FALSE	0.00000	1.00000	0.00000	1.00000	FALSE	FALSE	0.00000	1.00000	0.00000	1.00000	FALSE	FALSE	0.00000	1.00000	0.00000	1.00000	FALSE	FALSE	0.00000	1.00000	0.00000	1.00000	FALSE	FALSE	0.00000	1.00000	0.00000	1.00000	FALSE	FALSE	NA	NA	NA	NA	NA	NA	NA	NA	NA	NA	NA	NA	NA
Env 459k	0.00000	1.00000	0.00000	1.00000	FALSE	FALSE	0.00000	1.00000	0.00000	1.00000	FALSE	FALSE	0.00000	1.00000	0.00000	1.00000	FALSE	FALSE	0.00000	1.00000	0.00000	1.00000	FALSE	FALSE	0.00000	1.00000	0.00000	1.00000	FALSE	FALSE	0.00000	1.00000	0.00000	1.00000	FALSE	FALSE	NA	NA	NA	NA	NA	NA	NA	NA	NA	NA	NA	NA	NA
Env 459l	0.00000	1.00000	0.00000	1.00000	FALSE	FALSE	0.00000	1.00000	0.00000	1.00000	FALSE	FALSE	0.00000	1.00000	0.00000	1.00000	FALSE	FALSE	0.00000	1.00000	0.00000	1.00000	FALSE	FALSE	0.00000	1.00000	0.00000	1.00000	FALSE	FALSE	0.00000	1.00000	0.00000	1.00000	FALSE	FALSE	NA	NA	NA	NA	NA	NA	NA	NA	NA	NA	NA	NA	NA
Env 459m	0.00000	1.00000	0.00000	1.00000	FALSE	FALSE	0.00000	1.00000	0.00000	1.00000	FALSE	FALSE	0.00000	1.00000	0.00000	1.00000	FALSE	FALSE	0.00000	1.00000	0.00000	1.00000	FALSE	FALSE	0.00000	1.00000	0.00000	1.00000	FALSE	FALSE	0.00000	1.00000	0.00000	1.00000	FALSE	FALSE	NA	NA	NA	NA	NA	NA	NA	NA	NA	NA	NA	NA	NA
Env 459n	0.00000	1.00000	0.00000	1.00000	FALSE	FALSE	0.00000	1.00000	0.00000	1.00000	FALSE	FALSE	0.00000	1.00000	0.13761	1.00000	FALSE	FALSE	0.00000	1.00000	0.00000	1.00000	FALSE	FALSE	0.00000	1.00000	0.00000	1.00000	FALSE	FALSE	0.00000	1.00000	0.00000	1.00000	FALSE	FALSE	NA	NA	NA	NA	NA	NA	NA	NA	NA	NA	NA	NA	NA
Env 459o	0.00000	1.00000	0.00000	1.00000	FALSE	FALSE	0.00000	1.00000	0.00000	1.00000	FALSE	FALSE	0.00000	1.00000	0.13761	1.00000	FALSE	FALSE	0.00000	1.00000	0.00000	1.00000	FALSE	FALSE	0.00000	1.00000	0.00000	1.00000	FALSE	FALSE	0.00000	1.00000	0.00000	1.00000	FALSE	FALSE	NA	NA	NA	NA	NA	NA	NA	NA	NA	NA	NA	NA	NA
Env 460	0.00000	1.00000	0.00000	1.00000	FALSE	FALSE	0.00000	1.00000	0.38532	1.00000	FALSE	FALSE	0.13761	0.89920	0.66972	1.00000	FALSE	FALSE	0.00000	1.00000	0.00000	1.00000	FALSE	FALSE	0.00000	1.00000	0.00000	1.00000	FALSE	FALSE	0.00000	1.00000	0.00000	1.00000	FALSE	FALSE	NA	NA	NA	NA	NA	NA	NA	NA	NA	NA	NA	NA	NA
Env 151	0.00000	1.00000	1.23853	1.00000	FALSE	FALSE	0.00000	1.00000	1.17431	0.98973	FALSE	FALSE	0.00000	1.00000	0.68807	1.00000	FALSE	FALSE	0.00000	1.00000	0.00917	1.00000	FALSE	FALSE	0.00000	1.00000	0.14679	1.00000	FALSE	FALSE	0.00000	1.00000	0.00917	1.00000	FALSE	FALSE	NA	NA	NA	NA	NA	NA	NA	NA	NA	NA	NA	NA	NA
Env 152	0.00000	1.00000	1.17431	1.00000	FALSE	FALSE	0.00000	1.00000	1.17431	0.98973	FALSE	FALSE	0.00000	1.00000	0.68807	1.00000	FALSE	FALSE	0.00000	1.00000	0.00917	1.00000	FALSE	FALSE	0.00000	1.00000	0.14679	1.00000	FALSE	FALSE	0.00000	1.00000	0.27523	1.00000	FALSE	FALSE	NA	NA	NA	NA	NA	NA	NA	NA	NA	NA	NA	NA	NA
Env 153	0.01835	1.00000	1.36697	0.99981	FALSE	FALSE	0.01835	1.00000	1.36697	0.70149	FALSE	FALSE	0.02752	1.00000	1.28440	0.99766	FALSE	FALSE	0.00000	1.00000	0.00917	1.00000	FALSE	FALSE	0.00000	1.00000	0.14679	1.00000	FALSE	FALSE	0.00000	1.00000	0.60550	1.00000	FALSE	FALSE	NA	NA	NA	NA	NA	NA	NA	NA	NA	NA	NA	NA	NA
Env 154	0.01835	1.00000	1.41284	0.99921	FALSE	FALSE	0.01835	1.00000	1.41284	0.54587	FALSE	FALSE	0.02752	1.00000	1.48624	0.85138	FALSE	FALSE	0.00000	1.00000	0.00917	1.00000	FALSE	FALSE	0.00000	1.00000	0.14679	1.00000	FALSE	FALSE	0.00000	1.00000	1.30275	1.00000	FALSE	FALSE	NA	NA	NA	NA	NA	NA	NA	NA	NA	NA	NA	NA	NA
Env 155	0.01835	1.00000	0.90826	1.00000	FALSE	FALSE	0.01835	1.00000	0.90826	1.00000	FALSE	FALSE	0.02752	1.00000	1.45872	0.89994	FALSE	FALSE	0.00000	1.00000	0.00917	1.00000	FALSE	FALSE	0.00000	1.00000	0.08257	1.00000	FALSE	FALSE	0.25688	1.00000	2.33945	1.00000	FALSE	FALSE	NA	NA	NA	NA	NA	NA	NA	NA	NA	NA	NA	NA	NA
Env 156	0.01835	1.00000	0.89908	1.00000	FALSE	FALSE	0.01835	1.00000	0.89908	1.00000	FALSE	FALSE	0.02752	1.00000	0.86239	1.00000	FALSE	FALSE	0.00000	1.00000	0.00917	1.00000	FALSE	FALSE	0.00000	1.00000	0.06422	1.00000	FALSE	FALSE	0.26606	1.00000	3.35780	1.00000	FALSE	FALSE	NA	NA	NA	NA	NA	NA	NA	NA	NA	NA	NA	NA	NA
Env 157	0.01835	1.00000	1.68807	0.80236	FALSE	FALSE	0.01835	1.00000	1.68807	0.01127	FALSE	TRUE	0.06422	0.99977	1.90826	0.00690	FALSE	TRUE	0.00000	1.00000	0.00917	1.00000	FALSE	FALSE	0.00000	1.00000	0.00917	1.00000	FALSE	FALSE	0.27523	1.00000	4.17431	1.00000	FALSE	FALSE	NA	NA	NA	NA	NA	NA	NA	NA	NA	NA	NA	NA	NA
Env 158	0.02752	1.00000	2.14679	0.00296	FALSE	TRUE	0.02752	1.00000	2.14679	0.00000	FALSE	TRUE	0.06422	0.99977	1.91743	0.00561	FALSE	TRUE	0.00000	1.00000	0.00000	1.00000	FALSE	FALSE	0.00000	1.00000	0.00000	1.00000	FALSE	FALSE	0.28440	1.00000	4.86239	1.00000	FALSE	FALSE	NA	NA	NA	NA	NA	NA	NA	NA	NA	NA	NA	NA	NA
Env 159	0.02752	1.00000	2.14679	0.00296	FALSE	TRUE	0.02752	1.00000	2.14679	0.00000	FALSE	TRUE	0.06422	0.99977	1.91743	0.00561	FALSE	TRUE	0.00000	1.00000	0.00000	1.00000	FALSE	FALSE	0.00000	1.00000	0.00000	1.00000	FALSE	FALSE	0.28440	1.00000	4.91743	1.00000	FALSE	FALSE	NA	NA	NA	NA	NA	NA	NA	NA	NA	NA	NA	NA	NA
Env 160	0.02752	1.00000	1.53211	0.98395	FALSE	FALSE	0.02752	1.00000	1.53211	0.17357	FALSE	FALSE	0.06422	0.99977	1.89908	0.00845	FALSE	TRUE	0.00000	1.00000	0.00000	1.00000	FALSE	FALSE	0.00000	1.00000	0.00000	1.00000	FALSE	FALSE	0.28440	1.00000	4.92661	1.00000	FALSE	FALSE	NA	NA	NA	NA	NA	NA	NA	NA	NA	NA	NA	NA	NA
Env 161	0.02752	1.00000	2.17431	0.00154	FALSE	TRUE	0.02752	1.00000	2.17431	0.00000	FALSE	TRUE	0.06422	0.99977	1.91743	0.00561	FALSE	TRUE	0.00000	1.00000	0.00000	1.00000	FALSE	FALSE	0.00000	1.00000	0.00000	1.00000	FALSE	FALSE	0.28440	1.00000	4.93578	1.00000	FALSE	FALSE	NA	NA	NA	NA	NA	NA	NA	NA	NA	NA	NA	NA	NA
Env 162	0.00917	1.00000	1.98165	0.06856	FALSE	FALSE	0.00917	1.00000	1.98165	0.00000	FALSE	TRUE	0.03670	1.00000	1.32110	0.99375	FALSE	FALSE	0.00000	1.00000	0.00000	1.00000	FALSE	FALSE	0.00000	1.00000	0.00000	1.00000	FALSE	FALSE	0.28440	1.00000	4.93578	1.00000	FALSE	FALSE	NA	NA	NA	NA	NA	NA	NA	NA	NA	NA	NA	NA	NA
Env 163	0.00917	1.00000	1.94495	0.11491	FALSE	FALSE	0.00917	1.00000	1.94495	0.00001	FALSE	TRUE	0.03670	1.00000	1.78899	0.06688	FALSE	FALSE	0.00000	1.00000	0.00000	1.00000	FALSE	FALSE	0.00000	1.00000	0.00000	1.00000	FALSE	FALSE	0.29358	1.00000	6.11009	1.00000	FALSE	FALSE	NA	NA	NA	NA	NA	NA	NA	NA	NA	NA	NA	NA	NA
Env 164	0.00917	1.00000	1.98165	0.06856	FALSE	FALSE	0.00917	1.00000	1.98165	0.00000	FALSE	TRUE	0.03670	1.00000	1.78899	0.06688	FALSE	FALSE	0.00000	1.00000	0.00000	1.00000	FALSE	FALSE	0.00000	1.00000	0.00000	1.00000	FALSE	FALSE	0.68807	1.00000	8.42202	0.88223	FALSE	FALSE	NA	NA	NA	NA	NA	NA	NA	NA	NA	NA	NA	NA	NA
Env 165	0.00917	1.00000	1.98165	0.06856	FALSE	FALSE	0.00917	1.00000	1.98165	0.00000	FALSE	TRUE	0.03670	1.00000	1.87156	0.01507	FALSE	TRUE	0.00000	1.00000	0.00000	1.00000	FALSE	FALSE	0.00000	1.00000	0.00000	1.00000	FALSE	FALSE	1.10092	0.99535	11.31193	0.00000	FALSE	TRUE	NA	NA	NA	NA	NA	NA	NA	NA	NA	NA	NA	NA	NA
Env 166	0.00917	1.00000	1.19266	1.00000	FALSE	FALSE	0.00917	1.00000	1.19266	0.98391	FALSE	FALSE	0.00000	1.00000	0.82569	1.00000	FALSE	FALSE	0.00000	1.00000	0.00000	1.00000	FALSE	FALSE	0.00000	1.00000	0.00000	1.00000	FALSE	FALSE	1.82569	0.00006	14.19266	0.00000	TRUE	TRUE	NA	NA	NA	NA	NA	NA	NA	NA	NA	NA	NA	NA	NA
Env 167	0.00000	1.00000	0.73394	1.00000	FALSE	FALSE	0.00000	1.00000	0.73394	1.00000	FALSE	FALSE	0.00000	1.00000	0.81651	1.00000	FALSE	FALSE	0.00000	1.00000	0.00000	1.00000	FALSE	FALSE	0.00000	1.00000	0.00000	1.00000	FALSE	FALSE	2.29358	0.00000	16.93578	0.00000	TRUE	TRUE	NA	NA	NA	NA	NA	NA	NA	NA	NA	NA	NA	NA	NA
Env 168	0.06422	1.00000	1.13761	1.00000	FALSE	FALSE	0.06422	0.99991	1.13761	0.99617	FALSE	FALSE	0.06422	0.99977	1.71560	0.18493	FALSE	FALSE	0.00000	1.00000	0.00000	1.00000	FALSE	FALSE	0.00000	1.00000	0.00000	1.00000	FALSE	FALSE	2.74312	0.00000	19.29358	0.00000	TRUE	TRUE	NA	NA	NA	NA	NA	NA	NA	NA	NA	NA	NA	NA	NA
Env 169	0.06422	1.00000	1.31193	0.99997	FALSE	FALSE	0.06422	0.99991	1.31193	0.84866	FALSE	FALSE	0.09174	0.99534	2.55963	0.00000	FALSE	TRUE	0.00000	1.00000	0.00000	1.00000	FALSE	FALSE	0.00000	1.00000	0.00000	1.00000	FALSE	FALSE	2.74312	0.00000	19.84404	0.00000	TRUE	TRUE	NA	NA	NA	NA	NA	NA	NA	NA	NA	NA	NA	NA	NA
Env 170	0.06422	1.00000	1.30275	0.99998	FALSE	FALSE	0.06422	0.99991	1.30275	0.86758	FALSE	FALSE	0.09174	0.99534	2.54128	0.00000	FALSE	TRUE	0.00000	1.00000	0.00000	1.00000	FALSE	FALSE	0.00000	1.00000	0.00000	1.00000	FALSE	FALSE	2.48624	0.00000	19.30275	0.00000	TRUE	TRUE	NA	NA	NA	NA	NA	NA	NA	NA	NA	NA	NA	NA	NA
Env 171	0.06422	1.00000	2.33945	0.00001	FALSE	TRUE	0.06422	0.99991	2.33945	0.00000	FALSE	TRUE	0.60550	0.00000	3.74312	0.00000	TRUE	TRUE	0.32110	1.00000	1.48624	1.00000	FALSE	FALSE	0.32110	1.00000	1.48624	1.00000	FALSE	FALSE	2.47706	0.00000	18.77064	0.00000	TRUE	TRUE	NA	NA	NA	NA	NA	NA	NA	NA	NA	NA	NA	NA	NA
Env 172	0.06422	1.00000	2.33028	0.00002	FALSE	TRUE	0.06422	0.99991	2.33028	0.00000	FALSE	TRUE	0.60550	0.00000	3.10092	0.00000	TRUE	TRUE	0.32110	1.00000	2.43119	1.00000	FALSE	FALSE	0.32110	1.00000	2.43119	1.00000	FALSE	FALSE	2.46789	0.00000	18.41284	0.00000	TRUE	TRUE	NA	NA	NA	NA	NA	NA	NA	NA	NA	NA	NA	NA	NA
Env 173	0.06422	1.00000	2.34862	0.00001	FALSE	TRUE	0.06422	0.99991	2.34862	0.00000	FALSE	TRUE	0.60550	0.00000	3.46789	0.00000	TRUE	TRUE	0.32110	1.00000	2.43119	1.00000	FALSE	FALSE	0.32110	1.00000	2.43119	1.00000	FALSE	FALSE	2.45872	0.00000	18.15596	0.00000	TRUE	TRUE	NA	NA	NA	NA	NA	NA	NA	NA	NA	NA	NA	NA	NA
Env 174	0.49541	0.00004	2.86239	0.00000	TRUE	TRUE	0.49541	0.00000	2.86239	0.00000	TRUE	TRUE	0.60550	0.00000	3.84404	0.00000	TRUE	TRUE	0.32110	1.00000	3.30275	1.00000	FALSE	FALSE	0.32110	1.00000	2.43119	1.00000	FALSE	FALSE	2.45872	0.00000	18.19266	0.00000	TRUE	TRUE	NA	NA	NA	NA	NA	NA	NA	NA	NA	NA	NA	NA	NA
Env 175	0.49541	0.00004	3.21101	0.00000	TRUE	TRUE	0.49541	0.00000	3.21101	0.00000	TRUE	TRUE	0.63303	0.00000	4.64220	0.00000	TRUE	TRUE	0.32110	1.00000	4.17431	1.00000	FALSE	FALSE	0.32110	1.00000	2.97248	1.00000	FALSE	FALSE	2.45872	0.00000	18.21101	0.00000	TRUE	TRUE	NA	NA	NA	NA	NA	NA	NA	NA	NA	NA	NA	NA	NA
Env 176	0.92661	0.00000	4.16514	0.00000	TRUE	TRUE	0.92661	0.00000	4.16514	0.00000	TRUE	TRUE	0.74312	0.00000	5.09174	0.00000	TRUE	TRUE	0.32110	1.00000	4.62385	1.00000	FALSE	FALSE	0.32110	1.00000	3.40367	1.00000	FALSE	FALSE	2.45872	0.00000	18.20183	0.00000	TRUE	TRUE	NA	NA	NA	NA	NA	NA	NA	NA	NA	NA	NA	NA	NA
Env 177	0.86239	0.00000	4.24771	0.00000	TRUE	TRUE	0.86239	0.00000	4.24771	0.00000	TRUE	TRUE	0.67890	0.00000	4.23853	0.00000	TRUE	TRUE	0.32110	1.00000	4.62385	1.00000	FALSE	FALSE	0.32110	1.00000	3.40367	1.00000	FALSE	FALSE	2.45872	0.00000	18.20183	0.00000	TRUE	TRUE	NA	NA	NA	NA	NA	NA	NA	NA	NA	NA	NA	NA	NA
Env 178	0.86239	0.00000	4.51376	0.00000	TRUE	TRUE	0.86239	0.00000	4.51376	0.00000	TRUE	TRUE	0.65138	0.00000	3.35780	0.00000	TRUE	TRUE	0.32110	1.00000	4.62385	1.00000	FALSE	FALSE	0.32110	1.00000	3.40367	1.00000	FALSE	FALSE	2.44954	0.00000	17.02752	0.00000	TRUE	TRUE	NA	NA	NA	NA	NA	NA	NA	NA	NA	NA	NA	NA	NA
Env 179	0.86239	0.00000	3.88073	0.00000	TRUE	TRUE	0.86239	0.00000	3.88073	0.00000	TRUE	TRUE	0.65138	0.00000	3.37615	0.00000	TRUE	TRUE	0.32110	1.00000	4.62385	1.00000	FALSE	FALSE	0.32110	1.00000	3.40367	1.00000	FALSE	FALSE	2.05505	0.00000	14.71560	0.00000	TRUE	TRUE	NA	NA	NA	NA	NA	NA	NA	NA	NA	NA	NA	NA	NA
Env 180	0.86239	0.00000	2.84404	0.00000	TRUE	TRUE	0.86239	0.00000	2.84404	0.00000	TRUE	TRUE	0.13761	0.89920	2.17431	0.00000	FALSE	TRUE	0.32110	1.00000	4.62385	1.00000	FALSE	FALSE	0.32110	1.00000	3.40367	1.00000	FALSE	FALSE	1.64220	0.01063	11.94495	0.00000	TRUE	TRUE	NA	NA	NA	NA	NA	NA	NA	NA	NA	NA	NA	NA	NA
Env 181	0.86239	0.00000	2.84404	0.00000	TRUE	TRUE	0.86239	0.00000	2.84404	0.00000	TRUE	TRUE	0.13761	0.89920	2.13761	0.00001	FALSE	TRUE	0.32110	1.00000	4.62385	1.00000	FALSE	FALSE	0.32110	1.00000	3.40367	1.00000	FALSE	FALSE	0.91743	1.00000	9.17431	0.04282	FALSE	TRUE	NA	NA	NA	NA	NA	NA	NA	NA	NA	NA	NA	NA	NA
Env 182	0.88073	0.00000	2.95413	0.00000	TRUE	TRUE	0.86239	0.00000	2.80734	0.00000	TRUE	TRUE	0.13761	0.89920	2.07339	0.00008	FALSE	TRUE	0.32110	1.00000	4.62385	1.00000	FALSE	FALSE	0.32110	1.00000	3.40367	1.00000	FALSE	FALSE	0.44954	1.00000	6.17431	1.00000	FALSE	FALSE	NA	NA	NA	NA	NA	NA	NA	NA	NA	NA	NA	NA	NA
Env 183	0.44954	0.00067	2.44037	0.00000	TRUE	TRUE	0.43119	0.00000	2.29358	0.00000	TRUE	TRUE	0.13761	0.89920	1.64220	0.38753	FALSE	FALSE	0.32110	1.00000	4.62385	1.00000	FALSE	FALSE	0.32110	1.00000	3.40367	1.00000	FALSE	FALSE	0.00000	1.00000	3.49541	1.00000	FALSE	FALSE	NA	NA	NA	NA	NA	NA	NA	NA	NA	NA	NA	NA	NA
Env 184	0.44954	0.00067	2.23853	0.00029	TRUE	TRUE	0.43119	0.00000	2.12844	0.00000	TRUE	TRUE	0.14679	0.84878	1.32110	0.99375	FALSE	FALSE	0.32110	1.00000	4.62385	1.00000	FALSE	FALSE	0.32110	1.00000	3.40367	1.00000	FALSE	FALSE	0.00000	1.00000	2.25688	1.00000	FALSE	FALSE	NA	NA	NA	NA	NA	NA	NA	NA	NA	NA	NA	NA	NA
Env 185	0.15596	0.99557	1.44954	0.99778	FALSE	FALSE	0.13761	0.93840	1.47706	0.32403	FALSE	FALSE	0.03670	1.00000	0.87156	1.00000	FALSE	FALSE	0.32110	1.00000	4.62385	1.00000	FALSE	FALSE	0.32110	1.00000	3.40367	1.00000	FALSE	FALSE	0.00000	1.00000	2.01835	1.00000	FALSE	FALSE	NA	NA	NA	NA	NA	NA	NA	NA	NA	NA	NA	NA	NA
Env 186	0.15596	0.99557	1.00000	1.00000	FALSE	FALSE	0.13761	0.93840	1.27523	0.91452	FALSE	FALSE	0.03670	1.00000	1.25688	0.99896	FALSE	FALSE	0.00000	1.00000	3.13761	1.00000	FALSE	FALSE	0.00000	1.00000	1.92661	1.00000	FALSE	FALSE	0.00000	1.00000	2.54128	1.00000	FALSE	FALSE	NA	NA	NA	NA	NA	NA	NA	NA	NA	NA	NA	NA	NA
Env 186a	0.15596	0.99557	0.51376	1.00000	FALSE	FALSE	0.13761	0.93840	0.78899	1.00000	FALSE	FALSE	0.03670	1.00000	1.25688	0.99896	FALSE	FALSE	0.00000	1.00000	2.19266	1.00000	FALSE	FALSE	0.00000	1.00000	0.98165	1.00000	FALSE	FALSE	0.00000	1.00000	2.08257	1.00000	FALSE	FALSE	NA	NA	NA	NA	NA	NA	NA	NA	NA	NA	NA	NA	NA
Env 186b	0.15596	0.99557	0.51376	1.00000	FALSE	FALSE	0.13761	0.93840	0.78899	1.00000	FALSE	FALSE	0.03670	1.00000	1.23853	0.99942	FALSE	FALSE	0.00000	1.00000	2.19266	1.00000	FALSE	FALSE	0.00000	1.00000	0.98165	1.00000	FALSE	FALSE	0.00000	1.00000	1.65138	1.00000	FALSE	FALSE	NA	NA	NA	NA	NA	NA	NA	NA	NA	NA	NA	NA	NA
Env 186c	0.15596	0.99557	0.51376	1.00000	FALSE	FALSE	0.13761	0.93840	0.78899	1.00000	FALSE	FALSE	0.03670	1.00000	1.23853	0.99942	FALSE	FALSE	0.00000	1.00000	1.32110	1.00000	FALSE	FALSE	0.00000	1.00000	0.98165	1.00000	FALSE	FALSE	0.00000	1.00000	1.55963	1.00000	FALSE	FALSE	NA	NA	NA	NA	NA	NA	NA	NA	NA	NA	NA	NA	NA
Env 186d	0.15596	0.99557	0.51376	1.00000	FALSE	FALSE	0.13761	0.93840	0.78899	1.00000	FALSE	FALSE	0.03670	1.00000	1.23853	0.99942	FALSE	FALSE	0.00000	1.00000	0.44954	1.00000	FALSE	FALSE	0.00000	1.00000	0.44037	1.00000	FALSE	FALSE	0.00000	1.00000	1.53211	1.00000	FALSE	FALSE	NA	NA	NA	NA	NA	NA	NA	NA	NA	NA	NA	NA	NA
Env 186e	0.13761	0.99893	0.34862	1.00000	FALSE	FALSE	0.13761	0.93840	0.77064	1.00000	FALSE	FALSE	0.03670	1.00000	0.93578	1.00000	FALSE	FALSE	0.00000	1.00000	0.00000	1.00000	FALSE	FALSE	0.00000	1.00000	0.00917	1.00000	FALSE	FALSE	0.00000	1.00000	1.53211	1.00000	FALSE	FALSE	NA	NA	NA	NA	NA	NA	NA	NA	NA	NA	NA	NA	NA
Env 186f	0.13761	0.99893	0.34862	1.00000	FALSE	FALSE	0.13761	0.93840	0.77064	1.00000	FALSE	FALSE	0.03670	1.00000	0.90826	1.00000	FALSE	FALSE	0.00000	1.00000	0.00000	1.00000	FALSE	FALSE	0.00000	1.00000	0.00917	1.00000	FALSE	FALSE	0.00000	1.00000	1.53211	1.00000	FALSE	FALSE	NA	NA	NA	NA	NA	NA	NA	NA	NA	NA	NA	NA	NA
Env 186g	0.13761	0.99893	0.20183	1.00000	FALSE	FALSE	0.13761	0.93840	0.58716	1.00000	FALSE	FALSE	0.00000	1.00000	0.43119	1.00000	FALSE	FALSE	0.00000	1.00000	0.00000	1.00000	FALSE	FALSE	0.00000	1.00000	0.00917	1.00000	FALSE	FALSE	0.00000	1.00000	1.53211	1.00000	FALSE	FALSE	NA	NA	NA	NA	NA	NA	NA	NA	NA	NA	NA	NA	NA
Env 186h	0.00000	1.00000	0.03670	1.00000	FALSE	FALSE	0.00000	1.00000	0.28440	1.00000	FALSE	FALSE	0.00000	1.00000	0.43119	1.00000	FALSE	FALSE	0.00000	1.00000	0.00000	1.00000	FALSE	FALSE	0.00000	1.00000	0.00917	1.00000	FALSE	FALSE	0.00000	1.00000	1.53211	1.00000	FALSE	FALSE	NA	NA	NA	NA	NA	NA	NA	NA	NA	NA	NA	NA	NA
Env 186i	0.00000	1.00000	0.00000	1.00000	FALSE	FALSE	0.00000	1.00000	0.00000	1.00000	FALSE	FALSE	0.00000	1.00000	0.00000	1.00000	FALSE	FALSE	0.00000	1.00000	0.00000	1.00000	FALSE	FALSE	0.00000	1.00000	0.00917	1.00000	FALSE	FALSE	0.00000	1.00000	1.41284	1.00000	FALSE	FALSE	NA	NA	NA	NA	NA	NA	NA	NA	NA	NA	NA	NA	NA
Env 186j	0.00000	1.00000	0.00000	1.00000	FALSE	FALSE	0.00000	1.00000	0.00000	1.00000	FALSE	FALSE	0.00000	1.00000	0.00000	1.00000	FALSE	FALSE	0.00000	1.00000	0.00000	1.00000	FALSE	FALSE	0.00000	1.00000	0.00917	1.00000	FALSE	FALSE	0.00000	1.00000	1.29358	1.00000	FALSE	FALSE	NA	NA	NA	NA	NA	NA	NA	NA	NA	NA	NA	NA	NA
Env 186k	0.00000	1.00000	0.00000	1.00000	FALSE	FALSE	0.00000	1.00000	0.00000	1.00000	FALSE	FALSE	0.00000	1.00000	0.00000	1.00000	FALSE	FALSE	0.00000	1.00000	0.00000	1.00000	FALSE	FALSE	0.00000	1.00000	0.00917	1.00000	FALSE	FALSE	0.00000	1.00000	1.28440	1.00000	FALSE	FALSE	NA	NA	NA	NA	NA	NA	NA	NA	NA	NA	NA	NA	NA
Env 186l	0.00000	1.00000	0.00000	1.00000	FALSE	FALSE	0.00000	1.00000	0.00000	1.00000	FALSE	FALSE	0.00000	1.00000	0.00000	1.00000	FALSE	FALSE	0.00000	1.00000	0.00000	1.00000	FALSE	FALSE	0.00000	1.00000	0.00917	1.00000	FALSE	FALSE	0.00000	1.00000	1.27523	1.00000	FALSE	FALSE	NA	NA	NA	NA	NA	NA	NA	NA	NA	NA	NA	NA	NA
Env 186m	0.00000	1.00000	0.00000	1.00000	FALSE	FALSE	0.00000	1.00000	0.00000	1.00000	FALSE	FALSE	0.00000	1.00000	0.00000	1.00000	FALSE	FALSE	0.00000	1.00000	0.00000	1.00000	FALSE	FALSE	0.00000	1.00000	0.00917	1.00000	FALSE	FALSE	0.00000	1.00000	1.26606	1.00000	FALSE	FALSE	NA	NA	NA	NA	NA	NA	NA	NA	NA	NA	NA	NA	NA
Env 186n	0.00000	1.00000	0.00000	1.00000	FALSE	FALSE	0.00000	1.00000	0.00000	1.00000	FALSE	FALSE	0.00000	1.00000	0.00000	1.00000	FALSE	FALSE	0.00000	1.00000	0.00000	1.00000	FALSE	FALSE	0.00000	1.00000	0.00917	1.00000	FALSE	FALSE	0.00000	1.00000	1.00917	1.00000	FALSE	FALSE	NA	NA	NA	NA	NA	NA	NA	NA	NA	NA	NA	NA	NA
Env 186o	0.00000	1.00000	0.00000	1.00000	FALSE	FALSE	0.00000	1.00000	0.00000	1.00000	FALSE	FALSE	0.00000	1.00000	0.00000	1.00000	FALSE	FALSE	0.00000	1.00000	0.00000	1.00000	FALSE	FALSE	0.00000	1.00000	0.00000	1.00000	FALSE	FALSE	0.00000	1.00000	0.00000	1.00000	FALSE	FALSE	NA	NA	NA	NA	NA	NA	NA	NA	NA	NA	NA	NA	NA
Env 186p	0.00000	1.00000	0.00000	1.00000	FALSE	FALSE	0.00000	1.00000	0.00000	1.00000	FALSE	FALSE	0.00000	1.00000	0.00000	1.00000	FALSE	FALSE	0.00000	1.00000	0.00000	1.00000	FALSE	FALSE	0.00000	1.00000	0.00000	1.00000	FALSE	FALSE	0.00000	1.00000	0.00000	1.00000	FALSE	FALSE	NA	NA	NA	NA	NA	NA	NA	NA	NA	NA	NA	NA	NA
Env 186q	0.00000	1.00000	0.00000	1.00000	FALSE	FALSE	0.00000	1.00000	0.00000	1.00000	FALSE	FALSE	0.00000	1.00000	0.00000	1.00000	FALSE	FALSE	0.00000	1.00000	0.00000	1.00000	FALSE	FALSE	0.00000	1.00000	0.00000	1.00000	FALSE	FALSE	0.00000	1.00000	0.00000	1.00000	FALSE	FALSE	NA	NA	NA	NA	NA	NA	NA	NA	NA	NA	NA	NA	NA
Env 186r	0.00000	1.00000	0.00000	1.00000	FALSE	FALSE	0.00000	1.00000	0.00000	1.00000	FALSE	FALSE	0.00000	1.00000	0.00000	1.00000	FALSE	FALSE	0.00000	1.00000	0.00000	1.00000	FALSE	FALSE	0.00000	1.00000	0.00000	1.00000	FALSE	FALSE	0.00000	1.00000	0.00000	1.00000	FALSE	FALSE	NA	NA	NA	NA	NA	NA	NA	NA	NA	NA	NA	NA	NA
Env 186s	0.00000	1.00000	0.00000	1.00000	FALSE	FALSE	0.00000	1.00000	0.00000	1.00000	FALSE	FALSE	0.00000	1.00000	0.00000	1.00000	FALSE	FALSE	0.00000	1.00000	0.00000	1.00000	FALSE	FALSE	0.00000	1.00000	0.00000	1.00000	FALSE	FALSE	0.00000	1.00000	0.00000	1.00000	FALSE	FALSE	NA	NA	NA	NA	NA	NA	NA	NA	NA	NA	NA	NA	NA
Env 186t	0.00000	1.00000	0.00000	1.00000	FALSE	FALSE	0.00000	1.00000	0.00000	1.00000	FALSE	FALSE	0.00000	1.00000	0.00000	1.00000	FALSE	FALSE	0.00000	1.00000	0.00000	1.00000	FALSE	FALSE	0.00000	1.00000	0.00000	1.00000	FALSE	FALSE	0.00000	1.00000	0.00000	1.00000	FALSE	FALSE	NA	NA	NA	NA	NA	NA	NA	NA	NA	NA	NA	NA	NA
Env 186u	0.00000	1.00000	0.38532	1.00000	FALSE	FALSE	0.00000	1.00000	0.00000	1.00000	FALSE	FALSE	0.00000	1.00000	0.00000	1.00000	FALSE	FALSE	0.00000	1.00000	0.00917	1.00000	FALSE	FALSE	0.00000	1.00000	0.09174	1.00000	FALSE	FALSE	0.00000	1.00000	0.00000	1.00000	FALSE	FALSE	NA	NA	NA	NA	NA	NA	NA	NA	NA	NA	NA	NA	NA
Env 186v	0.00000	1.00000	0.81651	1.00000	FALSE	FALSE	0.00000	1.00000	0.40367	1.00000	FALSE	FALSE	0.00000	1.00000	0.00000	1.00000	FALSE	FALSE	0.00000	1.00000	0.17431	1.00000	FALSE	FALSE	0.00917	1.00000	0.78899	1.00000	FALSE	FALSE	0.00000	1.00000	0.00000	1.00000	FALSE	FALSE	NA	NA	NA	NA	NA	NA	NA	NA	NA	NA	NA	NA	NA
Env 187	0.00000	1.00000	0.83486	1.00000	FALSE	FALSE	0.00000	1.00000	0.40367	1.00000	FALSE	FALSE	0.00000	1.00000	0.00000	1.00000	FALSE	FALSE	0.00000	1.00000	0.17431	1.00000	FALSE	FALSE	0.00917	1.00000	0.78899	1.00000	FALSE	FALSE	0.02752	1.00000	1.75229	1.00000	FALSE	FALSE	NA	NA	NA	NA	NA	NA	NA	NA	NA	NA	NA	NA	NA
Env 188	0.00000	1.00000	0.83486	1.00000	FALSE	FALSE	0.00000	1.00000	0.42202	1.00000	FALSE	FALSE	0.00000	1.00000	0.04587	1.00000	FALSE	FALSE	0.00000	1.00000	0.17431	1.00000	FALSE	FALSE	0.00917	1.00000	0.78899	1.00000	FALSE	FALSE	0.05505	1.00000	3.55046	1.00000	FALSE	FALSE	NA	NA	NA	NA	NA	NA	NA	NA	NA	NA	NA	NA	NA
Env 189	0.00000	1.00000	0.84404	1.00000	FALSE	FALSE	0.00000	1.00000	0.42202	1.00000	FALSE	FALSE	0.00000	1.00000	0.06422	1.00000	FALSE	FALSE	0.00000	1.00000	0.17431	1.00000	FALSE	FALSE	0.00917	1.00000	0.78899	1.00000	FALSE	FALSE	0.07339	1.00000	5.01835	1.00000	FALSE	FALSE	NA	NA	NA	NA	NA	NA	NA	NA	NA	NA	NA	NA	NA
Env 190	0.00000	1.00000	0.89908	1.00000	FALSE	FALSE	0.00000	1.00000	0.44954	1.00000	FALSE	FALSE	0.00000	1.00000	0.09174	1.00000	FALSE	FALSE	0.00000	1.00000	0.17431	1.00000	FALSE	FALSE	0.00917	1.00000	0.78899	1.00000	FALSE	FALSE	0.08257	1.00000	6.79817	1.00000	FALSE	FALSE	NA	NA	NA	NA	NA	NA	NA	NA	NA	NA	NA	NA	NA
Env 191	0.00000	1.00000	0.94495	1.00000	FALSE	FALSE	0.00000	1.00000	0.49541	1.00000	FALSE	FALSE	0.00000	1.00000	0.14679	1.00000	FALSE	FALSE	0.00000	1.00000	0.17431	1.00000	FALSE	FALSE	0.00917	1.00000	0.78899	1.00000	FALSE	FALSE	0.08257	1.00000	7.91743	0.99925	FALSE	FALSE	NA	NA	NA	NA	NA	NA	NA	NA	NA	NA	NA	NA	NA
Env 192	0.44037	0.00115	1.55963	0.97207	TRUE	FALSE	0.44037	0.00000	1.11009	0.99832	TRUE	FALSE	0.48624	0.00000	0.76147	1.00000	TRUE	FALSE	0.00000	1.00000	0.17431	1.00000	FALSE	FALSE	0.00917	1.00000	0.78899	1.00000	FALSE	FALSE	0.08257	1.00000	8.27523	0.96088	FALSE	FALSE	NA	NA	NA	NA	NA	NA	NA	NA	NA	NA	NA	NA	NA
Env 193	0.46789	0.00022	2.35780	0.00001	TRUE	TRUE	0.46789	0.00000	1.90826	0.00002	TRUE	TRUE	0.51376	0.00000	1.56881	0.63081	TRUE	FALSE	0.00000	1.00000	0.17431	1.00000	FALSE	FALSE	0.00917	1.00000	0.78899	1.00000	FALSE	FALSE	0.08257	1.00000	8.28440	0.95774	FALSE	FALSE	NA	NA	NA	NA	NA	NA	NA	NA	NA	NA	NA	NA	NA
Env 194	0.46789	0.00022	2.51376	0.00000	TRUE	TRUE	0.46789	0.00000	2.44954	0.00000	TRUE	TRUE	0.51376	0.00000	1.56881	0.63081	TRUE	FALSE	0.00000	1.00000	0.17431	1.00000	FALSE	FALSE	0.00917	1.00000	0.78899	1.00000	FALSE	FALSE	0.08257	1.00000	8.34862	0.92966	FALSE	FALSE	NA	NA	NA	NA	NA	NA	NA	NA	NA	NA	NA	NA	NA
Env 195	0.46789	0.00022	2.08257	0.01179	TRUE	TRUE	0.46789	0.00000	2.04587	0.00000	TRUE	TRUE	0.51376	0.00000	1.56881	0.63081	TRUE	FALSE	0.00000	1.00000	0.17431	1.00000	FALSE	FALSE	0.00917	1.00000	0.78899	1.00000	FALSE	FALSE	0.09174	1.00000	9.05505	0.10336	FALSE	FALSE	NA	NA	NA	NA	NA	NA	NA	NA	NA	NA	NA	NA	NA
Env 196	0.46789	0.00022	2.06422	0.01685	TRUE	TRUE	0.46789	0.00000	2.04587	0.00000	TRUE	TRUE	0.51376	0.00000	1.56881	0.63081	TRUE	FALSE	0.00000	1.00000	0.17431	1.00000	FALSE	FALSE	0.00917	1.00000	0.78899	1.00000	FALSE	FALSE	0.10092	1.00000	10.47706	0.00000	FALSE	TRUE	NA	NA	NA	NA	NA	NA	NA	NA	NA	NA	NA	NA	NA
Env 197	0.46789	0.00022	2.06422	0.01685	TRUE	TRUE	0.46789	0.00000	2.02752	0.00000	TRUE	TRUE	0.51376	0.00000	1.52294	0.76609	TRUE	FALSE	0.00000	1.00000	0.17431	1.00000	FALSE	FALSE	0.00917	1.00000	0.78899	1.00000	FALSE	FALSE	0.11009	1.00000	11.95413	0.00000	FALSE	TRUE	NA	NA	NA	NA	NA	NA	NA	NA	NA	NA	NA	NA	NA
Env 198	0.46789	0.00022	2.08257	0.01179	TRUE	TRUE	0.46789	0.00000	2.05505	0.00000	TRUE	TRUE	0.51376	0.00000	1.53211	0.74129	TRUE	FALSE	0.00000	1.00000	0.17431	1.00000	FALSE	FALSE	0.00917	1.00000	0.78899	1.00000	FALSE	FALSE	0.11927	1.00000	12.83486	0.00000	FALSE	TRUE	NA	NA	NA	NA	NA	NA	NA	NA	NA	NA	NA	NA	NA
Env 199	1.04587	0.00000	2.88991	0.00000	TRUE	TRUE	1.04587	0.00000	2.88991	0.00000	TRUE	TRUE	1.06422	0.00000	2.36697	0.00000	TRUE	TRUE	0.00000	1.00000	0.17431	1.00000	FALSE	FALSE	0.00917	1.00000	0.78899	1.00000	FALSE	FALSE	0.12844	1.00000	13.40367	0.00000	FALSE	TRUE	NA	NA	NA	NA	NA	NA	NA	NA	NA	NA	NA	NA	NA
Env 200	1.04587	0.00000	2.95413	0.00000	TRUE	TRUE	1.04587	0.00000	2.95413	0.00000	TRUE	TRUE	1.06422	0.00000	2.59633	0.00000	TRUE	TRUE	0.00000	1.00000	0.16514	1.00000	FALSE	FALSE	0.00917	1.00000	0.69725	1.00000	FALSE	FALSE	0.12844	1.00000	13.46789	0.00000	FALSE	TRUE	NA	NA	NA	NA	NA	NA	NA	NA	NA	NA	NA	NA	NA
Env 201	0.60550	0.00000	2.33945	0.00001	TRUE	TRUE	0.60550	0.00000	2.33945	0.00000	TRUE	TRUE	0.57798	0.00000	1.98165	0.00116	TRUE	TRUE	0.00000	1.00000	0.00000	1.00000	FALSE	FALSE	0.00000	1.00000	0.00000	1.00000	FALSE	FALSE	0.12844	1.00000	13.52294	0.00000	FALSE	TRUE	NA	NA	NA	NA	NA	NA	NA	NA	NA	NA	NA	NA	NA
Env 202	0.60550	0.00000	2.24771	0.00022	TRUE	TRUE	0.60550	0.00000	2.24771	0.00000	TRUE	TRUE	0.58716	0.00000	1.91743	0.00561	TRUE	TRUE	0.00000	1.00000	0.00000	1.00000	FALSE	FALSE	0.00000	1.00000	0.00000	1.00000	FALSE	FALSE	0.10092	1.00000	12.11009	0.00000	FALSE	TRUE	NA	NA	NA	NA	NA	NA	NA	NA	NA	NA	NA	NA	NA
Env 203	0.60550	0.00000	1.70642	0.75818	TRUE	FALSE	0.60550	0.00000	1.70642	0.00742	TRUE	TRUE	0.58716	0.00000	1.91743	0.00561	TRUE	TRUE	0.00000	1.00000	0.00000	1.00000	FALSE	FALSE	0.00000	1.00000	0.00000	1.00000	FALSE	FALSE	0.07339	1.00000	11.56881	0.00000	FALSE	TRUE	NA	NA	NA	NA	NA	NA	NA	NA	NA	NA	NA	NA	NA
Env 204	0.60550	0.00000	1.70642	0.75818	TRUE	FALSE	0.60550	0.00000	1.70642	0.00742	TRUE	TRUE	0.58716	0.00000	1.91743	0.00561	TRUE	TRUE	0.00000	1.00000	0.00000	1.00000	FALSE	FALSE	0.00000	1.00000	0.00000	1.00000	FALSE	FALSE	0.05505	1.00000	11.38532	0.00000	FALSE	TRUE	NA	NA	NA	NA	NA	NA	NA	NA	NA	NA	NA	NA	NA
Env 205	0.65138	0.00000	2.07339	0.01412	TRUE	TRUE	0.65138	0.00000	2.07339	0.00000	TRUE	TRUE	0.63303	0.00000	2.28440	0.00000	TRUE	TRUE	0.00000	1.00000	0.00000	1.00000	FALSE	FALSE	0.00000	1.00000	0.00000	1.00000	FALSE	FALSE	0.04587	1.00000	11.01835	0.00000	FALSE	TRUE	NA	NA	NA	NA	NA	NA	NA	NA	NA	NA	NA	NA	NA
Env 206	0.65138	0.00000	2.07339	0.01412	TRUE	TRUE	0.65138	0.00000	2.07339	0.00000	TRUE	TRUE	0.63303	0.00000	2.28440	0.00000	TRUE	TRUE	0.00000	1.00000	0.00000	1.00000	FALSE	FALSE	0.00000	1.00000	0.00000	1.00000	FALSE	FALSE	0.04587	1.00000	11.36697	0.00000	FALSE	TRUE	NA	NA	NA	NA	NA	NA	NA	NA	NA	NA	NA	NA	NA
Env 207	0.67890	0.00000	2.98165	0.00000	TRUE	TRUE	0.67890	0.00000	2.98165	0.00000	TRUE	TRUE	0.66055	0.00000	3.19266	0.00000	TRUE	TRUE	0.00000	1.00000	0.00000	1.00000	FALSE	FALSE	0.00000	1.00000	0.00000	1.00000	FALSE	FALSE	0.04587	1.00000	11.96330	0.00000	FALSE	TRUE	NA	NA	NA	NA	NA	NA	NA	NA	NA	NA	NA	NA	NA
Env 208	0.10092	0.99997	2.17431	0.00154	FALSE	TRUE	0.10092	0.99497	2.17431	0.00000	FALSE	TRUE	0.11009	0.97979	2.38532	0.00000	FALSE	TRUE	0.00000	1.00000	0.00000	1.00000	FALSE	FALSE	0.00000	1.00000	0.00000	1.00000	FALSE	FALSE	0.04587	1.00000	11.99083	0.00000	FALSE	TRUE	NA	NA	NA	NA	NA	NA	NA	NA	NA	NA	NA	NA	NA
Env 209	0.10092	0.99997	2.28440	0.00008	FALSE	TRUE	0.10092	0.99497	2.28440	0.00000	FALSE	TRUE	0.11009	0.97979	2.14679	0.00001	FALSE	TRUE	0.00000	1.00000	0.00000	1.00000	FALSE	FALSE	0.00000	1.00000	0.00000	1.00000	FALSE	FALSE	0.04587	1.00000	11.97248	0.00000	FALSE	TRUE	NA	NA	NA	NA	NA	NA	NA	NA	NA	NA	NA	NA	NA
Env 210	0.10092	0.99997	2.28440	0.00008	FALSE	TRUE	0.10092	0.99497	2.28440	0.00000	FALSE	TRUE	0.11009	0.97979	2.22018	0.00000	FALSE	TRUE	0.00000	1.00000	0.00000	1.00000	FALSE	FALSE	0.00000	1.00000	0.00000	1.00000	FALSE	FALSE	0.04587	1.00000	11.38532	0.00000	FALSE	TRUE	NA	NA	NA	NA	NA	NA	NA	NA	NA	NA	NA	NA	NA
Env 211	0.07339	1.00000	1.69725	0.78089	FALSE	FALSE	0.07339	0.99970	1.69725	0.00916	FALSE	TRUE	0.11927	0.96292	1.69725	0.22820	FALSE	FALSE	0.00000	1.00000	0.00000	1.00000	FALSE	FALSE	0.00000	1.00000	0.00000	1.00000	FALSE	FALSE	0.04587	1.00000	11.75229	0.00000	FALSE	TRUE	NA	NA	NA	NA	NA	NA	NA	NA	NA	NA	NA	NA	NA
Env 212	0.07339	1.00000	1.69725	0.78089	FALSE	FALSE	0.07339	0.99970	1.69725	0.00916	FALSE	TRUE	0.11927	0.96292	1.69725	0.22820	FALSE	FALSE	0.00000	1.00000	0.00000	1.00000	FALSE	FALSE	0.00000	1.00000	0.00000	1.00000	FALSE	FALSE	0.10092	1.00000	12.25688	0.00000	FALSE	TRUE	NA	NA	NA	NA	NA	NA	NA	NA	NA	NA	NA	NA	NA
Env 213	0.09174	0.99999	1.93578	0.12942	FALSE	FALSE	0.09174	0.99782	1.93578	0.00001	FALSE	TRUE	0.13761	0.89920	1.92661	0.00454	FALSE	TRUE	0.00000	1.00000	0.00000	1.00000	FALSE	FALSE	0.00000	1.00000	0.00000	1.00000	FALSE	FALSE	0.15596	1.00000	13.35780	0.00000	FALSE	TRUE	NA	NA	NA	NA	NA	NA	NA	NA	NA	NA	NA	NA	NA
Env 214	0.04587	1.00000	1.56881	0.96678	FALSE	FALSE	0.04587	0.99999	1.56881	0.10392	FALSE	FALSE	0.09174	0.99534	1.55963	0.65988	FALSE	FALSE	0.00000	1.00000	0.00000	1.00000	FALSE	FALSE	0.00000	1.00000	0.00000	1.00000	FALSE	FALSE	0.21101	1.00000	14.22936	0.00000	FALSE	TRUE	NA	NA	NA	NA	NA	NA	NA	NA	NA	NA	NA	NA	NA
Env 215	0.04587	1.00000	1.81651	0.42589	FALSE	FALSE	0.04587	0.99999	1.81651	0.00040	FALSE	TRUE	0.25688	0.05433	2.07339	0.00008	FALSE	TRUE	0.00000	1.00000	0.00000	1.00000	FALSE	FALSE	0.00000	1.00000	0.00000	1.00000	FALSE	FALSE	0.22018	1.00000	14.90826	0.00000	FALSE	TRUE	NA	NA	NA	NA	NA	NA	NA	NA	NA	NA	NA	NA	NA
Env 216	0.01835	1.00000	0.88073	1.00000	FALSE	FALSE	0.01835	1.00000	0.88073	1.00000	FALSE	FALSE	0.22936	0.16126	1.16514	0.99996	FALSE	FALSE	0.00000	1.00000	0.00000	1.00000	FALSE	FALSE	0.00000	1.00000	0.00000	1.00000	FALSE	FALSE	0.22018	1.00000	14.99083	0.00000	FALSE	TRUE	NA	NA	NA	NA	NA	NA	NA	NA	NA	NA	NA	NA	NA
Env 217	0.04587	1.00000	1.25688	1.00000	FALSE	FALSE	0.04587	0.99999	1.25688	0.93816	FALSE	FALSE	0.33945	0.00044	1.86239	0.01811	TRUE	TRUE	0.00000	1.00000	0.00000	1.00000	FALSE	FALSE	0.00000	1.00000	0.00000	1.00000	FALSE	FALSE	0.22018	1.00000	14.65138	0.00000	FALSE	TRUE	NA	NA	NA	NA	NA	NA	NA	NA	NA	NA	NA	NA	NA
Env 218	0.04587	1.00000	1.10092	1.00000	FALSE	FALSE	0.04587	0.99999	1.10092	0.99874	FALSE	FALSE	0.33945	0.00044	1.95413	0.00235	TRUE	TRUE	0.00000	1.00000	0.00000	1.00000	FALSE	FALSE	0.00000	1.00000	0.00000	1.00000	FALSE	FALSE	0.22018	1.00000	13.77982	0.00000	FALSE	TRUE	NA	NA	NA	NA	NA	NA	NA	NA	NA	NA	NA	NA	NA
Env 219	0.62385	0.00000	2.18349	0.00123	TRUE	TRUE	0.62385	0.00000	2.18349	0.00000	TRUE	TRUE	0.88991	0.00000	2.63303	0.00000	TRUE	TRUE	0.00000	1.00000	0.00000	1.00000	FALSE	FALSE	0.00000	1.00000	0.00000	1.00000	FALSE	FALSE	0.22018	1.00000	13.25688	0.00000	FALSE	TRUE	NA	NA	NA	NA	NA	NA	NA	NA	NA	NA	NA	NA	NA
Env 220	0.62385	0.00000	2.06422	0.01685	TRUE	TRUE	0.62385	0.00000	2.06422	0.00000	TRUE	TRUE	0.84404	0.00000	2.41284	0.00000	TRUE	TRUE	0.00000	1.00000	0.00000	1.00000	FALSE	FALSE	0.00000	1.00000	0.00000	1.00000	FALSE	FALSE	0.23853	1.00000	12.72477	0.00000	FALSE	TRUE	NA	NA	NA	NA	NA	NA	NA	NA	NA	NA	NA	NA	NA
Env 221	0.62385	0.00000	2.06422	0.01685	TRUE	TRUE	0.62385	0.00000	2.06422	0.00000	TRUE	TRUE	0.84404	0.00000	2.41284	0.00000	TRUE	TRUE	0.00000	1.00000	0.00000	1.00000	FALSE	FALSE	0.00000	1.00000	0.00000	1.00000	FALSE	FALSE	0.25688	1.00000	12.18349	0.00000	FALSE	TRUE	NA	NA	NA	NA	NA	NA	NA	NA	NA	NA	NA	NA	NA
Env 222	0.60550	0.00000	1.82569	0.39742	TRUE	FALSE	0.60550	0.00000	1.82569	0.00030	TRUE	TRUE	0.82569	0.00000	2.18349	0.00000	TRUE	TRUE	0.00000	1.00000	0.00000	1.00000	FALSE	FALSE	0.00000	1.00000	0.00000	1.00000	FALSE	FALSE	0.27523	1.00000	12.15596	0.00000	FALSE	TRUE	NA	NA	NA	NA	NA	NA	NA	NA	NA	NA	NA	NA	NA
Env 223	0.60550	0.00000	2.43119	0.00000	TRUE	TRUE	0.60550	0.00000	2.43119	0.00000	TRUE	TRUE	0.82569	0.00000	2.80734	0.00000	TRUE	TRUE	0.00000	1.00000	0.00000	1.00000	FALSE	FALSE	0.00000	1.00000	0.00000	1.00000	FALSE	FALSE	0.28440	1.00000	12.92661	0.00000	FALSE	TRUE	NA	NA	NA	NA	NA	NA	NA	NA	NA	NA	NA	NA	NA
Env 224	0.60550	0.00000	2.18349	0.00123	TRUE	TRUE	0.60550	0.00000	2.18349	0.00000	TRUE	TRUE	0.66055	0.00000	2.87156	0.00000	TRUE	TRUE	0.00000	1.00000	0.00000	1.00000	FALSE	FALSE	0.00000	1.00000	0.00000	1.00000	FALSE	FALSE	0.29358	1.00000	13.63303	0.00000	FALSE	TRUE	NA	NA	NA	NA	NA	NA	NA	NA	NA	NA	NA	NA	NA
Env 225	0.60550	0.00000	2.41284	0.00000	TRUE	TRUE	0.60550	0.00000	2.41284	0.00000	TRUE	TRUE	0.66055	0.00000	3.07339	0.00000	TRUE	TRUE	0.00000	1.00000	0.00000	1.00000	FALSE	FALSE	0.00000	1.00000	0.00000	1.00000	FALSE	FALSE	0.28440	1.00000	13.52294	0.00000	FALSE	TRUE	NA	NA	NA	NA	NA	NA	NA	NA	NA	NA	NA	NA	NA
Env 226	0.57798	0.00000	1.98165	0.06856	TRUE	FALSE	0.57798	0.00000	1.98165	0.00000	TRUE	TRUE	0.55046	0.00000	2.32110	0.00000	TRUE	TRUE	0.00000	1.00000	0.00000	1.00000	FALSE	FALSE	0.00000	1.00000	0.00000	1.00000	FALSE	FALSE	0.27523	1.00000	11.73394	0.00000	FALSE	TRUE	NA	NA	NA	NA	NA	NA	NA	NA	NA	NA	NA	NA	NA
Env 227	0.57798	0.00000	1.91743	0.16222	TRUE	FALSE	0.57798	0.00000	1.91743	0.00001	TRUE	TRUE	0.55046	0.00000	2.18349	0.00000	TRUE	TRUE	0.00000	1.00000	0.00000	1.00000	FALSE	FALSE	0.00000	1.00000	0.00000	1.00000	FALSE	FALSE	0.21101	1.00000	9.75229	0.00005	FALSE	TRUE	NA	NA	NA	NA	NA	NA	NA	NA	NA	NA	NA	NA	NA
Env 228	0.00000	1.00000	0.83486	1.00000	FALSE	FALSE	0.00000	1.00000	0.83486	1.00000	FALSE	FALSE	0.00000	1.00000	1.43119	0.93594	FALSE	FALSE	0.00000	1.00000	0.00000	1.00000	FALSE	FALSE	0.00000	1.00000	0.00000	1.00000	FALSE	FALSE	0.14679	1.00000	7.77064	0.99991	FALSE	FALSE	NA	NA	NA	NA	NA	NA	NA	NA	NA	NA	NA	NA	NA
Env 229	0.00000	1.00000	0.83486	1.00000	FALSE	FALSE	0.00000	1.00000	0.83486	1.00000	FALSE	FALSE	0.00000	1.00000	1.43119	0.93594	FALSE	FALSE	0.00000	1.00000	0.00000	1.00000	FALSE	FALSE	0.00000	1.00000	0.00000	1.00000	FALSE	FALSE	0.08257	1.00000	6.33028	1.00000	FALSE	FALSE	NA	NA	NA	NA	NA	NA	NA	NA	NA	NA	NA	NA	NA
Env 230	0.00000	1.00000	0.84404	1.00000	FALSE	FALSE	0.00000	1.00000	0.84404	1.00000	FALSE	FALSE	0.00000	1.00000	1.43119	0.93594	FALSE	FALSE	0.00000	1.00000	0.00000	1.00000	FALSE	FALSE	0.00000	1.00000	0.00000	1.00000	FALSE	FALSE	0.07339	1.00000	5.58716	1.00000	FALSE	FALSE	NA	NA	NA	NA	NA	NA	NA	NA	NA	NA	NA	NA	NA
Env 231	0.00000	1.00000	0.84404	1.00000	FALSE	FALSE	0.00000	1.00000	0.84404	1.00000	FALSE	FALSE	0.00000	1.00000	1.43119	0.93594	FALSE	FALSE	0.00000	1.00000	0.00000	1.00000	FALSE	FALSE	0.00000	1.00000	0.00000	1.00000	FALSE	FALSE	0.07339	1.00000	5.44954	1.00000	FALSE	FALSE	NA	NA	NA	NA	NA	NA	NA	NA	NA	NA	NA	NA	NA
Env 232	0.00000	1.00000	0.26606	1.00000	FALSE	FALSE	0.00000	1.00000	0.26606	1.00000	FALSE	FALSE	0.00000	1.00000	1.42202	0.94542	FALSE	FALSE	0.00000	1.00000	0.00000	1.00000	FALSE	FALSE	0.00000	1.00000	0.00000	1.00000	FALSE	FALSE	0.07339	1.00000	5.44954	1.00000	FALSE	FALSE	NA	NA	NA	NA	NA	NA	NA	NA	NA	NA	NA	NA	NA
Env 233	0.00000	1.00000	0.26606	1.00000	FALSE	FALSE	0.00000	1.00000	0.26606	1.00000	FALSE	FALSE	0.00000	1.00000	0.86239	1.00000	FALSE	FALSE	0.00000	1.00000	0.00000	1.00000	FALSE	FALSE	0.00000	1.00000	0.00000	1.00000	FALSE	FALSE	0.07339	1.00000	5.06422	1.00000	FALSE	FALSE	NA	NA	NA	NA	NA	NA	NA	NA	NA	NA	NA	NA	NA
Env 234	0.00000	1.00000	0.03670	1.00000	FALSE	FALSE	0.00000	1.00000	0.03670	1.00000	FALSE	FALSE	0.00000	1.00000	0.63303	1.00000	FALSE	FALSE	0.00000	1.00000	0.00000	1.00000	FALSE	FALSE	0.00000	1.00000	0.00000	1.00000	FALSE	FALSE	0.07339	1.00000	4.30275	1.00000	FALSE	FALSE	NA	NA	NA	NA	NA	NA	NA	NA	NA	NA	NA	NA	NA
Env 235	0.00000	1.00000	0.03670	1.00000	FALSE	FALSE	0.00000	1.00000	0.03670	1.00000	FALSE	FALSE	0.00000	1.00000	0.63303	1.00000	FALSE	FALSE	0.00000	1.00000	0.00000	1.00000	FALSE	FALSE	0.00000	1.00000	0.00000	1.00000	FALSE	FALSE	0.05505	1.00000	3.42202	1.00000	FALSE	FALSE	NA	NA	NA	NA	NA	NA	NA	NA	NA	NA	NA	NA	NA
Env 236	0.00000	1.00000	0.03670	1.00000	FALSE	FALSE	0.00000	1.00000	0.03670	1.00000	FALSE	FALSE	0.00000	1.00000	0.63303	1.00000	FALSE	FALSE	0.00000	1.00000	0.00000	1.00000	FALSE	FALSE	0.00000	1.00000	0.00000	1.00000	FALSE	FALSE	0.03670	1.00000	2.49541	1.00000	FALSE	FALSE	NA	NA	NA	NA	NA	NA	NA	NA	NA	NA	NA	NA	NA
Env 237	0.00000	1.00000	0.20183	1.00000	FALSE	FALSE	0.00000	1.00000	0.20183	1.00000	FALSE	FALSE	0.00000	1.00000	0.65138	1.00000	FALSE	FALSE	0.00000	1.00000	0.00000	1.00000	FALSE	FALSE	0.00000	1.00000	0.00000	1.00000	FALSE	FALSE	0.01835	1.00000	1.56881	1.00000	FALSE	FALSE	NA	NA	NA	NA	NA	NA	NA	NA	NA	NA	NA	NA	NA
Env 238	0.00000	1.00000	0.20183	1.00000	FALSE	FALSE	0.00000	1.00000	0.20183	1.00000	FALSE	FALSE	0.00000	1.00000	0.65138	1.00000	FALSE	FALSE	0.00000	1.00000	0.00000	1.00000	FALSE	FALSE	0.00000	1.00000	0.00000	1.00000	FALSE	FALSE	0.00917	1.00000	0.79817	1.00000	FALSE	FALSE	NA	NA	NA	NA	NA	NA	NA	NA	NA	NA	NA	NA	NA
Env 239	0.00000	1.00000	0.19266	1.00000	FALSE	FALSE	0.00000	1.00000	0.19266	1.00000	FALSE	FALSE	0.00000	1.00000	0.65138	1.00000	FALSE	FALSE	0.00000	1.00000	0.00000	1.00000	FALSE	FALSE	0.00000	1.00000	0.00000	1.00000	FALSE	FALSE	0.00000	1.00000	0.08257	1.00000	FALSE	FALSE	NA	NA	NA	NA	NA	NA	NA	NA	NA	NA	NA	NA	NA
Env 240	0.00000	1.00000	0.19266	1.00000	FALSE	FALSE	0.00000	1.00000	0.19266	1.00000	FALSE	FALSE	0.00000	1.00000	0.65138	1.00000	FALSE	FALSE	0.00000	1.00000	0.00000	1.00000	FALSE	FALSE	0.00000	1.00000	0.00000	1.00000	FALSE	FALSE	0.00000	1.00000	0.36697	1.00000	FALSE	FALSE	NA	NA	NA	NA	NA	NA	NA	NA	NA	NA	NA	NA	NA
Env 241	0.00000	1.00000	0.39450	1.00000	FALSE	FALSE	0.00000	1.00000	0.39450	1.00000	FALSE	FALSE	0.00000	1.00000	0.26606	1.00000	FALSE	FALSE	0.00000	1.00000	0.00000	1.00000	FALSE	FALSE	0.00000	1.00000	0.00000	1.00000	FALSE	FALSE	0.00000	1.00000	1.00000	1.00000	FALSE	FALSE	NA	NA	NA	NA	NA	NA	NA	NA	NA	NA	NA	NA	NA
Env 242	0.00000	1.00000	0.39450	1.00000	FALSE	FALSE	0.00000	1.00000	0.39450	1.00000	FALSE	FALSE	0.00000	1.00000	0.24771	1.00000	FALSE	FALSE	0.00000	1.00000	0.00000	1.00000	FALSE	FALSE	0.00000	1.00000	0.00000	1.00000	FALSE	FALSE	0.00000	1.00000	1.63303	1.00000	FALSE	FALSE	NA	NA	NA	NA	NA	NA	NA	NA	NA	NA	NA	NA	NA
Env 243	0.06422	1.00000	1.16514	1.00000	FALSE	FALSE	0.06422	0.99991	1.16514	0.99188	FALSE	FALSE	0.06422	0.99977	0.86239	1.00000	FALSE	FALSE	0.00000	1.00000	0.00000	1.00000	FALSE	FALSE	0.00000	1.00000	0.00000	1.00000	FALSE	FALSE	0.00000	1.00000	2.25688	1.00000	FALSE	FALSE	NA	NA	NA	NA	NA	NA	NA	NA	NA	NA	NA	NA	NA
Env 244	0.06422	1.00000	1.81651	0.42589	FALSE	FALSE	0.06422	0.99991	1.81651	0.00040	FALSE	TRUE	0.07339	0.99928	1.34862	0.98782	FALSE	FALSE	0.00000	1.00000	0.00000	1.00000	FALSE	FALSE	0.00000	1.00000	0.00000	1.00000	FALSE	FALSE	0.00000	1.00000	2.62385	1.00000	FALSE	FALSE	NA	NA	NA	NA	NA	NA	NA	NA	NA	NA	NA	NA	NA
Env 245	0.06422	1.00000	1.84404	0.34237	FALSE	FALSE	0.06422	0.99991	1.84404	0.00017	FALSE	TRUE	0.07339	0.99928	1.37615	0.97760	FALSE	FALSE	0.00000	1.00000	0.00000	1.00000	FALSE	FALSE	0.00000	1.00000	0.00000	1.00000	FALSE	FALSE	0.00000	1.00000	2.62385	1.00000	FALSE	FALSE	NA	NA	NA	NA	NA	NA	NA	NA	NA	NA	NA	NA	NA
Env 246	0.06422	1.00000	1.67890	0.82253	FALSE	FALSE	0.06422	0.99991	1.67890	0.01378	FALSE	TRUE	0.07339	0.99928	1.35780	0.98498	FALSE	FALSE	0.00000	1.00000	0.00000	1.00000	FALSE	FALSE	0.00000	1.00000	0.00000	1.00000	FALSE	FALSE	0.00000	1.00000	2.62385	1.00000	FALSE	FALSE	NA	NA	NA	NA	NA	NA	NA	NA	NA	NA	NA	NA	NA
Env 247	0.06422	1.00000	1.67890	0.82253	FALSE	FALSE	0.06422	0.99991	1.67890	0.01378	FALSE	TRUE	0.07339	0.99928	1.38532	0.97290	FALSE	FALSE	0.00000	1.00000	0.00000	1.00000	FALSE	FALSE	0.00000	1.00000	0.00000	1.00000	FALSE	FALSE	0.00000	1.00000	2.62385	1.00000	FALSE	FALSE	NA	NA	NA	NA	NA	NA	NA	NA	NA	NA	NA	NA	NA
Env 248	0.06422	1.00000	1.67890	0.82253	FALSE	FALSE	0.06422	0.99991	1.67890	0.01378	FALSE	TRUE	0.07339	0.99928	1.38532	0.97290	FALSE	FALSE	0.00000	1.00000	0.00000	1.00000	FALSE	FALSE	0.00000	1.00000	0.00000	1.00000	FALSE	FALSE	0.00000	1.00000	2.62385	1.00000	FALSE	FALSE	NA	NA	NA	NA	NA	NA	NA	NA	NA	NA	NA	NA	NA
Env 249	0.06422	1.00000	1.73394	0.68331	FALSE	FALSE	0.06422	0.99991	1.73394	0.00381	FALSE	TRUE	0.07339	0.99928	1.44037	0.92525	FALSE	FALSE	0.00000	1.00000	0.00000	1.00000	FALSE	FALSE	0.00000	1.00000	0.00000	1.00000	FALSE	FALSE	0.00000	1.00000	2.62385	1.00000	FALSE	FALSE	NA	NA	NA	NA	NA	NA	NA	NA	NA	NA	NA	NA	NA
Env 250	0.06422	1.00000	1.50459	0.99124	FALSE	FALSE	0.06422	0.99991	1.50459	0.24227	FALSE	FALSE	0.07339	0.99928	1.22936	0.99957	FALSE	FALSE	0.00000	1.00000	0.00000	1.00000	FALSE	FALSE	0.00000	1.00000	0.00000	1.00000	FALSE	FALSE	0.00000	1.00000	2.62385	1.00000	FALSE	FALSE	NA	NA	NA	NA	NA	NA	NA	NA	NA	NA	NA	NA	NA
Env 251	0.06422	1.00000	1.70642	0.75818	FALSE	FALSE	0.06422	0.99991	1.70642	0.00742	FALSE	TRUE	0.07339	0.99928	1.62385	0.44763	FALSE	FALSE	0.00000	1.00000	0.00000	1.00000	FALSE	FALSE	0.00000	1.00000	0.00000	1.00000	FALSE	FALSE	0.00000	1.00000	2.62385	1.00000	FALSE	FALSE	NA	NA	NA	NA	NA	NA	NA	NA	NA	NA	NA	NA	NA
Env 252	0.00000	1.00000	1.53211	0.98395	FALSE	FALSE	0.00000	1.00000	1.53211	0.17357	FALSE	FALSE	0.00917	1.00000	1.40367	0.96107	FALSE	FALSE	0.00000	1.00000	0.00000	1.00000	FALSE	FALSE	0.00000	1.00000	0.00000	1.00000	FALSE	FALSE	0.00000	1.00000	2.62385	1.00000	FALSE	FALSE	NA	NA	NA	NA	NA	NA	NA	NA	NA	NA	NA	NA	NA
Env 253	0.00000	1.00000	0.88073	1.00000	FALSE	FALSE	0.00000	1.00000	0.88073	1.00000	FALSE	FALSE	0.00000	1.00000	0.91743	1.00000	FALSE	FALSE	0.00000	1.00000	0.00000	1.00000	FALSE	FALSE	0.00000	1.00000	0.00000	1.00000	FALSE	FALSE	0.00000	1.00000	2.58716	1.00000	FALSE	FALSE	NA	NA	NA	NA	NA	NA	NA	NA	NA	NA	NA	NA	NA
Env 254	0.00000	1.00000	0.85321	1.00000	FALSE	FALSE	0.00000	1.00000	0.85321	1.00000	FALSE	FALSE	0.00000	1.00000	0.88991	1.00000	FALSE	FALSE	0.00000	1.00000	0.00000	1.00000	FALSE	FALSE	0.00000	1.00000	0.00000	1.00000	FALSE	FALSE	0.00000	1.00000	2.55046	1.00000	FALSE	FALSE	NA	NA	NA	NA	NA	NA	NA	NA	NA	NA	NA	NA	NA
Env 255	0.00000	1.00000	0.87156	1.00000	FALSE	FALSE	0.00000	1.00000	0.87156	1.00000	FALSE	FALSE	0.00000	1.00000	0.90826	1.00000	FALSE	FALSE	0.00000	1.00000	0.00000	1.00000	FALSE	FALSE	0.00000	1.00000	0.00000	1.00000	FALSE	FALSE	0.00000	1.00000	2.25688	1.00000	FALSE	FALSE	NA	NA	NA	NA	NA	NA	NA	NA	NA	NA	NA	NA	NA
Env 256	0.00000	1.00000	0.87156	1.00000	FALSE	FALSE	0.00000	1.00000	0.87156	1.00000	FALSE	FALSE	0.00000	1.00000	0.88073	1.00000	FALSE	FALSE	0.00000	1.00000	0.00000	1.00000	FALSE	FALSE	0.00000	1.00000	0.00000	1.00000	FALSE	FALSE	0.00000	1.00000	1.62385	1.00000	FALSE	FALSE	NA	NA	NA	NA	NA	NA	NA	NA	NA	NA	NA	NA	NA
Env 257	0.00000	1.00000	0.93578	1.00000	FALSE	FALSE	0.00000	1.00000	0.93578	1.00000	FALSE	FALSE	0.00000	1.00000	0.94495	1.00000	FALSE	FALSE	0.00000	1.00000	0.00000	1.00000	FALSE	FALSE	0.00000	1.00000	0.00000	1.00000	FALSE	FALSE	0.00000	1.00000	1.51376	1.00000	FALSE	FALSE	NA	NA	NA	NA	NA	NA	NA	NA	NA	NA	NA	NA	NA
Env 258	0.00000	1.00000	0.90826	1.00000	FALSE	FALSE	0.00000	1.00000	0.90826	1.00000	FALSE	FALSE	0.00000	1.00000	0.91743	1.00000	FALSE	FALSE	0.00000	1.00000	0.00000	1.00000	FALSE	FALSE	0.00000	1.00000	0.00000	1.00000	FALSE	FALSE	0.00000	1.00000	0.96330	1.00000	FALSE	FALSE	NA	NA	NA	NA	NA	NA	NA	NA	NA	NA	NA	NA	NA
Env 259	0.00000	1.00000	1.60550	0.93697	FALSE	FALSE	0.00000	1.00000	1.60550	0.05746	FALSE	FALSE	0.00000	1.00000	1.59633	0.54004	FALSE	FALSE	0.00000	1.00000	0.00000	1.00000	FALSE	FALSE	0.00000	1.00000	0.00000	1.00000	FALSE	FALSE	0.00000	1.00000	0.60550	1.00000	FALSE	FALSE	NA	NA	NA	NA	NA	NA	NA	NA	NA	NA	NA	NA	NA
Env 260	0.00000	1.00000	2.11009	0.00668	FALSE	TRUE	0.00000	1.00000	2.11009	0.00000	FALSE	TRUE	0.00000	1.00000	1.90826	0.00690	FALSE	TRUE	0.00000	1.00000	0.00000	1.00000	FALSE	FALSE	0.00000	1.00000	0.00000	1.00000	FALSE	FALSE	0.00000	1.00000	0.60550	1.00000	FALSE	FALSE	NA	NA	NA	NA	NA	NA	NA	NA	NA	NA	NA	NA	NA
Env 261	0.00000	1.00000	1.51376	0.98922	FALSE	FALSE	0.00000	1.00000	1.51376	0.21783	FALSE	FALSE	0.00000	1.00000	1.51376	0.78956	FALSE	FALSE	0.00000	1.00000	0.00000	1.00000	FALSE	FALSE	0.00000	1.00000	0.00000	1.00000	FALSE	FALSE	0.00000	1.00000	0.60550	1.00000	FALSE	FALSE	NA	NA	NA	NA	NA	NA	NA	NA	NA	NA	NA	NA	NA
Env 262	0.00000	1.00000	1.54128	0.98059	FALSE	FALSE	0.00000	1.00000	1.54128	0.15381	FALSE	FALSE	0.00000	1.00000	1.51376	0.78956	FALSE	FALSE	0.00000	1.00000	0.00000	1.00000	FALSE	FALSE	0.00000	1.00000	0.00000	1.00000	FALSE	FALSE	0.00000	1.00000	0.60550	1.00000	FALSE	FALSE	NA	NA	NA	NA	NA	NA	NA	NA	NA	NA	NA	NA	NA
Env 263	0.00000	1.00000	1.63303	0.90355	FALSE	FALSE	0.00000	1.00000	1.63303	0.03494	FALSE	TRUE	0.00000	1.00000	1.51376	0.78956	FALSE	FALSE	0.00000	1.00000	0.00000	1.00000	FALSE	FALSE	0.00000	1.00000	0.00000	1.00000	FALSE	FALSE	0.00000	1.00000	0.60550	1.00000	FALSE	FALSE	NA	NA	NA	NA	NA	NA	NA	NA	NA	NA	NA	NA	NA
Env 264	0.00000	1.00000	2.35780	0.00001	FALSE	TRUE	0.00000	1.00000	2.35780	0.00000	FALSE	TRUE	0.00000	1.00000	2.35780	0.00000	FALSE	TRUE	0.00000	1.00000	0.00000	1.00000	FALSE	FALSE	0.00000	1.00000	0.00000	1.00000	FALSE	FALSE	0.00000	1.00000	0.60550	1.00000	FALSE	FALSE	NA	NA	NA	NA	NA	NA	NA	NA	NA	NA	NA	NA	NA
Env 265	0.00000	1.00000	2.65138	0.00000	FALSE	TRUE	0.00000	1.00000	2.65138	0.00000	FALSE	TRUE	0.00000	1.00000	2.40367	0.00000	FALSE	TRUE	0.00000	1.00000	0.00000	1.00000	FALSE	FALSE	0.00000	1.00000	0.00000	1.00000	FALSE	FALSE	0.00000	1.00000	0.60550	1.00000	FALSE	FALSE	NA	NA	NA	NA	NA	NA	NA	NA	NA	NA	NA	NA	NA
Env 266	0.00000	1.00000	2.58716	0.00000	FALSE	TRUE	0.00000	1.00000	2.58716	0.00000	FALSE	TRUE	0.00000	1.00000	2.33945	0.00000	FALSE	TRUE	0.00000	1.00000	0.00000	1.00000	FALSE	FALSE	0.00000	1.00000	0.00000	1.00000	FALSE	FALSE	0.00000	1.00000	0.60550	1.00000	FALSE	FALSE	NA	NA	NA	NA	NA	NA	NA	NA	NA	NA	NA	NA	NA
Env 267	0.13761	0.99893	2.69725	0.00000	FALSE	TRUE	0.13761	0.93840	2.69725	0.00000	FALSE	TRUE	0.13761	0.89920	2.44954	0.00000	FALSE	TRUE	0.00000	1.00000	0.00000	1.00000	FALSE	FALSE	0.00000	1.00000	0.00000	1.00000	FALSE	FALSE	0.00000	1.00000	0.60550	1.00000	FALSE	FALSE	NA	NA	NA	NA	NA	NA	NA	NA	NA	NA	NA	NA	NA
Env 268	0.13761	0.99893	2.13761	0.00365	FALSE	TRUE	0.13761	0.93840	2.14679	0.00000	FALSE	TRUE	0.13761	0.89920	1.89908	0.00845	FALSE	TRUE	0.00000	1.00000	0.00000	1.00000	FALSE	FALSE	0.00000	1.00000	0.00917	1.00000	FALSE	FALSE	0.00000	1.00000	0.60550	1.00000	FALSE	FALSE	NA	NA	NA	NA	NA	NA	NA	NA	NA	NA	NA	NA	NA
Env 269	0.13761	0.99893	1.48624	0.99432	FALSE	FALSE	0.13761	0.93840	1.46789	0.35373	FALSE	FALSE	0.15596	0.78540	1.42202	0.94542	FALSE	FALSE	0.00000	1.00000	0.00000	1.00000	FALSE	FALSE	0.00000	1.00000	0.01835	1.00000	FALSE	FALSE	0.00000	1.00000	0.60550	1.00000	FALSE	FALSE	NA	NA	NA	NA	NA	NA	NA	NA	NA	NA	NA	NA	NA
Env 270	0.13761	0.99893	1.48624	0.99432	FALSE	FALSE	0.13761	0.93840	1.46789	0.35373	FALSE	FALSE	0.15596	0.78540	1.42202	0.94542	FALSE	FALSE	0.00000	1.00000	0.00000	1.00000	FALSE	FALSE	0.00000	1.00000	0.02752	1.00000	FALSE	FALSE	0.00000	1.00000	0.60550	1.00000	FALSE	FALSE	NA	NA	NA	NA	NA	NA	NA	NA	NA	NA	NA	NA	NA
Env 271	0.13761	0.99893	1.45872	0.99716	FALSE	FALSE	0.13761	0.93840	1.44037	0.44798	FALSE	FALSE	0.15596	0.78540	1.43119	0.93594	FALSE	FALSE	0.00000	1.00000	0.00000	1.00000	FALSE	FALSE	0.00000	1.00000	0.08257	1.00000	FALSE	FALSE	0.00000	1.00000	0.60550	1.00000	FALSE	FALSE	NA	NA	NA	NA	NA	NA	NA	NA	NA	NA	NA	NA	NA
Env 272	0.13761	0.99893	1.36697	0.99981	FALSE	FALSE	0.13761	0.93840	1.39450	0.61029	FALSE	FALSE	0.15596	0.78540	1.50459	0.81162	FALSE	FALSE	0.00000	1.00000	0.00000	1.00000	FALSE	FALSE	0.00000	1.00000	0.08257	1.00000	FALSE	FALSE	0.00000	1.00000	0.09174	1.00000	FALSE	FALSE	NA	NA	NA	NA	NA	NA	NA	NA	NA	NA	NA	NA	NA
Env 273	0.13761	0.99893	0.62385	1.00000	FALSE	FALSE	0.13761	0.93840	0.65138	1.00000	FALSE	FALSE	0.15596	0.78540	0.64220	1.00000	FALSE	FALSE	0.00000	1.00000	0.00000	1.00000	FALSE	FALSE	0.00000	1.00000	0.08257	1.00000	FALSE	FALSE	0.00000	1.00000	0.02752	1.00000	FALSE	FALSE	NA	NA	NA	NA	NA	NA	NA	NA	NA	NA	NA	NA	NA
Env 274	0.13761	0.99893	1.25688	1.00000	FALSE	FALSE	0.13761	0.93840	0.54128	1.00000	FALSE	FALSE	0.15596	0.78540	0.94495	1.00000	FALSE	FALSE	0.00000	1.00000	0.00000	1.00000	FALSE	FALSE	0.00000	1.00000	0.08257	1.00000	FALSE	FALSE	0.00000	1.00000	0.73394	1.00000	FALSE	FALSE	NA	NA	NA	NA	NA	NA	NA	NA	NA	NA	NA	NA	NA
Env 275	0.13761	0.99893	1.25688	1.00000	FALSE	FALSE	0.13761	0.93840	0.54128	1.00000	FALSE	FALSE	0.15596	0.78540	0.94495	1.00000	FALSE	FALSE	0.00000	1.00000	0.00000	1.00000	FALSE	FALSE	0.00000	1.00000	0.08257	1.00000	FALSE	FALSE	0.00000	1.00000	1.69725	1.00000	FALSE	FALSE	NA	NA	NA	NA	NA	NA	NA	NA	NA	NA	NA	NA	NA
Env 276	0.02752	1.00000	1.32110	0.99996	FALSE	FALSE	0.02752	1.00000	0.60550	1.00000	FALSE	FALSE	0.04587	0.99998	0.83486	1.00000	FALSE	FALSE	0.00000	1.00000	0.00000	1.00000	FALSE	FALSE	0.00000	1.00000	1.13761	1.00000	FALSE	FALSE	0.00000	1.00000	2.40367	1.00000	FALSE	FALSE	NA	NA	NA	NA	NA	NA	NA	NA	NA	NA	NA	NA	NA
Env 277	0.02752	1.00000	1.75229	0.62877	FALSE	FALSE	0.02752	1.00000	1.02752	0.99991	FALSE	FALSE	0.11009	0.97979	1.11927	0.99999	FALSE	FALSE	0.00000	1.00000	0.00000	1.00000	FALSE	FALSE	0.00000	1.00000	1.13761	1.00000	FALSE	FALSE	0.00000	1.00000	2.76147	1.00000	FALSE	FALSE	NA	NA	NA	NA	NA	NA	NA	NA	NA	NA	NA	NA	NA
Env 278	0.02752	1.00000	1.77982	0.54260	FALSE	FALSE	0.02752	1.00000	1.08257	0.99931	FALSE	FALSE	0.09174	0.99534	1.29358	0.99698	FALSE	FALSE	0.00000	1.00000	0.00000	1.00000	FALSE	FALSE	0.00000	1.00000	1.13761	1.00000	FALSE	FALSE	0.33028	1.00000	3.22018	1.00000	FALSE	FALSE	NA	NA	NA	NA	NA	NA	NA	NA	NA	NA	NA	NA	NA
Env 279	0.02752	1.00000	1.77982	0.54260	FALSE	FALSE	0.02752	1.00000	1.08257	0.99931	FALSE	FALSE	0.09174	0.99534	1.29358	0.99698	FALSE	FALSE	0.00000	1.00000	0.00000	1.00000	FALSE	FALSE	0.88991	0.54240	3.67890	1.00000	FALSE	FALSE	0.66055	1.00000	4.26606	1.00000	FALSE	FALSE	NA	NA	NA	NA	NA	NA	NA	NA	NA	NA	NA	NA	NA
Env 280	0.02752	1.00000	2.00000	0.05167	FALSE	FALSE	0.02752	1.00000	1.30275	0.86758	FALSE	FALSE	0.09174	0.99534	1.50459	0.81162	FALSE	FALSE	0.00000	1.00000	0.00000	1.00000	FALSE	FALSE	2.24771	0.00000	7.12844	0.00000	TRUE	TRUE	1.02752	0.99955	6.31193	1.00000	FALSE	FALSE	NA	NA	NA	NA	NA	NA	NA	NA	NA	NA	NA	NA	NA
Env 281	0.02752	1.00000	2.00000	0.05167	FALSE	FALSE	0.02752	1.00000	1.25688	0.93816	FALSE	FALSE	0.09174	0.99534	1.98165	0.00116	FALSE	TRUE	0.00000	1.00000	0.00000	1.00000	FALSE	FALSE	3.63303	0.00000	10.57798	0.00000	TRUE	TRUE	1.44037	0.29217	8.55963	0.74208	FALSE	FALSE	NA	NA	NA	NA	NA	NA	NA	NA	NA	NA	NA	NA	NA
Env 282	0.59633	0.00000	2.65138	0.00000	TRUE	TRUE	0.59633	0.00000	1.90826	0.00002	TRUE	TRUE	0.09174	0.99534	2.04587	0.00019	FALSE	TRUE	0.00000	1.00000	0.00000	1.00000	FALSE	FALSE	5.01835	0.00000	14.02752	0.00000	TRUE	TRUE	1.83486	0.00005	10.59633	0.00000	TRUE	TRUE	NA	NA	NA	NA	NA	NA	NA	NA	NA	NA	NA	NA	NA
Env 283	0.59633	0.00000	1.90826	0.18053	TRUE	FALSE	0.59633	0.00000	1.90826	0.00002	TRUE	TRUE	0.09174	0.99534	1.69725	0.22820	FALSE	FALSE	0.00000	1.00000	0.00000	1.00000	FALSE	FALSE	6.28440	0.00000	17.03670	0.00000	TRUE	TRUE	2.17431	0.00000	12.33028	0.00000	TRUE	TRUE	NA	NA	NA	NA	NA	NA	NA	NA	NA	NA	NA	NA	NA
Env 284	0.59633	0.00000	1.91743	0.16222	TRUE	FALSE	0.59633	0.00000	1.91743	0.00001	TRUE	TRUE	0.09174	0.99534	1.70642	0.20587	FALSE	FALSE	0.00000	1.00000	0.00000	1.00000	FALSE	FALSE	6.28440	0.00000	17.02752	0.00000	TRUE	TRUE	2.50459	0.00000	13.66055	0.00000	TRUE	TRUE	NA	NA	NA	NA	NA	NA	NA	NA	NA	NA	NA	NA	NA
Env 285	0.56881	0.00000	1.73394	0.68331	TRUE	FALSE	0.56881	0.00000	1.71560	0.00597	TRUE	TRUE	0.06422	0.99977	1.67890	0.27682	FALSE	FALSE	0.00000	1.00000	0.00000	1.00000	FALSE	FALSE	6.28440	0.00000	17.01835	0.00000	TRUE	TRUE	2.50459	0.00000	14.01835	0.00000	TRUE	TRUE	NA	NA	NA	NA	NA	NA	NA	NA	NA	NA	NA	NA	NA
Env 286	0.56881	0.00000	1.66972	0.84139	TRUE	FALSE	0.56881	0.00000	1.76147	0.00187	TRUE	TRUE	0.00000	1.00000	1.67890	0.27682	FALSE	FALSE	0.00000	1.00000	0.00000	1.00000	FALSE	FALSE	6.28440	0.00000	16.96330	0.00000	TRUE	TRUE	2.50459	0.00000	14.03670	0.00000	TRUE	TRUE	NA	NA	NA	NA	NA	NA	NA	NA	NA	NA	NA	NA	NA
Env 287	0.56881	0.00000	1.77064	0.57171	TRUE	FALSE	0.56881	0.00000	1.85321	0.00013	TRUE	TRUE	0.00000	1.00000	1.27523	0.99820	FALSE	FALSE	0.00000	1.00000	0.00000	1.00000	FALSE	FALSE	6.28440	0.00000	16.96330	0.00000	TRUE	TRUE	2.50459	0.00000	14.04587	0.00000	TRUE	TRUE	NA	NA	NA	NA	NA	NA	NA	NA	NA	NA	NA	NA	NA
Env 288	0.56881	0.00000	1.77064	0.57171	TRUE	FALSE	0.56881	0.00000	1.85321	0.00013	TRUE	TRUE	0.00000	1.00000	1.27523	0.99820	FALSE	FALSE	0.00000	1.00000	0.00000	1.00000	FALSE	FALSE	6.28440	0.00000	16.96330	0.00000	TRUE	TRUE	2.50459	0.00000	14.38532	0.00000	TRUE	TRUE	NA	NA	NA	NA	NA	NA	NA	NA	NA	NA	NA	NA	NA
Env 289	0.56881	0.00000	1.55046	0.97665	TRUE	FALSE	0.56881	0.00000	1.63303	0.03494	TRUE	TRUE	0.00000	1.00000	1.37615	0.97760	FALSE	FALSE	0.00000	1.00000	0.00000	1.00000	FALSE	FALSE	6.28440	0.00000	16.96330	0.00000	TRUE	TRUE	2.50459	0.00000	14.12844	0.00000	TRUE	TRUE	NA	NA	NA	NA	NA	NA	NA	NA	NA	NA	NA	NA	NA
Env 290	0.56881	0.00000	2.40367	0.00000	TRUE	TRUE	0.56881	0.00000	2.47706	0.00000	TRUE	TRUE	0.02752	1.00000	1.27523	0.99820	FALSE	FALSE	0.00000	1.00000	0.00000	1.00000	FALSE	FALSE	6.28440	0.00000	16.96330	0.00000	TRUE	TRUE	2.50459	0.00000	13.57798	0.00000	TRUE	TRUE	NA	NA	NA	NA	NA	NA	NA	NA	NA	NA	NA	NA	NA
Env 291	0.00000	1.00000	1.75229	0.62877	FALSE	FALSE	0.00000	1.00000	1.84404	0.00017	FALSE	TRUE	0.02752	1.00000	1.22936	0.99957	FALSE	FALSE	0.00000	1.00000	0.00000	1.00000	FALSE	FALSE	6.28440	0.00000	15.90826	0.00000	TRUE	TRUE	2.51376	0.00000	13.29358	0.00000	TRUE	TRUE	NA	NA	NA	NA	NA	NA	NA	NA	NA	NA	NA	NA	NA
Env 292	0.00000	1.00000	1.76147	0.60049	FALSE	FALSE	0.00000	1.00000	1.85321	0.00013	FALSE	TRUE	0.02752	1.00000	1.40367	0.96107	FALSE	FALSE	0.00000	1.00000	0.00000	1.00000	FALSE	FALSE	6.28440	0.00000	15.90826	0.00000	TRUE	TRUE	2.51376	0.00000	13.39450	0.00000	TRUE	TRUE	NA	NA	NA	NA	NA	NA	NA	NA	NA	NA	NA	NA	NA
Env 293	0.00000	1.00000	1.75229	0.62877	FALSE	FALSE	0.00000	1.00000	1.84404	0.00017	FALSE	TRUE	0.02752	1.00000	1.42202	0.94542	FALSE	FALSE	0.00000	1.00000	0.00000	1.00000	FALSE	FALSE	6.28440	0.00000	15.91743	0.00000	TRUE	TRUE	2.18349	0.00000	13.39450	0.00000	TRUE	TRUE	NA	NA	NA	NA	NA	NA	NA	NA	NA	NA	NA	NA	NA
Env 294	0.00000	1.00000	1.73394	0.68331	FALSE	FALSE	0.00000	1.00000	1.84404	0.00017	FALSE	TRUE	0.02752	1.00000	1.42202	0.94542	FALSE	FALSE	0.00000	1.00000	0.00000	1.00000	FALSE	FALSE	5.39450	0.00000	13.37615	0.00000	TRUE	TRUE	1.85321	0.00002	13.03670	0.00000	TRUE	TRUE	NA	NA	NA	NA	NA	NA	NA	NA	NA	NA	NA	NA	NA
Env 295	0.00000	1.00000	1.22936	1.00000	FALSE	FALSE	0.00000	1.00000	1.22936	0.96380	FALSE	FALSE	0.02752	1.00000	0.99083	1.00000	FALSE	FALSE	0.00000	1.00000	0.00000	1.00000	FALSE	FALSE	4.03670	0.00000	9.92661	0.00000	TRUE	TRUE	1.84404	0.00003	11.86239	0.00000	TRUE	TRUE	NA	NA	NA	NA	NA	NA	NA	NA	NA	NA	NA	NA	NA
Env 296	0.02752	1.00000	1.36697	0.99981	FALSE	FALSE	0.02752	1.00000	1.37615	0.67207	FALSE	FALSE	0.05505	0.99993	1.28440	0.99766	FALSE	FALSE	0.00000	1.00000	0.00000	1.00000	FALSE	FALSE	2.65138	0.00000	6.47706	0.00000	TRUE	TRUE	1.78899	0.00020	10.35780	0.00000	TRUE	TRUE	NA	NA	NA	NA	NA	NA	NA	NA	NA	NA	NA	NA	NA
Env 297	0.02752	1.00000	1.36697	0.99981	FALSE	FALSE	0.02752	1.00000	1.37615	0.67207	FALSE	FALSE	0.05505	0.99993	1.28440	0.99766	FALSE	FALSE	0.00000	1.00000	0.00000	1.00000	FALSE	FALSE	1.26606	0.00006	3.02752	1.00000	TRUE	FALSE	1.75229	0.00062	8.82569	0.35167	TRUE	FALSE	NA	NA	NA	NA	NA	NA	NA	NA	NA	NA	NA	NA	NA
Env 298	0.02752	1.00000	1.52294	0.98681	FALSE	FALSE	0.02752	1.00000	1.53211	0.17357	FALSE	FALSE	0.05505	0.99993	1.26606	0.99863	FALSE	FALSE	0.00000	1.00000	0.00000	1.00000	FALSE	FALSE	0.00000	1.00000	0.00917	1.00000	FALSE	FALSE	1.77064	0.00036	7.58716	1.00000	TRUE	FALSE	NA	NA	NA	NA	NA	NA	NA	NA	NA	NA	NA	NA	NA
Env 299	0.02752	1.00000	0.69725	1.00000	FALSE	FALSE	0.02752	1.00000	0.71560	1.00000	FALSE	FALSE	0.02752	1.00000	0.81651	1.00000	FALSE	FALSE	0.00000	1.00000	0.00000	1.00000	FALSE	FALSE	0.00000	1.00000	0.00917	1.00000	FALSE	FALSE	1.78899	0.00020	6.75229	1.00000	TRUE	FALSE	NA	NA	NA	NA	NA	NA	NA	NA	NA	NA	NA	NA	NA
Env 300	0.02752	1.00000	0.69725	1.00000	FALSE	FALSE	0.02752	1.00000	0.69725	1.00000	FALSE	FALSE	0.02752	1.00000	0.84404	1.00000	FALSE	FALSE	0.00000	1.00000	0.00000	1.00000	FALSE	FALSE	0.00000	1.00000	0.00917	1.00000	FALSE	FALSE	2.08257	0.00000	6.88073	1.00000	TRUE	FALSE	NA	NA	NA	NA	NA	NA	NA	NA	NA	NA	NA	NA	NA
Env 301	0.02752	1.00000	0.90826	1.00000	FALSE	FALSE	0.02752	1.00000	0.90826	1.00000	FALSE	FALSE	0.02752	1.00000	1.07339	1.00000	FALSE	FALSE	0.00000	1.00000	0.00000	1.00000	FALSE	FALSE	0.00000	1.00000	0.00917	1.00000	FALSE	FALSE	2.44037	0.00000	8.14679	0.98828	TRUE	FALSE	NA	NA	NA	NA	NA	NA	NA	NA	NA	NA	NA	NA	NA
Env 302	0.02752	1.00000	0.92661	1.00000	FALSE	FALSE	0.02752	1.00000	0.92661	1.00000	FALSE	FALSE	0.02752	1.00000	1.04587	1.00000	FALSE	FALSE	0.00000	1.00000	0.00000	1.00000	FALSE	FALSE	0.00000	1.00000	0.00917	1.00000	FALSE	FALSE	2.50459	0.00000	9.58716	0.00051	TRUE	TRUE	NA	NA	NA	NA	NA	NA	NA	NA	NA	NA	NA	NA	NA
Env 303	0.02752	1.00000	1.01835	1.00000	FALSE	FALSE	0.02752	1.00000	1.01835	0.99994	FALSE	FALSE	0.02752	1.00000	1.17431	0.99994	FALSE	FALSE	0.00000	1.00000	0.00000	1.00000	FALSE	FALSE	0.00000	1.00000	0.00917	1.00000	FALSE	FALSE	3.00917	0.00000	11.21101	0.00000	TRUE	TRUE	NA	NA	NA	NA	NA	NA	NA	NA	NA	NA	NA	NA	NA
Env 304	0.02752	1.00000	1.01835	1.00000	FALSE	FALSE	0.02752	1.00000	1.01835	0.99994	FALSE	FALSE	0.02752	1.00000	1.17431	0.99994	FALSE	FALSE	0.00000	1.00000	0.00000	1.00000	FALSE	FALSE	0.00000	1.00000	0.00917	1.00000	FALSE	FALSE	3.52294	0.00000	12.69725	0.00000	TRUE	TRUE	NA	NA	NA	NA	NA	NA	NA	NA	NA	NA	NA	NA	NA
Env 305	0.00000	1.00000	0.71560	1.00000	FALSE	FALSE	0.00000	1.00000	0.71560	1.00000	FALSE	FALSE	0.00000	1.00000	1.20183	0.99983	FALSE	FALSE	0.00000	1.00000	0.00000	1.00000	FALSE	FALSE	0.00000	1.00000	0.00917	1.00000	FALSE	FALSE	3.56881	0.00000	13.97248	0.00000	TRUE	TRUE	NA	NA	NA	NA	NA	NA	NA	NA	NA	NA	NA	NA	NA
Env 306	0.00000	1.00000	0.88073	1.00000	FALSE	FALSE	0.00000	1.00000	0.72477	1.00000	FALSE	FALSE	0.00000	1.00000	1.20183	0.99983	FALSE	FALSE	0.00000	1.00000	0.00000	1.00000	FALSE	FALSE	0.00000	1.00000	0.00917	1.00000	FALSE	FALSE	3.56881	0.00000	14.85321	0.00000	TRUE	TRUE	NA	NA	NA	NA	NA	NA	NA	NA	NA	NA	NA	NA	NA
Env 307	0.00000	1.00000	0.92661	1.00000	FALSE	FALSE	0.00000	1.00000	1.22018	0.97012	FALSE	FALSE	0.00000	1.00000	1.55046	0.68807	FALSE	FALSE	0.00000	1.00000	0.00000	1.00000	FALSE	FALSE	0.00000	1.00000	0.00917	1.00000	FALSE	FALSE	3.57798	0.00000	14.68807	0.00000	TRUE	TRUE	NA	NA	NA	NA	NA	NA	NA	NA	NA	NA	NA	NA	NA
Env 308	0.00000	1.00000	0.92661	1.00000	FALSE	FALSE	0.00000	1.00000	1.40367	0.57831	FALSE	FALSE	0.00000	1.00000	1.62385	0.44763	FALSE	FALSE	0.00000	1.00000	0.06422	1.00000	FALSE	FALSE	0.00000	1.00000	0.00000	1.00000	FALSE	FALSE	3.57798	0.00000	14.52294	0.00000	TRUE	TRUE	NA	NA	NA	NA	NA	NA	NA	NA	NA	NA	NA	NA	NA
Env 309	0.00000	1.00000	0.92661	1.00000	FALSE	FALSE	0.00000	1.00000	1.40367	0.57831	FALSE	FALSE	0.00000	1.00000	1.57798	0.60104	FALSE	FALSE	0.00000	1.00000	0.06422	1.00000	FALSE	FALSE	0.00000	1.00000	0.00000	1.00000	FALSE	FALSE	3.57798	0.00000	13.83486	0.00000	TRUE	TRUE	NA	NA	NA	NA	NA	NA	NA	NA	NA	NA	NA	NA	NA
Env 310	0.00000	1.00000	0.52294	1.00000	FALSE	FALSE	0.00000	1.00000	1.00000	0.99997	FALSE	FALSE	0.00000	1.00000	1.17431	0.99994	FALSE	FALSE	0.00000	1.00000	0.06422	1.00000	FALSE	FALSE	0.00000	1.00000	0.00000	1.00000	FALSE	FALSE	3.22018	0.00000	12.96330	0.00000	TRUE	TRUE	NA	NA	NA	NA	NA	NA	NA	NA	NA	NA	NA	NA	NA
Env 311	0.00000	1.00000	0.78899	1.00000	FALSE	FALSE	0.00000	1.00000	1.26606	0.92706	FALSE	FALSE	0.00000	1.00000	1.17431	0.99994	FALSE	FALSE	0.00000	1.00000	0.06422	1.00000	FALSE	FALSE	0.00000	1.00000	0.00000	1.00000	FALSE	FALSE	2.89908	0.00000	13.60550	0.00000	TRUE	TRUE	NA	NA	NA	NA	NA	NA	NA	NA	NA	NA	NA	NA	NA
Env 312	0.00000	1.00000	0.80734	1.00000	FALSE	FALSE	0.00000	1.00000	1.28440	0.90047	FALSE	FALSE	0.00000	1.00000	1.15596	0.99997	FALSE	FALSE	0.00000	1.00000	0.06422	1.00000	FALSE	FALSE	0.00000	1.00000	0.00000	1.00000	FALSE	FALSE	3.23853	0.00000	14.95413	0.00000	TRUE	TRUE	NA	NA	NA	NA	NA	NA	NA	NA	NA	NA	NA	NA	NA
Env 313	0.00000	1.00000	0.80734	1.00000	FALSE	FALSE	0.00000	1.00000	1.28440	0.90047	FALSE	FALSE	0.00000	1.00000	1.20183	0.99983	FALSE	FALSE	0.00000	1.00000	0.06422	1.00000	FALSE	FALSE	0.00000	1.00000	0.00000	1.00000	FALSE	FALSE	3.68807	0.00000	17.09174	0.00000	TRUE	TRUE	NA	NA	NA	NA	NA	NA	NA	NA	NA	NA	NA	NA	NA
Env 314	0.00000	1.00000	0.84404	1.00000	FALSE	FALSE	0.00000	1.00000	1.32110	0.82807	FALSE	FALSE	0.00000	1.00000	0.95413	1.00000	FALSE	FALSE	0.00000	1.00000	0.06422	1.00000	FALSE	FALSE	0.00000	1.00000	0.00000	1.00000	FALSE	FALSE	4.20183	0.00000	19.22936	0.00000	TRUE	TRUE	NA	NA	NA	NA	NA	NA	NA	NA	NA	NA	NA	NA	NA
Env 315	0.00000	1.00000	0.73394	1.00000	FALSE	FALSE	0.00000	1.00000	1.36697	0.70149	FALSE	FALSE	0.00000	1.00000	1.08257	1.00000	FALSE	FALSE	0.00000	1.00000	0.06422	1.00000	FALSE	FALSE	0.00000	1.00000	0.00000	1.00000	FALSE	FALSE	4.71560	0.00000	21.06422	0.00000	TRUE	TRUE	NA	NA	NA	NA	NA	NA	NA	NA	NA	NA	NA	NA	NA
Env 315a	0.00000	1.00000	0.53211	1.00000	FALSE	FALSE	0.00000	1.00000	0.71560	1.00000	FALSE	FALSE	0.00000	1.00000	0.43119	1.00000	FALSE	FALSE	0.00000	1.00000	0.06422	1.00000	FALSE	FALSE	0.00000	1.00000	0.00000	1.00000	FALSE	FALSE	4.35780	0.00000	19.77982	0.00000	TRUE	TRUE	NA	NA	NA	NA	NA	NA	NA	NA	NA	NA	NA	NA	NA
Env 316	0.02752	1.00000	0.61468	1.00000	FALSE	FALSE	0.02752	1.00000	0.61468	1.00000	FALSE	FALSE	0.00000	1.00000	0.95413	1.00000	FALSE	FALSE	0.00000	1.00000	0.06422	1.00000	FALSE	FALSE	0.00000	1.00000	0.00000	1.00000	FALSE	FALSE	4.31193	0.00000	20.00000	0.00000	TRUE	TRUE	NA	NA	NA	NA	NA	NA	NA	NA	NA	NA	NA	NA	NA
Env 316a	0.02752	1.00000	0.61468	1.00000	FALSE	FALSE	0.02752	1.00000	0.61468	1.00000	FALSE	FALSE	0.00000	1.00000	0.95413	1.00000	FALSE	FALSE	0.00000	1.00000	0.06422	1.00000	FALSE	FALSE	0.00000	1.00000	0.00000	1.00000	FALSE	FALSE	3.80734	0.00000	18.02752	0.00000	TRUE	TRUE	NA	NA	NA	NA	NA	NA	NA	NA	NA	NA	NA	NA	NA
Env 317	0.02752	1.00000	0.66055	1.00000	FALSE	FALSE	0.02752	1.00000	0.66055	1.00000	FALSE	FALSE	0.00000	1.00000	1.01835	1.00000	FALSE	FALSE	0.00000	1.00000	0.06422	1.00000	FALSE	FALSE	0.00000	1.00000	0.00000	1.00000	FALSE	FALSE	3.32110	0.00000	17.11009	0.00000	TRUE	TRUE	NA	NA	NA	NA	NA	NA	NA	NA	NA	NA	NA	NA	NA
Env 318	0.02752	1.00000	0.52294	1.00000	FALSE	FALSE	0.02752	1.00000	0.52294	1.00000	FALSE	FALSE	0.00000	1.00000	1.01835	1.00000	FALSE	FALSE	0.00000	1.00000	0.06422	1.00000	FALSE	FALSE	0.00000	1.00000	0.00000	1.00000	FALSE	FALSE	3.28440	0.00000	15.81651	0.00000	TRUE	TRUE	NA	NA	NA	NA	NA	NA	NA	NA	NA	NA	NA	NA	NA
Env 319	0.02752	1.00000	0.84404	1.00000	FALSE	FALSE	0.02752	1.00000	0.84404	1.00000	FALSE	FALSE	0.00000	1.00000	1.17431	0.99994	FALSE	FALSE	0.00000	1.00000	0.06422	1.00000	FALSE	FALSE	0.00000	1.00000	0.00000	1.00000	FALSE	FALSE	3.62385	0.00000	15.15596	0.00000	TRUE	TRUE	NA	NA	NA	NA	NA	NA	NA	NA	NA	NA	NA	NA	NA
Env 320	0.02752	1.00000	0.85321	1.00000	FALSE	FALSE	0.02752	1.00000	0.85321	1.00000	FALSE	FALSE	0.00000	1.00000	1.40367	0.96107	FALSE	FALSE	0.00000	1.00000	0.06422	1.00000	FALSE	FALSE	0.00000	1.00000	0.00000	1.00000	FALSE	FALSE	3.96330	0.00000	16.37615	0.00000	TRUE	TRUE	NA	NA	NA	NA	NA	NA	NA	NA	NA	NA	NA	NA	NA
Env 321	0.02752	1.00000	0.80734	1.00000	FALSE	FALSE	0.02752	1.00000	0.80734	1.00000	FALSE	FALSE	0.00000	1.00000	1.33028	0.99214	FALSE	FALSE	0.00000	1.00000	0.00000	1.00000	FALSE	FALSE	0.00000	1.00000	0.00000	1.00000	FALSE	FALSE	4.32110	0.00000	17.83486	0.00000	TRUE	TRUE	NA	NA	NA	NA	NA	NA	NA	NA	NA	NA	NA	NA	NA
Env 321a	0.02752	1.00000	0.75229	1.00000	FALSE	FALSE	0.02752	1.00000	0.75229	1.00000	FALSE	FALSE	0.00000	1.00000	1.20183	0.99983	FALSE	FALSE	0.00000	1.00000	0.00000	1.00000	FALSE	FALSE	0.00000	1.00000	0.00000	1.00000	FALSE	FALSE	4.67890	0.00000	19.62385	0.00000	TRUE	TRUE	NA	NA	NA	NA	NA	NA	NA	NA	NA	NA	NA	NA	NA
Env 322	0.04587	1.00000	0.84404	1.00000	FALSE	FALSE	0.04587	0.99999	0.84404	1.00000	FALSE	FALSE	0.00000	1.00000	1.20183	0.99983	FALSE	FALSE	0.00000	1.00000	0.00000	1.00000	FALSE	FALSE	0.00000	1.00000	0.00000	1.00000	FALSE	FALSE	5.08257	0.00000	21.99083	0.00000	TRUE	TRUE	NA	NA	NA	NA	NA	NA	NA	NA	NA	NA	NA	NA	NA
Env 322a	0.01835	1.00000	0.73394	1.00000	FALSE	FALSE	0.01835	1.00000	0.73394	1.00000	FALSE	FALSE	0.00000	1.00000	0.60550	1.00000	FALSE	FALSE	0.00000	1.00000	0.00000	1.00000	FALSE	FALSE	0.00000	1.00000	0.00000	1.00000	FALSE	FALSE	5.04587	0.00000	20.60550	0.00000	TRUE	TRUE	NA	NA	NA	NA	NA	NA	NA	NA	NA	NA	NA	NA	NA
Env 323	0.01835	1.00000	0.73394	1.00000	FALSE	FALSE	0.01835	1.00000	0.73394	1.00000	FALSE	FALSE	0.00000	1.00000	0.60550	1.00000	FALSE	FALSE	0.00000	1.00000	0.00000	1.00000	FALSE	FALSE	0.00000	1.00000	0.00000	1.00000	FALSE	FALSE	4.75229	0.00000	21.29358	0.00000	TRUE	TRUE	NA	NA	NA	NA	NA	NA	NA	NA	NA	NA	NA	NA	NA
Env 324	0.01835	1.00000	0.69725	1.00000	FALSE	FALSE	0.01835	1.00000	0.69725	1.00000	FALSE	FALSE	0.00000	1.00000	0.63303	1.00000	FALSE	FALSE	0.00000	1.00000	0.00000	1.00000	FALSE	FALSE	0.00000	1.00000	0.00000	1.00000	FALSE	FALSE	4.43119	0.00000	20.31193	0.00000	TRUE	TRUE	NA	NA	NA	NA	NA	NA	NA	NA	NA	NA	NA	NA	NA
Env 324a	0.01835	1.00000	0.55046	1.00000	FALSE	FALSE	0.01835	1.00000	0.55046	1.00000	FALSE	FALSE	0.00000	1.00000	0.63303	1.00000	FALSE	FALSE	0.00000	1.00000	0.00000	1.00000	FALSE	FALSE	0.00000	1.00000	0.00000	1.00000	FALSE	FALSE	3.56881	0.00000	17.67890	0.00000	TRUE	TRUE	NA	NA	NA	NA	NA	NA	NA	NA	NA	NA	NA	NA	NA
Env 325	0.01835	1.00000	0.16514	1.00000	FALSE	FALSE	0.01835	1.00000	0.16514	1.00000	FALSE	FALSE	0.02752	1.00000	0.41284	1.00000	FALSE	FALSE	0.00000	1.00000	0.00000	1.00000	FALSE	FALSE	0.00000	1.00000	0.00000	1.00000	FALSE	FALSE	3.48624	0.00000	17.11927	0.00000	TRUE	TRUE	NA	NA	NA	NA	NA	NA	NA	NA	NA	NA	NA	NA	NA
Env 326	0.01835	1.00000	0.20183	1.00000	FALSE	FALSE	0.01835	1.00000	0.20183	1.00000	FALSE	FALSE	0.02752	1.00000	0.13761	1.00000	FALSE	FALSE	0.00000	1.00000	0.00000	1.00000	FALSE	FALSE	0.00000	1.00000	0.00000	1.00000	FALSE	FALSE	3.82569	0.00000	18.15596	0.00000	TRUE	TRUE	NA	NA	NA	NA	NA	NA	NA	NA	NA	NA	NA	NA	NA
Env 327	0.01835	1.00000	0.19266	1.00000	FALSE	FALSE	0.01835	1.00000	0.19266	1.00000	FALSE	FALSE	0.03670	1.00000	1.38532	0.97290	FALSE	FALSE	0.00000	1.00000	0.00000	1.00000	FALSE	FALSE	0.00000	1.00000	0.00000	1.00000	FALSE	FALSE	4.13761	0.00000	17.44037	0.00000	TRUE	TRUE	NA	NA	NA	NA	NA	NA	NA	NA	NA	NA	NA	NA	NA
Env 328	0.01835	1.00000	0.22018	1.00000	FALSE	FALSE	0.01835	1.00000	0.22018	1.00000	FALSE	FALSE	0.03670	1.00000	1.41284	0.95377	FALSE	FALSE	0.00000	1.00000	0.00000	1.00000	FALSE	FALSE	0.00000	1.00000	0.00000	1.00000	FALSE	FALSE	4.46789	0.00000	18.38532	0.00000	TRUE	TRUE	NA	NA	NA	NA	NA	NA	NA	NA	NA	NA	NA	NA	NA
Env 329	0.00000	1.00000	0.70642	1.00000	FALSE	FALSE	0.00000	1.00000	0.12844	1.00000	FALSE	FALSE	0.03670	1.00000	1.41284	0.95377	FALSE	FALSE	0.00000	1.00000	0.00917	1.00000	FALSE	FALSE	0.00000	1.00000	0.00917	1.00000	FALSE	FALSE	4.77064	0.00000	18.30275	0.00000	TRUE	TRUE	NA	NA	NA	NA	NA	NA	NA	NA	NA	NA	NA	NA	NA
Env 330	0.00000	1.00000	1.13761	1.00000	FALSE	FALSE	0.00000	1.00000	0.55963	1.00000	FALSE	FALSE	0.12844	0.93678	2.01835	0.00043	FALSE	TRUE	0.00000	1.00000	0.01835	1.00000	FALSE	FALSE	0.00000	1.00000	0.01835	1.00000	FALSE	FALSE	4.81651	0.00000	18.27523	0.00000	TRUE	TRUE	NA	NA	NA	NA	NA	NA	NA	NA	NA	NA	NA	NA	NA
Env 331	0.00000	1.00000	1.13761	1.00000	FALSE	FALSE	0.00000	1.00000	0.56881	1.00000	FALSE	FALSE	0.12844	0.93678	2.01835	0.00043	FALSE	TRUE	0.00000	1.00000	0.02752	1.00000	FALSE	FALSE	0.00000	1.00000	0.02752	1.00000	FALSE	FALSE	4.46789	0.00000	18.00000	0.00000	TRUE	TRUE	NA	NA	NA	NA	NA	NA	NA	NA	NA	NA	NA	NA	NA
Env 332	0.00000	1.00000	1.12844	1.00000	FALSE	FALSE	0.02752	1.00000	1.16514	0.99188	FALSE	FALSE	0.12844	0.93678	1.92661	0.00454	FALSE	TRUE	0.00000	1.00000	0.03670	1.00000	FALSE	FALSE	0.00000	1.00000	0.06422	1.00000	FALSE	FALSE	4.11927	0.00000	16.85321	0.00000	TRUE	TRUE	NA	NA	NA	NA	NA	NA	NA	NA	NA	NA	NA	NA	NA
Env 333	0.00000	1.00000	1.12844	1.00000	FALSE	FALSE	0.02752	1.00000	1.16514	0.99188	FALSE	FALSE	0.12844	0.93678	1.94495	0.00294	FALSE	TRUE	0.00000	1.00000	0.12844	1.00000	FALSE	FALSE	0.00000	1.00000	0.09174	1.00000	FALSE	FALSE	3.76147	0.00000	15.51376	0.00000	TRUE	TRUE	NA	NA	NA	NA	NA	NA	NA	NA	NA	NA	NA	NA	NA
Env 334	0.00000	1.00000	1.10092	1.00000	FALSE	FALSE	0.02752	1.00000	1.16514	0.99188	FALSE	FALSE	0.16514	0.71040	2.33945	0.00000	FALSE	TRUE	0.00000	1.00000	0.83486	1.00000	FALSE	FALSE	0.00000	1.00000	0.12844	1.00000	FALSE	FALSE	3.40367	0.00000	14.16514	0.00000	TRUE	TRUE	NA	NA	NA	NA	NA	NA	NA	NA	NA	NA	NA	NA	NA
Env 335	0.55046	0.00000	1.70642	0.75818	TRUE	FALSE	0.02752	1.00000	1.71560	0.00597	FALSE	TRUE	0.16514	0.71040	3.19266	0.00000	FALSE	TRUE	0.34862	1.00000	1.79817	1.00000	FALSE	FALSE	0.00000	1.00000	0.52294	1.00000	FALSE	FALSE	3.05505	0.00000	13.18349	0.00000	TRUE	TRUE	NA	NA	NA	NA	NA	NA	NA	NA	NA	NA	NA	NA	NA
Env 336	0.55046	0.00000	1.71560	0.73429	TRUE	FALSE	0.02752	1.00000	1.72477	0.00479	FALSE	TRUE	0.15596	0.78540	1.94495	0.00294	FALSE	TRUE	0.97248	1.00000	2.80734	1.00000	FALSE	FALSE	0.00000	1.00000	1.28440	1.00000	FALSE	FALSE	3.78899	0.00000	15.15596	0.00000	TRUE	TRUE	NA	NA	NA	NA	NA	NA	NA	NA	NA	NA	NA	NA	NA
Env 337	0.61468	0.00000	2.59633	0.00000	TRUE	TRUE	0.02752	1.00000	1.69725	0.00916	FALSE	TRUE	0.23853	0.11566	2.61468	0.00000	FALSE	TRUE	1.56881	0.98984	3.81651	1.00000	FALSE	FALSE	0.00000	1.00000	2.01835	1.00000	FALSE	FALSE	4.11009	0.00000	13.98165	0.00000	TRUE	TRUE	NA	NA	NA	NA	NA	NA	NA	NA	NA	NA	NA	NA	NA
Env 338	0.61468	0.00000	2.01835	0.03830	TRUE	TRUE	0.02752	1.00000	1.69725	0.00916	FALSE	TRUE	0.23853	0.11566	2.61468	0.00000	FALSE	TRUE	1.92661	0.29816	4.82569	1.00000	FALSE	FALSE	0.00000	1.00000	2.79817	1.00000	FALSE	FALSE	4.33028	0.00000	13.67890	0.00000	TRUE	TRUE	NA	NA	NA	NA	NA	NA	NA	NA	NA	NA	NA	NA	NA
Env 339	0.61468	0.00000	1.62385	0.91587	TRUE	FALSE	0.02752	1.00000	1.26606	0.92706	FALSE	FALSE	0.14679	0.84878	2.00917	0.00055	FALSE	TRUE	2.52294	0.00000	5.83486	1.00000	TRUE	FALSE	0.00000	1.00000	3.57798	1.00000	FALSE	FALSE	5.03670	0.00000	15.08257	0.00000	TRUE	TRUE	NA	NA	NA	NA	NA	NA	NA	NA	NA	NA	NA	NA	NA
Env 340	0.61468	0.00000	2.22936	0.00037	TRUE	TRUE	0.57798	0.00000	1.89908	0.00003	TRUE	TRUE	0.14679	0.84878	2.59633	0.00000	FALSE	TRUE	2.87156	0.00000	6.82569	1.00000	TRUE	FALSE	0.00000	1.00000	4.26606	0.99880	FALSE	FALSE	5.01835	0.00000	14.35780	0.00000	TRUE	TRUE	NA	NA	NA	NA	NA	NA	NA	NA	NA	NA	NA	NA	NA
Env 341	0.61468	0.00000	2.22936	0.00037	TRUE	TRUE	0.55046	0.00000	1.72477	0.00479	TRUE	TRUE	0.14679	0.84878	3.08257	0.00000	FALSE	TRUE	3.20183	0.00000	7.57798	0.99621	TRUE	FALSE	0.00000	1.00000	4.64220	0.86802	FALSE	FALSE	5.40367	0.00000	14.66972	0.00000	TRUE	TRUE	NA	NA	NA	NA	NA	NA	NA	NA	NA	NA	NA	NA	NA
Env 342	0.61468	0.00000	2.22936	0.00037	TRUE	TRUE	0.55046	0.00000	1.72477	0.00479	TRUE	TRUE	0.14679	0.84878	3.06422	0.00000	FALSE	TRUE	3.48624	0.00000	8.33028	0.36749	TRUE	FALSE	0.00000	1.00000	4.65138	0.85788	FALSE	FALSE	5.77064	0.00000	14.72477	0.00000	TRUE	TRUE	NA	NA	NA	NA	NA	NA	NA	NA	NA	NA	NA	NA	NA
Env 343	0.61468	0.00000	2.21101	0.00061	TRUE	TRUE	0.55046	0.00000	1.67890	0.01378	TRUE	TRUE	0.08257	0.99807	2.62385	0.00000	FALSE	TRUE	3.48624	0.00000	8.69725	0.03762	TRUE	TRUE	0.00000	1.00000	4.65138	0.85788	FALSE	FALSE	5.72477	0.00000	14.38532	0.00000	TRUE	TRUE	NA	NA	NA	NA	NA	NA	NA	NA	NA	NA	NA	NA	NA
Env 344	0.06422	1.00000	1.55963	0.97207	FALSE	FALSE	0.55046	0.00000	1.10092	0.99874	TRUE	FALSE	0.08257	0.99807	1.77064	0.08858	FALSE	FALSE	3.48624	0.00000	9.05505	0.00077	TRUE	TRUE	0.00000	1.00000	4.66055	0.84724	FALSE	FALSE	5.40367	0.00000	13.80734	0.00000	TRUE	TRUE	NA	NA	NA	NA	NA	NA	NA	NA	NA	NA	NA	NA	NA
Env 345	0.06422	1.00000	1.70642	0.75818	FALSE	FALSE	0.55046	0.00000	1.09174	0.99907	TRUE	FALSE	0.08257	0.99807	1.82569	0.03610	FALSE	TRUE	3.49541	0.00000	9.49541	0.00000	TRUE	TRUE	0.00000	1.00000	4.66972	0.83608	FALSE	FALSE	5.34862	0.00000	13.85321	0.00000	TRUE	TRUE	NA	NA	NA	NA	NA	NA	NA	NA	NA	NA	NA	NA	NA
Env 346	0.00000	1.00000	0.79817	1.00000	FALSE	FALSE	0.55046	0.00000	1.09174	0.99907	TRUE	FALSE	0.00000	1.00000	1.71560	0.18493	FALSE	FALSE	3.50459	0.00000	10.56881	0.00000	TRUE	TRUE	0.00000	1.00000	4.72477	0.75867	FALSE	FALSE	5.34862	0.00000	13.89908	0.00000	TRUE	TRUE	NA	NA	NA	NA	NA	NA	NA	NA	NA	NA	NA	NA	NA
Env 347	0.00000	1.00000	0.84404	1.00000	FALSE	FALSE	0.55046	0.00000	1.10092	0.99874	TRUE	FALSE	0.00000	1.00000	1.76147	0.10126	FALSE	FALSE	3.51376	0.00000	11.65138	0.00000	TRUE	TRUE	0.00000	1.00000	4.81651	0.59615	FALSE	FALSE	5.34862	0.00000	13.94495	0.00000	TRUE	TRUE	NA	NA	NA	NA	NA	NA	NA	NA	NA	NA	NA	NA	NA
Env 348	0.00917	1.00000	1.48624	0.99432	FALSE	FALSE	0.55963	0.00000	1.77982	0.00114	TRUE	TRUE	0.00917	1.00000	2.38532	0.00000	FALSE	TRUE	3.51376	0.00000	11.55963	0.00000	TRUE	TRUE	0.00000	1.00000	5.25688	0.02725	FALSE	TRUE	5.34862	0.00000	13.94495	0.00000	TRUE	TRUE	NA	NA	NA	NA	NA	NA	NA	NA	NA	NA	NA	NA	NA
Env 349	0.00917	1.00000	0.88073	1.00000	FALSE	FALSE	0.00917	1.00000	1.13761	0.99617	FALSE	FALSE	0.00917	1.00000	1.79817	0.05771	FALSE	FALSE	3.51376	0.00000	10.85321	0.00000	TRUE	TRUE	0.00000	1.00000	5.25688	0.02725	FALSE	TRUE	5.34862	0.00000	13.87156	0.00000	TRUE	TRUE	NA	NA	NA	NA	NA	NA	NA	NA	NA	NA	NA	NA	NA
Env 350	0.41284	0.00506	1.37615	0.99975	TRUE	FALSE	0.41284	0.00001	1.27523	0.91452	TRUE	FALSE	0.27523	0.02266	1.80734	0.04958	TRUE	TRUE	3.16514	0.00000	9.88991	0.00000	TRUE	TRUE	0.00000	1.00000	4.88991	0.45160	FALSE	FALSE	5.29358	0.00000	12.56881	0.00000	TRUE	TRUE	NA	NA	NA	NA	NA	NA	NA	NA	NA	NA	NA	NA	NA
Env 350a	0.41284	0.00506	1.37615	0.99975	TRUE	FALSE	0.41284	0.00001	1.27523	0.91452	TRUE	FALSE	0.27523	0.02266	1.80734	0.04958	TRUE	TRUE	2.54128	0.00000	8.88073	0.00633	TRUE	TRUE	0.00000	1.00000	4.12844	0.99991	FALSE	FALSE	4.55963	0.00000	10.59633	0.00000	TRUE	TRUE	NA	NA	NA	NA	NA	NA	NA	NA	NA	NA	NA	NA	NA
Env 350b	0.41284	0.00506	1.37615	0.99975	TRUE	FALSE	0.41284	0.00001	1.27523	0.91452	TRUE	FALSE	0.27523	0.02266	1.80734	0.04958	TRUE	TRUE	1.94495	0.25110	7.87156	0.93144	FALSE	FALSE	0.00000	1.00000	3.39450	1.00000	FALSE	FALSE	3.83486	0.00000	9.22936	0.02688	TRUE	TRUE	NA	NA	NA	NA	NA	NA	NA	NA	NA	NA	NA	NA	NA
Env 351	0.41284	0.00506	1.60550	0.93697	TRUE	FALSE	0.44037	0.00000	1.42202	0.51319	TRUE	FALSE	0.27523	0.02266	1.85321	0.02167	TRUE	TRUE	1.58716	0.98498	6.86239	1.00000	FALSE	FALSE	0.00000	1.00000	2.64220	1.00000	FALSE	FALSE	3.12844	0.00000	7.90826	0.99934	TRUE	FALSE	NA	NA	NA	NA	NA	NA	NA	NA	NA	NA	NA	NA	NA
Env 352	0.64220	0.00000	2.08257	0.01179	TRUE	TRUE	0.46789	0.00000	2.04587	0.00000	TRUE	TRUE	0.36697	0.00006	2.24771	0.00000	TRUE	TRUE	0.99083	1.00000	5.85321	1.00000	FALSE	FALSE	0.00000	1.00000	1.89908	1.00000	FALSE	FALSE	2.42202	0.00000	6.91743	1.00000	TRUE	FALSE	NA	NA	NA	NA	NA	NA	NA	NA	NA	NA	NA	NA	NA
Env 353	0.64220	0.00000	2.08257	0.01179	TRUE	TRUE	0.46789	0.00000	2.04587	0.00000	TRUE	TRUE	0.36697	0.00006	1.87156	0.01507	TRUE	TRUE	0.64220	1.00000	4.86239	1.00000	FALSE	FALSE	0.00000	1.00000	1.22936	1.00000	FALSE	FALSE	1.71560	0.00173	6.24771	1.00000	TRUE	FALSE	NA	NA	NA	NA	NA	NA	NA	NA	NA	NA	NA	NA	NA
Env 354	0.64220	0.00000	2.03670	0.02793	TRUE	TRUE	0.46789	0.00000	2.03670	0.00000	TRUE	TRUE	0.36697	0.00006	1.82569	0.03610	TRUE	TRUE	0.31193	1.00000	4.11009	1.00000	FALSE	FALSE	0.00917	1.00000	1.49541	1.00000	FALSE	FALSE	0.99083	0.99989	4.99083	1.00000	FALSE	FALSE	NA	NA	NA	NA	NA	NA	NA	NA	NA	NA	NA	NA	NA
Env 354a	0.63303	0.00000	1.35780	0.99986	TRUE	FALSE	0.45872	0.00000	1.35780	0.72970	TRUE	FALSE	0.35780	0.00011	1.20183	0.99983	TRUE	FALSE	0.02752	1.00000	3.35780	1.00000	FALSE	FALSE	0.00917	1.00000	1.48624	1.00000	FALSE	FALSE	0.29358	1.00000	3.97248	1.00000	FALSE	FALSE	NA	NA	NA	NA	NA	NA	NA	NA	NA	NA	NA	NA	NA
Env 354b	0.63303	0.00000	1.35780	0.99986	TRUE	FALSE	0.45872	0.00000	1.35780	0.72970	TRUE	FALSE	0.35780	0.00011	1.20183	0.99983	TRUE	FALSE	0.02752	1.00000	2.99083	1.00000	FALSE	FALSE	0.00917	1.00000	1.48624	1.00000	FALSE	FALSE	0.00917	1.00000	3.36697	1.00000	FALSE	FALSE	NA	NA	NA	NA	NA	NA	NA	NA	NA	NA	NA	NA	NA
Env 354c	0.22936	0.82944	0.86239	1.00000	FALSE	FALSE	0.05505	0.99998	0.78899	1.00000	FALSE	FALSE	0.09174	0.99534	0.70642	1.00000	FALSE	FALSE	0.02752	1.00000	2.62385	1.00000	FALSE	FALSE	0.00917	1.00000	1.46789	1.00000	FALSE	FALSE	0.00000	1.00000	3.00000	1.00000	FALSE	FALSE	NA	NA	NA	NA	NA	NA	NA	NA	NA	NA	NA	NA	NA
Env 355	0.22936	0.82944	0.86239	1.00000	FALSE	FALSE	0.05505	0.99998	0.78899	1.00000	FALSE	FALSE	0.09174	0.99534	0.70642	1.00000	FALSE	FALSE	0.01835	1.00000	2.17431	1.00000	FALSE	FALSE	0.00917	1.00000	1.44954	1.00000	FALSE	FALSE	0.00000	1.00000	2.58716	1.00000	FALSE	FALSE	NA	NA	NA	NA	NA	NA	NA	NA	NA	NA	NA	NA	NA
Env 356	0.22936	0.82944	1.08257	1.00000	FALSE	FALSE	0.05505	0.99998	0.84404	1.00000	FALSE	FALSE	0.09174	0.99534	0.70642	1.00000	FALSE	FALSE	0.00917	1.00000	1.09174	1.00000	FALSE	FALSE	0.01835	1.00000	2.08257	1.00000	FALSE	FALSE	0.00000	1.00000	2.25688	1.00000	FALSE	FALSE	NA	NA	NA	NA	NA	NA	NA	NA	NA	NA	NA	NA	NA
Env 357	0.22936	0.82944	0.85321	1.00000	FALSE	FALSE	0.02752	1.00000	0.83486	1.00000	FALSE	FALSE	0.09174	0.99534	0.66055	1.00000	FALSE	FALSE	0.00000	1.00000	0.00000	1.00000	FALSE	FALSE	0.02752	1.00000	2.65138	1.00000	FALSE	FALSE	0.00000	1.00000	1.94495	1.00000	FALSE	FALSE	NA	NA	NA	NA	NA	NA	NA	NA	NA	NA	NA	NA	NA
Env 358	0.00000	1.00000	0.25688	1.00000	FALSE	FALSE	0.00000	1.00000	0.21101	1.00000	FALSE	FALSE	0.00000	1.00000	0.23853	1.00000	FALSE	FALSE	0.00000	1.00000	0.00000	1.00000	FALSE	FALSE	0.02752	1.00000	2.24771	1.00000	FALSE	FALSE	0.00000	1.00000	1.54128	1.00000	FALSE	FALSE	NA	NA	NA	NA	NA	NA	NA	NA	NA	NA	NA	NA	NA
Env 359	0.00000	1.00000	0.29358	1.00000	FALSE	FALSE	0.00000	1.00000	0.24771	1.00000	FALSE	FALSE	0.00000	1.00000	0.06422	1.00000	FALSE	FALSE	0.00000	1.00000	0.00000	1.00000	FALSE	FALSE	0.02752	1.00000	2.21101	1.00000	FALSE	FALSE	0.00000	1.00000	1.17431	1.00000	FALSE	FALSE	NA	NA	NA	NA	NA	NA	NA	NA	NA	NA	NA	NA	NA
Env 360	0.00000	1.00000	0.29358	1.00000	FALSE	FALSE	0.00000	1.00000	0.24771	1.00000	FALSE	FALSE	0.00000	1.00000	0.23853	1.00000	FALSE	FALSE	0.00000	1.00000	0.00000	1.00000	FALSE	FALSE	0.02752	1.00000	2.18349	1.00000	FALSE	FALSE	0.00000	1.00000	1.09174	1.00000	FALSE	FALSE	NA	NA	NA	NA	NA	NA	NA	NA	NA	NA	NA	NA	NA
Env 361	0.00000	1.00000	0.48624	1.00000	FALSE	FALSE	0.00000	1.00000	0.44037	1.00000	FALSE	FALSE	0.00000	1.00000	0.23853	1.00000	FALSE	FALSE	0.00000	1.00000	0.00000	1.00000	FALSE	FALSE	0.02752	1.00000	2.18349	1.00000	FALSE	FALSE	0.00000	1.00000	1.09174	1.00000	FALSE	FALSE	NA	NA	NA	NA	NA	NA	NA	NA	NA	NA	NA	NA	NA
Env 361a	0.00000	1.00000	0.48624	1.00000	FALSE	FALSE	0.00000	1.00000	0.44037	1.00000	FALSE	FALSE	0.00000	1.00000	0.23853	1.00000	FALSE	FALSE	0.00000	1.00000	0.00000	1.00000	FALSE	FALSE	0.02752	1.00000	2.18349	1.00000	FALSE	FALSE	0.00000	1.00000	1.09174	1.00000	FALSE	FALSE	NA	NA	NA	NA	NA	NA	NA	NA	NA	NA	NA	NA	NA
Env 361b	0.00000	1.00000	0.48624	1.00000	FALSE	FALSE	0.00000	1.00000	0.44037	1.00000	FALSE	FALSE	0.00000	1.00000	0.23853	1.00000	FALSE	FALSE	0.00000	1.00000	0.00000	1.00000	FALSE	FALSE	0.02752	1.00000	2.15596	1.00000	FALSE	FALSE	0.00000	1.00000	1.06422	1.00000	FALSE	FALSE	NA	NA	NA	NA	NA	NA	NA	NA	NA	NA	NA	NA	NA
Env 362	0.00000	1.00000	0.50459	1.00000	FALSE	FALSE	0.00000	1.00000	0.45872	1.00000	FALSE	FALSE	0.00000	1.00000	0.32110	1.00000	FALSE	FALSE	0.00000	1.00000	0.00000	1.00000	FALSE	FALSE	0.02752	1.00000	2.11927	1.00000	FALSE	FALSE	0.00000	1.00000	0.65138	1.00000	FALSE	FALSE	NA	NA	NA	NA	NA	NA	NA	NA	NA	NA	NA	NA	NA
Env 363	0.00000	1.00000	0.33945	1.00000	FALSE	FALSE	0.00000	1.00000	0.45872	1.00000	FALSE	FALSE	0.00000	1.00000	0.34862	1.00000	FALSE	FALSE	0.00000	1.00000	0.00000	1.00000	FALSE	FALSE	0.02752	1.00000	2.10092	1.00000	FALSE	FALSE	0.00000	1.00000	0.28440	1.00000	FALSE	FALSE	NA	NA	NA	NA	NA	NA	NA	NA	NA	NA	NA	NA	NA
Env 364	0.00000	1.00000	0.33945	1.00000	FALSE	FALSE	0.00000	1.00000	0.30275	1.00000	FALSE	FALSE	0.00000	1.00000	0.34862	1.00000	FALSE	FALSE	0.00000	1.00000	0.00000	1.00000	FALSE	FALSE	0.01835	1.00000	1.45872	1.00000	FALSE	FALSE	0.00000	1.00000	0.19266	1.00000	FALSE	FALSE	NA	NA	NA	NA	NA	NA	NA	NA	NA	NA	NA	NA	NA
Env 365	0.00000	1.00000	0.33028	1.00000	FALSE	FALSE	0.00000	1.00000	0.33028	1.00000	FALSE	FALSE	0.00000	1.00000	0.34862	1.00000	FALSE	FALSE	0.00000	1.00000	0.00000	1.00000	FALSE	FALSE	0.01835	1.00000	1.45872	1.00000	FALSE	FALSE	0.00000	1.00000	0.19266	1.00000	FALSE	FALSE	NA	NA	NA	NA	NA	NA	NA	NA	NA	NA	NA	NA	NA
Env 366	0.00000	1.00000	0.29358	1.00000	FALSE	FALSE	0.00000	1.00000	0.29358	1.00000	FALSE	FALSE	0.00000	1.00000	0.31193	1.00000	FALSE	FALSE	0.00000	1.00000	0.00000	1.00000	FALSE	FALSE	0.01835	1.00000	1.45872	1.00000	FALSE	FALSE	0.00000	1.00000	0.19266	1.00000	FALSE	FALSE	NA	NA	NA	NA	NA	NA	NA	NA	NA	NA	NA	NA	NA
Env 367	0.00000	1.00000	0.30275	1.00000	FALSE	FALSE	0.00000	1.00000	0.30275	1.00000	FALSE	FALSE	0.00000	1.00000	0.13761	1.00000	FALSE	FALSE	0.00000	1.00000	0.00000	1.00000	FALSE	FALSE	0.01835	1.00000	1.45872	1.00000	FALSE	FALSE	0.00000	1.00000	0.19266	1.00000	FALSE	FALSE	NA	NA	NA	NA	NA	NA	NA	NA	NA	NA	NA	NA	NA
Env 368	0.00000	1.00000	0.31193	1.00000	FALSE	FALSE	0.00000	1.00000	0.31193	1.00000	FALSE	FALSE	0.04587	0.99998	0.40367	1.00000	FALSE	FALSE	0.00000	1.00000	0.00000	1.00000	FALSE	FALSE	0.01835	1.00000	1.45872	1.00000	FALSE	FALSE	0.00000	1.00000	0.20183	1.00000	FALSE	FALSE	NA	NA	NA	NA	NA	NA	NA	NA	NA	NA	NA	NA	NA
Env 369	0.00000	1.00000	0.32110	1.00000	FALSE	FALSE	0.00000	1.00000	0.32110	1.00000	FALSE	FALSE	0.04587	0.99998	0.40367	1.00000	FALSE	FALSE	0.00000	1.00000	0.00000	1.00000	FALSE	FALSE	0.00917	1.00000	0.76147	1.00000	FALSE	FALSE	0.00000	1.00000	0.12844	1.00000	FALSE	FALSE	NA	NA	NA	NA	NA	NA	NA	NA	NA	NA	NA	NA	NA
Env 370	0.00000	1.00000	0.32110	1.00000	FALSE	FALSE	0.00000	1.00000	0.32110	1.00000	FALSE	FALSE	0.04587	0.99998	0.40367	1.00000	FALSE	FALSE	0.00000	1.00000	0.00000	1.00000	FALSE	FALSE	0.00000	1.00000	0.06422	1.00000	FALSE	FALSE	0.00000	1.00000	0.03670	1.00000	FALSE	FALSE	NA	NA	NA	NA	NA	NA	NA	NA	NA	NA	NA	NA	NA
Env 371	0.28440	0.42791	1.37615	0.99975	FALSE	FALSE	0.28440	0.02887	1.37615	0.67207	TRUE	FALSE	0.04587	0.99998	0.35780	1.00000	FALSE	FALSE	0.00000	1.00000	0.00000	1.00000	FALSE	FALSE	0.00000	1.00000	0.00000	1.00000	FALSE	FALSE	0.00000	1.00000	0.03670	1.00000	FALSE	FALSE	NA	NA	NA	NA	NA	NA	NA	NA	NA	NA	NA	NA	NA
Env 372	0.28440	0.42791	1.37615	0.99975	FALSE	FALSE	0.28440	0.02887	1.37615	0.67207	TRUE	FALSE	0.04587	0.99998	0.39450	1.00000	FALSE	FALSE	0.00000	1.00000	0.00000	1.00000	FALSE	FALSE	0.00000	1.00000	0.00000	1.00000	FALSE	FALSE	0.00000	1.00000	0.03670	1.00000	FALSE	FALSE	NA	NA	NA	NA	NA	NA	NA	NA	NA	NA	NA	NA	NA
Env 373	0.28440	0.42791	1.38532	0.99966	FALSE	FALSE	0.28440	0.02887	1.38532	0.64161	TRUE	FALSE	0.04587	0.99998	0.40367	1.00000	FALSE	FALSE	0.00000	1.00000	0.00000	1.00000	FALSE	FALSE	0.00000	1.00000	0.00000	1.00000	FALSE	FALSE	0.00000	1.00000	0.03670	1.00000	FALSE	FALSE	NA	NA	NA	NA	NA	NA	NA	NA	NA	NA	NA	NA	NA
Env 374	0.28440	0.42791	1.85321	0.31603	FALSE	FALSE	0.28440	0.02887	1.85321	0.00013	TRUE	TRUE	0.06422	0.99977	0.68807	1.00000	FALSE	FALSE	0.00000	1.00000	0.00000	1.00000	FALSE	FALSE	0.00000	1.00000	0.00000	1.00000	FALSE	FALSE	0.00000	1.00000	0.03670	1.00000	FALSE	FALSE	NA	NA	NA	NA	NA	NA	NA	NA	NA	NA	NA	NA	NA
Env 375	0.28440	0.42791	2.48624	0.00000	FALSE	TRUE	0.28440	0.02887	2.48624	0.00000	TRUE	TRUE	0.06422	0.99977	1.31193	0.99506	FALSE	FALSE	0.00000	1.00000	0.00000	1.00000	FALSE	FALSE	0.00000	1.00000	0.00000	1.00000	FALSE	FALSE	0.00000	1.00000	0.03670	1.00000	FALSE	FALSE	NA	NA	NA	NA	NA	NA	NA	NA	NA	NA	NA	NA	NA
Env 376	0.28440	0.42791	2.47706	0.00000	FALSE	TRUE	0.28440	0.02887	2.47706	0.00000	TRUE	TRUE	0.06422	0.99977	1.31193	0.99506	FALSE	FALSE	0.00000	1.00000	0.00000	1.00000	FALSE	FALSE	0.00000	1.00000	0.00000	1.00000	FALSE	FALSE	0.00000	1.00000	0.48624	1.00000	FALSE	FALSE	NA	NA	NA	NA	NA	NA	NA	NA	NA	NA	NA	NA	NA
Env 377	0.28440	0.42791	2.27523	0.00010	FALSE	TRUE	0.28440	0.02887	2.27523	0.00000	TRUE	TRUE	0.01835	1.00000	1.04587	1.00000	FALSE	FALSE	0.00000	1.00000	0.00000	1.00000	FALSE	FALSE	0.00000	1.00000	0.00000	1.00000	FALSE	FALSE	0.25688	1.00000	2.05505	1.00000	FALSE	FALSE	NA	NA	NA	NA	NA	NA	NA	NA	NA	NA	NA	NA	NA
Env 378	0.28440	0.42791	2.34862	0.00001	FALSE	TRUE	0.28440	0.02887	2.34862	0.00000	TRUE	TRUE	0.01835	1.00000	1.04587	1.00000	FALSE	FALSE	0.00000	1.00000	0.00000	1.00000	FALSE	FALSE	0.00000	1.00000	0.00000	1.00000	FALSE	FALSE	0.55046	1.00000	4.29358	1.00000	FALSE	FALSE	NA	NA	NA	NA	NA	NA	NA	NA	NA	NA	NA	NA	NA
Env 379	0.28440	0.42791	2.34862	0.00001	FALSE	TRUE	0.28440	0.02887	2.34862	0.00000	TRUE	TRUE	0.01835	1.00000	1.04587	1.00000	FALSE	FALSE	0.00000	1.00000	0.00000	1.00000	FALSE	FALSE	0.00000	1.00000	0.00000	1.00000	FALSE	FALSE	1.37615	0.51129	7.01835	1.00000	FALSE	FALSE	NA	NA	NA	NA	NA	NA	NA	NA	NA	NA	NA	NA	NA
Env 380	0.00000	1.00000	1.33945	0.99993	FALSE	FALSE	0.00000	1.00000	1.33945	0.78197	FALSE	FALSE	0.01835	1.00000	1.07339	1.00000	FALSE	FALSE	1.12844	1.00000	2.78899	1.00000	FALSE	FALSE	1.12844	0.00713	2.78899	1.00000	TRUE	FALSE	2.20183	0.00000	9.74312	0.00005	TRUE	TRUE	NA	NA	NA	NA	NA	NA	NA	NA	NA	NA	NA	NA	NA
Env 381	0.25688	0.64616	1.79817	0.48398	FALSE	FALSE	0.25688	0.09497	1.79817	0.00068	FALSE	TRUE	0.03670	1.00000	1.41284	0.95377	FALSE	FALSE	1.75229	0.79826	5.11927	1.00000	FALSE	FALSE	1.75229	0.00000	5.11927	0.10530	TRUE	FALSE	2.83486	0.00000	12.07339	0.00000	TRUE	TRUE	NA	NA	NA	NA	NA	NA	NA	NA	NA	NA	NA	NA	NA
Env 382	0.84404	0.00000	2.77982	0.00000	TRUE	TRUE	0.84404	0.00000	2.77982	0.00000	TRUE	TRUE	0.57798	0.00000	2.69725	0.00000	TRUE	TRUE	1.75229	0.79826	7.20183	0.99999	FALSE	FALSE	1.76147	0.00000	7.20183	0.00000	TRUE	TRUE	2.85321	0.00000	14.01835	0.00000	TRUE	TRUE	NA	NA	NA	NA	NA	NA	NA	NA	NA	NA	NA	NA	NA
Env 650	0.00000	1.00000	0.00000	1.00000	FALSE	FALSE	NA	NA	NA	NA	NA	NA	NA	NA	NA	NA	NA	NA	0.00000	1.00000	0.00000	1.00000	FALSE	FALSE	NA	NA	NA	NA	NA	NA	NA	NA	NA	NA	NA	NA	NA	NA	NA	NA	NA	NA	NA	NA	NA	NA	NA	NA	NA
Env 651	0.00000	1.00000	0.00000	1.00000	FALSE	FALSE	NA	NA	NA	NA	NA	NA	NA	NA	NA	NA	NA	NA	0.00000	1.00000	0.00000	1.00000	FALSE	FALSE	NA	NA	NA	NA	NA	NA	NA	NA	NA	NA	NA	NA	NA	NA	NA	NA	NA	NA	NA	NA	NA	NA	NA	NA	NA
Env 652	0.00000	1.00000	0.00000	1.00000	FALSE	FALSE	NA	NA	NA	NA	NA	NA	NA	NA	NA	NA	NA	NA	0.00000	1.00000	0.00000	1.00000	FALSE	FALSE	NA	NA	NA	NA	NA	NA	NA	NA	NA	NA	NA	NA	NA	NA	NA	NA	NA	NA	NA	NA	NA	NA	NA	NA	NA
Env 653	0.00000	1.00000	0.00000	1.00000	FALSE	FALSE	NA	NA	NA	NA	NA	NA	NA	NA	NA	NA	NA	NA	0.00000	1.00000	0.00000	1.00000	FALSE	FALSE	NA	NA	NA	NA	NA	NA	NA	NA	NA	NA	NA	NA	NA	NA	NA	NA	NA	NA	NA	NA	NA	NA	NA	NA	NA
Env 654	0.00000	1.00000	0.00000	1.00000	FALSE	FALSE	NA	NA	NA	NA	NA	NA	NA	NA	NA	NA	NA	NA	0.00000	1.00000	0.00000	1.00000	FALSE	FALSE	NA	NA	NA	NA	NA	NA	NA	NA	NA	NA	NA	NA	NA	NA	NA	NA	NA	NA	NA	NA	NA	NA	NA	NA	NA
Env 655	0.00000	1.00000	0.00000	1.00000	FALSE	FALSE	NA	NA	NA	NA	NA	NA	NA	NA	NA	NA	NA	NA	0.00000	1.00000	0.00000	1.00000	FALSE	FALSE	NA	NA	NA	NA	NA	NA	NA	NA	NA	NA	NA	NA	NA	NA	NA	NA	NA	NA	NA	NA	NA	NA	NA	NA	NA
Env 656	0.00000	1.00000	0.00000	1.00000	FALSE	FALSE	NA	NA	NA	NA	NA	NA	NA	NA	NA	NA	NA	NA	0.00000	1.00000	0.00000	1.00000	FALSE	FALSE	NA	NA	NA	NA	NA	NA	NA	NA	NA	NA	NA	NA	NA	NA	NA	NA	NA	NA	NA	NA	NA	NA	NA	NA	NA
Env 657	0.00000	1.00000	0.00000	1.00000	FALSE	FALSE	NA	NA	NA	NA	NA	NA	NA	NA	NA	NA	NA	NA	0.00000	1.00000	0.00000	1.00000	FALSE	FALSE	NA	NA	NA	NA	NA	NA	NA	NA	NA	NA	NA	NA	NA	NA	NA	NA	NA	NA	NA	NA	NA	NA	NA	NA	NA
Env 658	0.00000	1.00000	0.00000	1.00000	FALSE	FALSE	NA	NA	NA	NA	NA	NA	NA	NA	NA	NA	NA	NA	0.00000	1.00000	0.00000	1.00000	FALSE	FALSE	NA	NA	NA	NA	NA	NA	NA	NA	NA	NA	NA	NA	NA	NA	NA	NA	NA	NA	NA	NA	NA	NA	NA	NA	NA
Env 659	0.00000	1.00000	0.00000	1.00000	FALSE	FALSE	NA	NA	NA	NA	NA	NA	NA	NA	NA	NA	NA	NA	0.00000	1.00000	0.00000	1.00000	FALSE	FALSE	NA	NA	NA	NA	NA	NA	NA	NA	NA	NA	NA	NA	NA	NA	NA	NA	NA	NA	NA	NA	NA	NA	NA	NA	NA
Env 660	0.00000	1.00000	0.00000	1.00000	FALSE	FALSE	NA	NA	NA	NA	NA	NA	NA	NA	NA	NA	NA	NA	0.00000	1.00000	0.00000	1.00000	FALSE	FALSE	NA	NA	NA	NA	NA	NA	NA	NA	NA	NA	NA	NA	NA	NA	NA	NA	NA	NA	NA	NA	NA	NA	NA	NA	NA
Env 661	0.00000	1.00000	0.00000	1.00000	FALSE	FALSE	NA	NA	NA	NA	NA	NA	NA	NA	NA	NA	NA	NA	0.00000	1.00000	0.00000	1.00000	FALSE	FALSE	NA	NA	NA	NA	NA	NA	NA	NA	NA	NA	NA	NA	NA	NA	NA	NA	NA	NA	NA	NA	NA	NA	NA	NA	NA
Env 662	0.00000	1.00000	0.00000	1.00000	FALSE	FALSE	NA	NA	NA	NA	NA	NA	NA	NA	NA	NA	NA	NA	0.00000	1.00000	0.00000	1.00000	FALSE	FALSE	NA	NA	NA	NA	NA	NA	NA	NA	NA	NA	NA	NA	NA	NA	NA	NA	NA	NA	NA	NA	NA	NA	NA	NA	NA
Env 663	0.00000	1.00000	0.00000	1.00000	FALSE	FALSE	NA	NA	NA	NA	NA	NA	NA	NA	NA	NA	NA	NA	0.00000	1.00000	0.00000	1.00000	FALSE	FALSE	NA	NA	NA	NA	NA	NA	NA	NA	NA	NA	NA	NA	NA	NA	NA	NA	NA	NA	NA	NA	NA	NA	NA	NA	NA
Env 664	0.00000	1.00000	0.00000	1.00000	FALSE	FALSE	NA	NA	NA	NA	NA	NA	NA	NA	NA	NA	NA	NA	0.00000	1.00000	0.00000	1.00000	FALSE	FALSE	NA	NA	NA	NA	NA	NA	NA	NA	NA	NA	NA	NA	NA	NA	NA	NA	NA	NA	NA	NA	NA	NA	NA	NA	NA
Env 665	0.00000	1.00000	0.00000	1.00000	FALSE	FALSE	NA	NA	NA	NA	NA	NA	NA	NA	NA	NA	NA	NA	0.00000	1.00000	0.00000	1.00000	FALSE	FALSE	NA	NA	NA	NA	NA	NA	NA	NA	NA	NA	NA	NA	NA	NA	NA	NA	NA	NA	NA	NA	NA	NA	NA	NA	NA
Env 666	0.00000	1.00000	0.00000	1.00000	FALSE	FALSE	NA	NA	NA	NA	NA	NA	NA	NA	NA	NA	NA	NA	0.00000	1.00000	0.00000	1.00000	FALSE	FALSE	NA	NA	NA	NA	NA	NA	NA	NA	NA	NA	NA	NA	NA	NA	NA	NA	NA	NA	NA	NA	NA	NA	NA	NA	NA
Env 667	0.00000	1.00000	0.00000	1.00000	FALSE	FALSE	NA	NA	NA	NA	NA	NA	NA	NA	NA	NA	NA	NA	0.00000	1.00000	0.00000	1.00000	FALSE	FALSE	NA	NA	NA	NA	NA	NA	NA	NA	NA	NA	NA	NA	NA	NA	NA	NA	NA	NA	NA	NA	NA	NA	NA	NA	NA
Env 668	0.00000	1.00000	0.00000	1.00000	FALSE	FALSE	NA	NA	NA	NA	NA	NA	NA	NA	NA	NA	NA	NA	0.00000	1.00000	0.00000	1.00000	FALSE	FALSE	NA	NA	NA	NA	NA	NA	NA	NA	NA	NA	NA	NA	NA	NA	NA	NA	NA	NA	NA	NA	NA	NA	NA	NA	NA
Env 669	0.00000	1.00000	0.00000	1.00000	FALSE	FALSE	NA	NA	NA	NA	NA	NA	NA	NA	NA	NA	NA	NA	0.00000	1.00000	0.00000	1.00000	FALSE	FALSE	NA	NA	NA	NA	NA	NA	NA	NA	NA	NA	NA	NA	NA	NA	NA	NA	NA	NA	NA	NA	NA	NA	NA	NA	NA
Env 670	0.00000	1.00000	0.00000	1.00000	FALSE	FALSE	NA	NA	NA	NA	NA	NA	NA	NA	NA	NA	NA	NA	0.00000	1.00000	0.00000	1.00000	FALSE	FALSE	NA	NA	NA	NA	NA	NA	NA	NA	NA	NA	NA	NA	NA	NA	NA	NA	NA	NA	NA	NA	NA	NA	NA	NA	NA
Env 671	0.00000	1.00000	0.00000	1.00000	FALSE	FALSE	NA	NA	NA	NA	NA	NA	NA	NA	NA	NA	NA	NA	0.00000	1.00000	0.00000	1.00000	FALSE	FALSE	NA	NA	NA	NA	NA	NA	NA	NA	NA	NA	NA	NA	NA	NA	NA	NA	NA	NA	NA	NA	NA	NA	NA	NA	NA
Env 672	0.00000	1.00000	0.00000	1.00000	FALSE	FALSE	NA	NA	NA	NA	NA	NA	NA	NA	NA	NA	NA	NA	0.00000	1.00000	0.00000	1.00000	FALSE	FALSE	NA	NA	NA	NA	NA	NA	NA	NA	NA	NA	NA	NA	NA	NA	NA	NA	NA	NA	NA	NA	NA	NA	NA	NA	NA
Env 673	0.00000	1.00000	0.00000	1.00000	FALSE	FALSE	NA	NA	NA	NA	NA	NA	NA	NA	NA	NA	NA	NA	0.00000	1.00000	0.00000	1.00000	FALSE	FALSE	NA	NA	NA	NA	NA	NA	NA	NA	NA	NA	NA	NA	NA	NA	NA	NA	NA	NA	NA	NA	NA	NA	NA	NA	NA
Env 674	0.00000	1.00000	0.00000	1.00000	FALSE	FALSE	NA	NA	NA	NA	NA	NA	NA	NA	NA	NA	NA	NA	0.00000	1.00000	0.00000	1.00000	FALSE	FALSE	NA	NA	NA	NA	NA	NA	NA	NA	NA	NA	NA	NA	NA	NA	NA	NA	NA	NA	NA	NA	NA	NA	NA	NA	NA
Env 675	0.00000	1.00000	0.00000	1.00000	FALSE	FALSE	NA	NA	NA	NA	NA	NA	NA	NA	NA	NA	NA	NA	0.00000	1.00000	0.00000	1.00000	FALSE	FALSE	NA	NA	NA	NA	NA	NA	NA	NA	NA	NA	NA	NA	NA	NA	NA	NA	NA	NA	NA	NA	NA	NA	NA	NA	NA
Env 676	0.00000	1.00000	0.00000	1.00000	FALSE	FALSE	NA	NA	NA	NA	NA	NA	NA	NA	NA	NA	NA	NA	0.00000	1.00000	0.00000	1.00000	FALSE	FALSE	NA	NA	NA	NA	NA	NA	NA	NA	NA	NA	NA	NA	NA	NA	NA	NA	NA	NA	NA	NA	NA	NA	NA	NA	NA
Env 677	0.00000	1.00000	0.00000	1.00000	FALSE	FALSE	NA	NA	NA	NA	NA	NA	NA	NA	NA	NA	NA	NA	0.00000	1.00000	0.00000	1.00000	FALSE	FALSE	NA	NA	NA	NA	NA	NA	NA	NA	NA	NA	NA	NA	NA	NA	NA	NA	NA	NA	NA	NA	NA	NA	NA	NA	NA
Env 678	0.00000	1.00000	0.00000	1.00000	FALSE	FALSE	NA	NA	NA	NA	NA	NA	NA	NA	NA	NA	NA	NA	0.00000	1.00000	0.00000	1.00000	FALSE	FALSE	NA	NA	NA	NA	NA	NA	NA	NA	NA	NA	NA	NA	NA	NA	NA	NA	NA	NA	NA	NA	NA	NA	NA	NA	NA
Env 679	0.00000	1.00000	0.00000	1.00000	FALSE	FALSE	NA	NA	NA	NA	NA	NA	NA	NA	NA	NA	NA	NA	0.00000	1.00000	0.00000	1.00000	FALSE	FALSE	NA	NA	NA	NA	NA	NA	NA	NA	NA	NA	NA	NA	NA	NA	NA	NA	NA	NA	NA	NA	NA	NA	NA	NA	NA
Env 680	0.00000	1.00000	0.00000	1.00000	FALSE	FALSE	NA	NA	NA	NA	NA	NA	NA	NA	NA	NA	NA	NA	0.00000	1.00000	0.00000	1.00000	FALSE	FALSE	NA	NA	NA	NA	NA	NA	NA	NA	NA	NA	NA	NA	NA	NA	NA	NA	NA	NA	NA	NA	NA	NA	NA	NA	NA
Env 755	0.00000	1.00000	0.00000	1.00000	FALSE	FALSE	NA	NA	NA	NA	NA	NA	NA	NA	NA	NA	NA	NA	0.00000	1.00000	0.00000	1.00000	FALSE	FALSE	NA	NA	NA	NA	NA	NA	NA	NA	NA	NA	NA	NA	NA	NA	NA	NA	NA	NA	NA	NA	NA	NA	NA	NA	NA
Env 756	0.00000	1.00000	0.00000	1.00000	FALSE	FALSE	NA	NA	NA	NA	NA	NA	NA	NA	NA	NA	NA	NA	0.00000	1.00000	0.00000	1.00000	FALSE	FALSE	NA	NA	NA	NA	NA	NA	NA	NA	NA	NA	NA	NA	NA	NA	NA	NA	NA	NA	NA	NA	NA	NA	NA	NA	NA
Env 757	0.00000	1.00000	0.00000	1.00000	FALSE	FALSE	NA	NA	NA	NA	NA	NA	NA	NA	NA	NA	NA	NA	0.00000	1.00000	0.00000	1.00000	FALSE	FALSE	NA	NA	NA	NA	NA	NA	NA	NA	NA	NA	NA	NA	NA	NA	NA	NA	NA	NA	NA	NA	NA	NA	NA	NA	NA
Env 758	0.00000	1.00000	0.00000	1.00000	FALSE	FALSE	NA	NA	NA	NA	NA	NA	NA	NA	NA	NA	NA	NA	0.00000	1.00000	0.00000	1.00000	FALSE	FALSE	NA	NA	NA	NA	NA	NA	NA	NA	NA	NA	NA	NA	NA	NA	NA	NA	NA	NA	NA	NA	NA	NA	NA	NA	NA
Env 759	0.00000	1.00000	0.00000	1.00000	FALSE	FALSE	NA	NA	NA	NA	NA	NA	NA	NA	NA	NA	NA	NA	0.00000	1.00000	0.00000	1.00000	FALSE	FALSE	NA	NA	NA	NA	NA	NA	NA	NA	NA	NA	NA	NA	NA	NA	NA	NA	NA	NA	NA	NA	NA	NA	NA	NA	NA
Env 760	0.00000	1.00000	0.00000	1.00000	FALSE	FALSE	NA	NA	NA	NA	NA	NA	NA	NA	NA	NA	NA	NA	0.00000	1.00000	0.00000	1.00000	FALSE	FALSE	NA	NA	NA	NA	NA	NA	NA	NA	NA	NA	NA	NA	NA	NA	NA	NA	NA	NA	NA	NA	NA	NA	NA	NA	NA
Env 761	0.00000	1.00000	0.00000	1.00000	FALSE	FALSE	NA	NA	NA	NA	NA	NA	NA	NA	NA	NA	NA	NA	0.00000	1.00000	0.00000	1.00000	FALSE	FALSE	NA	NA	NA	NA	NA	NA	NA	NA	NA	NA	NA	NA	NA	NA	NA	NA	NA	NA	NA	NA	NA	NA	NA	NA	NA
Env 762	0.00000	1.00000	0.00000	1.00000	FALSE	FALSE	NA	NA	NA	NA	NA	NA	NA	NA	NA	NA	NA	NA	0.00000	1.00000	0.00000	1.00000	FALSE	FALSE	NA	NA	NA	NA	NA	NA	NA	NA	NA	NA	NA	NA	NA	NA	NA	NA	NA	NA	NA	NA	NA	NA	NA	NA	NA
Env 763	0.00000	1.00000	0.00000	1.00000	FALSE	FALSE	NA	NA	NA	NA	NA	NA	NA	NA	NA	NA	NA	NA	0.00000	1.00000	0.00000	1.00000	FALSE	FALSE	NA	NA	NA	NA	NA	NA	NA	NA	NA	NA	NA	NA	NA	NA	NA	NA	NA	NA	NA	NA	NA	NA	NA	NA	NA
Env 764	0.00000	1.00000	0.00000	1.00000	FALSE	FALSE	NA	NA	NA	NA	NA	NA	NA	NA	NA	NA	NA	NA	0.00000	1.00000	0.00000	1.00000	FALSE	FALSE	NA	NA	NA	NA	NA	NA	NA	NA	NA	NA	NA	NA	NA	NA	NA	NA	NA	NA	NA	NA	NA	NA	NA	NA	NA
Env 765	0.00000	1.00000	0.00000	1.00000	FALSE	FALSE	NA	NA	NA	NA	NA	NA	NA	NA	NA	NA	NA	NA	0.00000	1.00000	0.00000	1.00000	FALSE	FALSE	NA	NA	NA	NA	NA	NA	NA	NA	NA	NA	NA	NA	NA	NA	NA	NA	NA	NA	NA	NA	NA	NA	NA	NA	NA
Env 766	0.00000	1.00000	0.00000	1.00000	FALSE	FALSE	NA	NA	NA	NA	NA	NA	NA	NA	NA	NA	NA	NA	0.00000	1.00000	0.00000	1.00000	FALSE	FALSE	NA	NA	NA	NA	NA	NA	NA	NA	NA	NA	NA	NA	NA	NA	NA	NA	NA	NA	NA	NA	NA	NA	NA	NA	NA
Env 767	0.00000	1.00000	0.00000	1.00000	FALSE	FALSE	NA	NA	NA	NA	NA	NA	NA	NA	NA	NA	NA	NA	0.00000	1.00000	0.00000	1.00000	FALSE	FALSE	NA	NA	NA	NA	NA	NA	NA	NA	NA	NA	NA	NA	NA	NA	NA	NA	NA	NA	NA	NA	NA	NA	NA	NA	NA
Env 768	0.00000	1.00000	0.00000	1.00000	FALSE	FALSE	NA	NA	NA	NA	NA	NA	NA	NA	NA	NA	NA	NA	0.00000	1.00000	0.00000	1.00000	FALSE	FALSE	NA	NA	NA	NA	NA	NA	NA	NA	NA	NA	NA	NA	NA	NA	NA	NA	NA	NA	NA	NA	NA	NA	NA	NA	NA
Env 769	0.00000	1.00000	0.00000	1.00000	FALSE	FALSE	NA	NA	NA	NA	NA	NA	NA	NA	NA	NA	NA	NA	0.00000	1.00000	0.00000	1.00000	FALSE	FALSE	NA	NA	NA	NA	NA	NA	NA	NA	NA	NA	NA	NA	NA	NA	NA	NA	NA	NA	NA	NA	NA	NA	NA	NA	NA
Env 770	0.00000	1.00000	0.00000	1.00000	FALSE	FALSE	NA	NA	NA	NA	NA	NA	NA	NA	NA	NA	NA	NA	0.00000	1.00000	0.00000	1.00000	FALSE	FALSE	NA	NA	NA	NA	NA	NA	NA	NA	NA	NA	NA	NA	NA	NA	NA	NA	NA	NA	NA	NA	NA	NA	NA	NA	NA
Env 771	0.00000	1.00000	0.00000	1.00000	FALSE	FALSE	NA	NA	NA	NA	NA	NA	NA	NA	NA	NA	NA	NA	0.00000	1.00000	0.00000	1.00000	FALSE	FALSE	NA	NA	NA	NA	NA	NA	NA	NA	NA	NA	NA	NA	NA	NA	NA	NA	NA	NA	NA	NA	NA	NA	NA	NA	NA
Env 772	0.00000	1.00000	0.00000	1.00000	FALSE	FALSE	NA	NA	NA	NA	NA	NA	NA	NA	NA	NA	NA	NA	0.00000	1.00000	0.00000	1.00000	FALSE	FALSE	NA	NA	NA	NA	NA	NA	NA	NA	NA	NA	NA	NA	NA	NA	NA	NA	NA	NA	NA	NA	NA	NA	NA	NA	NA
Env 773	0.00000	1.00000	0.00000	1.00000	FALSE	FALSE	NA	NA	NA	NA	NA	NA	NA	NA	NA	NA	NA	NA	0.00000	1.00000	0.00000	1.00000	FALSE	FALSE	NA	NA	NA	NA	NA	NA	NA	NA	NA	NA	NA	NA	NA	NA	NA	NA	NA	NA	NA	NA	NA	NA	NA	NA	NA
Env 774	0.00000	1.00000	0.00000	1.00000	FALSE	FALSE	NA	NA	NA	NA	NA	NA	NA	NA	NA	NA	NA	NA	0.00000	1.00000	0.00000	1.00000	FALSE	FALSE	NA	NA	NA	NA	NA	NA	NA	NA	NA	NA	NA	NA	NA	NA	NA	NA	NA	NA	NA	NA	NA	NA	NA	NA	NA
Env 775	0.00000	1.00000	0.00000	1.00000	FALSE	FALSE	NA	NA	NA	NA	NA	NA	NA	NA	NA	NA	NA	NA	0.00000	1.00000	0.00000	1.00000	FALSE	FALSE	NA	NA	NA	NA	NA	NA	NA	NA	NA	NA	NA	NA	NA	NA	NA	NA	NA	NA	NA	NA	NA	NA	NA	NA	NA
Env 776	0.00000	1.00000	0.00000	1.00000	FALSE	FALSE	NA	NA	NA	NA	NA	NA	NA	NA	NA	NA	NA	NA	0.00000	1.00000	0.00000	1.00000	FALSE	FALSE	NA	NA	NA	NA	NA	NA	NA	NA	NA	NA	NA	NA	NA	NA	NA	NA	NA	NA	NA	NA	NA	NA	NA	NA	NA
Env 777	0.00000	1.00000	0.00000	1.00000	FALSE	FALSE	NA	NA	NA	NA	NA	NA	NA	NA	NA	NA	NA	NA	0.00000	1.00000	0.00000	1.00000	FALSE	FALSE	NA	NA	NA	NA	NA	NA	NA	NA	NA	NA	NA	NA	NA	NA	NA	NA	NA	NA	NA	NA	NA	NA	NA	NA	NA
Env 778	0.00000	1.00000	0.00000	1.00000	FALSE	FALSE	NA	NA	NA	NA	NA	NA	NA	NA	NA	NA	NA	NA	0.00000	1.00000	0.00000	1.00000	FALSE	FALSE	NA	NA	NA	NA	NA	NA	NA	NA	NA	NA	NA	NA	NA	NA	NA	NA	NA	NA	NA	NA	NA	NA	NA	NA	NA
Env 779	0.00000	1.00000	0.00000	1.00000	FALSE	FALSE	NA	NA	NA	NA	NA	NA	NA	NA	NA	NA	NA	NA	0.00000	1.00000	0.00000	1.00000	FALSE	FALSE	NA	NA	NA	NA	NA	NA	NA	NA	NA	NA	NA	NA	NA	NA	NA	NA	NA	NA	NA	NA	NA	NA	NA	NA	NA
Env 780	0.00000	1.00000	0.00000	1.00000	FALSE	FALSE	NA	NA	NA	NA	NA	NA	NA	NA	NA	NA	NA	NA	0.00000	1.00000	0.00000	1.00000	FALSE	FALSE	NA	NA	NA	NA	NA	NA	NA	NA	NA	NA	NA	NA	NA	NA	NA	NA	NA	NA	NA	NA	NA	NA	NA	NA	NA
Env 781	0.00000	1.00000	0.00000	1.00000	FALSE	FALSE	NA	NA	NA	NA	NA	NA	NA	NA	NA	NA	NA	NA	0.00000	1.00000	0.00000	1.00000	FALSE	FALSE	NA	NA	NA	NA	NA	NA	NA	NA	NA	NA	NA	NA	NA	NA	NA	NA	NA	NA	NA	NA	NA	NA	NA	NA	NA
Env 782	0.00000	1.00000	0.00000	1.00000	FALSE	FALSE	NA	NA	NA	NA	NA	NA	NA	NA	NA	NA	NA	NA	0.00000	1.00000	0.00000	1.00000	FALSE	FALSE	NA	NA	NA	NA	NA	NA	NA	NA	NA	NA	NA	NA	NA	NA	NA	NA	NA	NA	NA	NA	NA	NA	NA	NA	NA
Env 783	0.00000	1.00000	0.00000	1.00000	FALSE	FALSE	NA	NA	NA	NA	NA	NA	NA	NA	NA	NA	NA	NA	0.00000	1.00000	0.00000	1.00000	FALSE	FALSE	NA	NA	NA	NA	NA	NA	NA	NA	NA	NA	NA	NA	NA	NA	NA	NA	NA	NA	NA	NA	NA	NA	NA	NA	NA
Env 784	0.00000	1.00000	0.00000	1.00000	FALSE	FALSE	NA	NA	NA	NA	NA	NA	NA	NA	NA	NA	NA	NA	0.00000	1.00000	0.00000	1.00000	FALSE	FALSE	NA	NA	NA	NA	NA	NA	NA	NA	NA	NA	NA	NA	NA	NA	NA	NA	NA	NA	NA	NA	NA	NA	NA	NA	NA
Env 785	0.00000	1.00000	0.00000	1.00000	FALSE	FALSE	NA	NA	NA	NA	NA	NA	NA	NA	NA	NA	NA	NA	0.00000	1.00000	0.00000	1.00000	FALSE	FALSE	NA	NA	NA	NA	NA	NA	NA	NA	NA	NA	NA	NA	NA	NA	NA	NA	NA	NA	NA	NA	NA	NA	NA	NA	NA
Env 786	0.00000	1.00000	0.00000	1.00000	FALSE	FALSE	NA	NA	NA	NA	NA	NA	NA	NA	NA	NA	NA	NA	0.00000	1.00000	0.00000	1.00000	FALSE	FALSE	NA	NA	NA	NA	NA	NA	NA	NA	NA	NA	NA	NA	NA	NA	NA	NA	NA	NA	NA	NA	NA	NA	NA	NA	NA
Env 787	0.00000	1.00000	0.00000	1.00000	FALSE	FALSE	NA	NA	NA	NA	NA	NA	NA	NA	NA	NA	NA	NA	0.00000	1.00000	0.00000	1.00000	FALSE	FALSE	NA	NA	NA	NA	NA	NA	NA	NA	NA	NA	NA	NA	NA	NA	NA	NA	NA	NA	NA	NA	NA	NA	NA	NA	NA
Env 787a	0.00000	1.00000	0.00000	1.00000	FALSE	FALSE	NA	NA	NA	NA	NA	NA	NA	NA	NA	NA	NA	NA	0.00000	1.00000	0.00000	1.00000	FALSE	FALSE	NA	NA	NA	NA	NA	NA	NA	NA	NA	NA	NA	NA	NA	NA	NA	NA	NA	NA	NA	NA	NA	NA	NA	NA	NA
Env 787b	0.00000	1.00000	0.00000	1.00000	FALSE	FALSE	NA	NA	NA	NA	NA	NA	NA	NA	NA	NA	NA	NA	0.00000	1.00000	0.00000	1.00000	FALSE	FALSE	NA	NA	NA	NA	NA	NA	NA	NA	NA	NA	NA	NA	NA	NA	NA	NA	NA	NA	NA	NA	NA	NA	NA	NA	NA
Env 787c	0.00000	1.00000	0.00000	1.00000	FALSE	FALSE	NA	NA	NA	NA	NA	NA	NA	NA	NA	NA	NA	NA	0.00000	1.00000	0.00000	1.00000	FALSE	FALSE	NA	NA	NA	NA	NA	NA	NA	NA	NA	NA	NA	NA	NA	NA	NA	NA	NA	NA	NA	NA	NA	NA	NA	NA	NA
Env 787d	0.00000	1.00000	0.00000	1.00000	FALSE	FALSE	NA	NA	NA	NA	NA	NA	NA	NA	NA	NA	NA	NA	0.00000	1.00000	0.00000	1.00000	FALSE	FALSE	NA	NA	NA	NA	NA	NA	NA	NA	NA	NA	NA	NA	NA	NA	NA	NA	NA	NA	NA	NA	NA	NA	NA	NA	NA
Env 787e	0.00000	1.00000	0.00000	1.00000	FALSE	FALSE	NA	NA	NA	NA	NA	NA	NA	NA	NA	NA	NA	NA	0.00000	1.00000	0.00000	1.00000	FALSE	FALSE	NA	NA	NA	NA	NA	NA	NA	NA	NA	NA	NA	NA	NA	NA	NA	NA	NA	NA	NA	NA	NA	NA	NA	NA	NA
Env 787f	0.00000	1.00000	0.00000	1.00000	FALSE	FALSE	NA	NA	NA	NA	NA	NA	NA	NA	NA	NA	NA	NA	0.00000	1.00000	0.00000	1.00000	FALSE	FALSE	NA	NA	NA	NA	NA	NA	NA	NA	NA	NA	NA	NA	NA	NA	NA	NA	NA	NA	NA	NA	NA	NA	NA	NA	NA
Env 787g	0.00000	1.00000	0.00000	1.00000	FALSE	FALSE	NA	NA	NA	NA	NA	NA	NA	NA	NA	NA	NA	NA	0.00000	1.00000	0.00000	1.00000	FALSE	FALSE	NA	NA	NA	NA	NA	NA	NA	NA	NA	NA	NA	NA	NA	NA	NA	NA	NA	NA	NA	NA	NA	NA	NA	NA	NA
Env 788	0.00000	1.00000	0.00000	1.00000	FALSE	FALSE	NA	NA	NA	NA	NA	NA	NA	NA	NA	NA	NA	NA	0.00000	1.00000	0.00000	1.00000	FALSE	FALSE	NA	NA	NA	NA	NA	NA	NA	NA	NA	NA	NA	NA	NA	NA	NA	NA	NA	NA	NA	NA	NA	NA	NA	NA	NA
Env 789	0.00000	1.00000	0.00000	1.00000	FALSE	FALSE	NA	NA	NA	NA	NA	NA	NA	NA	NA	NA	NA	NA	0.00000	1.00000	0.00000	1.00000	FALSE	FALSE	NA	NA	NA	NA	NA	NA	NA	NA	NA	NA	NA	NA	NA	NA	NA	NA	NA	NA	NA	NA	NA	NA	NA	NA	NA
Env 790	0.00000	1.00000	0.00000	1.00000	FALSE	FALSE	NA	NA	NA	NA	NA	NA	NA	NA	NA	NA	NA	NA	0.00000	1.00000	0.00000	1.00000	FALSE	FALSE	NA	NA	NA	NA	NA	NA	NA	NA	NA	NA	NA	NA	NA	NA	NA	NA	NA	NA	NA	NA	NA	NA	NA	NA	NA
Env 791	0.00000	1.00000	0.00000	1.00000	FALSE	FALSE	NA	NA	NA	NA	NA	NA	NA	NA	NA	NA	NA	NA	0.00000	1.00000	0.00000	1.00000	FALSE	FALSE	NA	NA	NA	NA	NA	NA	NA	NA	NA	NA	NA	NA	NA	NA	NA	NA	NA	NA	NA	NA	NA	NA	NA	NA	NA
Env 792	0.00000	1.00000	0.00000	1.00000	FALSE	FALSE	NA	NA	NA	NA	NA	NA	NA	NA	NA	NA	NA	NA	0.00000	1.00000	0.00000	1.00000	FALSE	FALSE	NA	NA	NA	NA	NA	NA	NA	NA	NA	NA	NA	NA	NA	NA	NA	NA	NA	NA	NA	NA	NA	NA	NA	NA	NA
Env 793	0.00000	1.00000	0.00000	1.00000	FALSE	FALSE	NA	NA	NA	NA	NA	NA	NA	NA	NA	NA	NA	NA	0.00000	1.00000	0.00000	1.00000	FALSE	FALSE	NA	NA	NA	NA	NA	NA	NA	NA	NA	NA	NA	NA	NA	NA	NA	NA	NA	NA	NA	NA	NA	NA	NA	NA	NA
Env 794	0.00000	1.00000	0.00000	1.00000	FALSE	FALSE	NA	NA	NA	NA	NA	NA	NA	NA	NA	NA	NA	NA	0.00000	1.00000	0.00000	1.00000	FALSE	FALSE	NA	NA	NA	NA	NA	NA	NA	NA	NA	NA	NA	NA	NA	NA	NA	NA	NA	NA	NA	NA	NA	NA	NA	NA	NA
Env 795	0.00000	1.00000	0.00000	1.00000	FALSE	FALSE	NA	NA	NA	NA	NA	NA	NA	NA	NA	NA	NA	NA	0.00000	1.00000	0.00000	1.00000	FALSE	FALSE	NA	NA	NA	NA	NA	NA	NA	NA	NA	NA	NA	NA	NA	NA	NA	NA	NA	NA	NA	NA	NA	NA	NA	NA	NA
Env 796	0.00000	1.00000	0.00000	1.00000	FALSE	FALSE	NA	NA	NA	NA	NA	NA	NA	NA	NA	NA	NA	NA	0.00000	1.00000	0.00000	1.00000	FALSE	FALSE	NA	NA	NA	NA	NA	NA	NA	NA	NA	NA	NA	NA	NA	NA	NA	NA	NA	NA	NA	NA	NA	NA	NA	NA	NA
Env 719k	0.00000	1.00000	0.00000	1.00000	FALSE	FALSE	NA	NA	NA	NA	NA	NA	NA	NA	NA	NA	NA	NA	0.00000	1.00000	0.00000	1.00000	FALSE	FALSE	NA	NA	NA	NA	NA	NA	NA	NA	NA	NA	NA	NA	NA	NA	NA	NA	NA	NA	NA	NA	NA	NA	NA	NA	NA
Env 719l	0.00000	1.00000	0.00000	1.00000	FALSE	FALSE	NA	NA	NA	NA	NA	NA	NA	NA	NA	NA	NA	NA	0.00000	1.00000	0.00000	1.00000	FALSE	FALSE	NA	NA	NA	NA	NA	NA	NA	NA	NA	NA	NA	NA	NA	NA	NA	NA	NA	NA	NA	NA	NA	NA	NA	NA	NA
Env 719m	0.00000	1.00000	0.00000	1.00000	FALSE	FALSE	NA	NA	NA	NA	NA	NA	NA	NA	NA	NA	NA	NA	0.00000	1.00000	0.00000	1.00000	FALSE	FALSE	NA	NA	NA	NA	NA	NA	NA	NA	NA	NA	NA	NA	NA	NA	NA	NA	NA	NA	NA	NA	NA	NA	NA	NA	NA
Env 719n	0.00000	1.00000	0.00000	1.00000	FALSE	FALSE	NA	NA	NA	NA	NA	NA	NA	NA	NA	NA	NA	NA	0.00000	1.00000	0.00000	1.00000	FALSE	FALSE	NA	NA	NA	NA	NA	NA	NA	NA	NA	NA	NA	NA	NA	NA	NA	NA	NA	NA	NA	NA	NA	NA	NA	NA	NA
Env 719o	0.00000	1.00000	0.00000	1.00000	FALSE	FALSE	NA	NA	NA	NA	NA	NA	NA	NA	NA	NA	NA	NA	0.00000	1.00000	0.00000	1.00000	FALSE	FALSE	NA	NA	NA	NA	NA	NA	NA	NA	NA	NA	NA	NA	NA	NA	NA	NA	NA	NA	NA	NA	NA	NA	NA	NA	NA
Env 719p	0.00000	1.00000	0.00000	1.00000	FALSE	FALSE	NA	NA	NA	NA	NA	NA	NA	NA	NA	NA	NA	NA	0.00000	1.00000	0.00000	1.00000	FALSE	FALSE	NA	NA	NA	NA	NA	NA	NA	NA	NA	NA	NA	NA	NA	NA	NA	NA	NA	NA	NA	NA	NA	NA	NA	NA	NA
Env 719q	0.00000	1.00000	0.00000	1.00000	FALSE	FALSE	NA	NA	NA	NA	NA	NA	NA	NA	NA	NA	NA	NA	0.00000	1.00000	0.00000	1.00000	FALSE	FALSE	NA	NA	NA	NA	NA	NA	NA	NA	NA	NA	NA	NA	NA	NA	NA	NA	NA	NA	NA	NA	NA	NA	NA	NA	NA
Env 719r	0.00000	1.00000	0.00000	1.00000	FALSE	FALSE	NA	NA	NA	NA	NA	NA	NA	NA	NA	NA	NA	NA	0.00000	1.00000	0.00000	1.00000	FALSE	FALSE	NA	NA	NA	NA	NA	NA	NA	NA	NA	NA	NA	NA	NA	NA	NA	NA	NA	NA	NA	NA	NA	NA	NA	NA	NA
Env 719s	0.00000	1.00000	0.00000	1.00000	FALSE	FALSE	NA	NA	NA	NA	NA	NA	NA	NA	NA	NA	NA	NA	0.00000	1.00000	0.00000	1.00000	FALSE	FALSE	NA	NA	NA	NA	NA	NA	NA	NA	NA	NA	NA	NA	NA	NA	NA	NA	NA	NA	NA	NA	NA	NA	NA	NA	NA
Env 719t	0.00000	1.00000	0.00000	1.00000	FALSE	FALSE	NA	NA	NA	NA	NA	NA	NA	NA	NA	NA	NA	NA	0.00000	1.00000	0.00000	1.00000	FALSE	FALSE	NA	NA	NA	NA	NA	NA	NA	NA	NA	NA	NA	NA	NA	NA	NA	NA	NA	NA	NA	NA	NA	NA	NA	NA	NA
Env 719u	0.00000	1.00000	0.00000	1.00000	FALSE	FALSE	NA	NA	NA	NA	NA	NA	NA	NA	NA	NA	NA	NA	0.00000	1.00000	0.00000	1.00000	FALSE	FALSE	NA	NA	NA	NA	NA	NA	NA	NA	NA	NA	NA	NA	NA	NA	NA	NA	NA	NA	NA	NA	NA	NA	NA	NA	NA
Env 719v	0.00000	1.00000	0.00000	1.00000	FALSE	FALSE	NA	NA	NA	NA	NA	NA	NA	NA	NA	NA	NA	NA	0.00000	1.00000	0.00000	1.00000	FALSE	FALSE	NA	NA	NA	NA	NA	NA	NA	NA	NA	NA	NA	NA	NA	NA	NA	NA	NA	NA	NA	NA	NA	NA	NA	NA	NA
Env 719w	0.00000	1.00000	0.00000	1.00000	FALSE	FALSE	NA	NA	NA	NA	NA	NA	NA	NA	NA	NA	NA	NA	0.00000	1.00000	0.00000	1.00000	FALSE	FALSE	NA	NA	NA	NA	NA	NA	NA	NA	NA	NA	NA	NA	NA	NA	NA	NA	NA	NA	NA	NA	NA	NA	NA	NA	NA
Env 719x	0.00000	1.00000	0.00000	1.00000	FALSE	FALSE	NA	NA	NA	NA	NA	NA	NA	NA	NA	NA	NA	NA	0.00000	1.00000	0.00000	1.00000	FALSE	FALSE	NA	NA	NA	NA	NA	NA	NA	NA	NA	NA	NA	NA	NA	NA	NA	NA	NA	NA	NA	NA	NA	NA	NA	NA	NA
Env 719y	0.00000	1.00000	0.00000	1.00000	FALSE	FALSE	NA	NA	NA	NA	NA	NA	NA	NA	NA	NA	NA	NA	0.00000	1.00000	0.00000	1.00000	FALSE	FALSE	NA	NA	NA	NA	NA	NA	NA	NA	NA	NA	NA	NA	NA	NA	NA	NA	NA	NA	NA	NA	NA	NA	NA	NA	NA
Env 719z	0.00000	1.00000	0.00000	1.00000	FALSE	FALSE	NA	NA	NA	NA	NA	NA	NA	NA	NA	NA	NA	NA	0.00000	1.00000	0.00000	1.00000	FALSE	FALSE	NA	NA	NA	NA	NA	NA	NA	NA	NA	NA	NA	NA	NA	NA	NA	NA	NA	NA	NA	NA	NA	NA	NA	NA	NA
Env 719aa	0.00000	1.00000	0.00000	1.00000	FALSE	FALSE	NA	NA	NA	NA	NA	NA	NA	NA	NA	NA	NA	NA	0.00000	1.00000	0.00000	1.00000	FALSE	FALSE	NA	NA	NA	NA	NA	NA	NA	NA	NA	NA	NA	NA	NA	NA	NA	NA	NA	NA	NA	NA	NA	NA	NA	NA	NA
Env 719ab	0.00000	1.00000	0.00000	1.00000	FALSE	FALSE	NA	NA	NA	NA	NA	NA	NA	NA	NA	NA	NA	NA	0.00000	1.00000	0.00000	1.00000	FALSE	FALSE	NA	NA	NA	NA	NA	NA	NA	NA	NA	NA	NA	NA	NA	NA	NA	NA	NA	NA	NA	NA	NA	NA	NA	NA	NA
Env 461	0.00000	1.00000	0.27523	1.00000	FALSE	FALSE	0.00000	1.00000	0.66055	1.00000	FALSE	FALSE	0.41284	0.00000	1.55046	0.68807	TRUE	FALSE	0.00000	1.00000	0.00000	1.00000	FALSE	FALSE	0.00000	1.00000	0.00000	1.00000	FALSE	FALSE	0.00000	1.00000	0.00000	1.00000	FALSE	FALSE	NA	NA	NA	NA	NA	NA	NA	NA	NA	NA	NA	NA	NA
Env 462	0.00000	1.00000	0.27523	1.00000	FALSE	FALSE	0.00000	1.00000	0.69725	1.00000	FALSE	FALSE	0.41284	0.00000	1.55963	0.65988	TRUE	FALSE	0.00000	1.00000	0.00000	1.00000	FALSE	FALSE	0.00000	1.00000	0.01835	1.00000	FALSE	FALSE	0.00000	1.00000	0.00917	1.00000	FALSE	FALSE	NA	NA	NA	NA	NA	NA	NA	NA	NA	NA	NA	NA	NA
Env 463	0.00000	1.00000	0.32110	1.00000	FALSE	FALSE	0.00000	1.00000	0.69725	1.00000	FALSE	FALSE	0.41284	0.00000	1.55963	0.65988	TRUE	FALSE	0.00000	1.00000	0.00000	1.00000	FALSE	FALSE	0.00000	1.00000	0.01835	1.00000	FALSE	FALSE	0.00000	1.00000	0.01835	1.00000	FALSE	FALSE	NA	NA	NA	NA	NA	NA	NA	NA	NA	NA	NA	NA	NA
Env 464	0.00000	1.00000	0.32110	1.00000	FALSE	FALSE	0.00000	1.00000	0.69725	1.00000	FALSE	FALSE	0.41284	0.00000	1.55963	0.65988	TRUE	FALSE	0.00000	1.00000	0.00000	1.00000	FALSE	FALSE	0.00000	1.00000	0.01835	1.00000	FALSE	FALSE	0.00000	1.00000	0.02752	1.00000	FALSE	FALSE	NA	NA	NA	NA	NA	NA	NA	NA	NA	NA	NA	NA	NA
Env 465	0.00000	1.00000	0.33028	1.00000	FALSE	FALSE	0.00000	1.00000	0.70642	1.00000	FALSE	FALSE	0.41284	0.00000	1.91743	0.00561	TRUE	TRUE	0.00000	1.00000	0.00000	1.00000	FALSE	FALSE	0.00000	1.00000	0.01835	1.00000	FALSE	FALSE	0.00000	1.00000	0.02752	1.00000	FALSE	FALSE	NA	NA	NA	NA	NA	NA	NA	NA	NA	NA	NA	NA	NA
Env 466	0.00000	1.00000	0.33028	1.00000	FALSE	FALSE	0.00000	1.00000	0.70642	1.00000	FALSE	FALSE	0.41284	0.00000	1.91743	0.00561	TRUE	TRUE	0.00000	1.00000	0.00000	1.00000	FALSE	FALSE	0.00000	1.00000	0.01835	1.00000	FALSE	FALSE	0.00000	1.00000	0.02752	1.00000	FALSE	FALSE	NA	NA	NA	NA	NA	NA	NA	NA	NA	NA	NA	NA	NA
Env 467	0.02752	1.00000	0.61468	1.00000	FALSE	FALSE	0.02752	1.00000	0.99083	0.99998	FALSE	FALSE	0.41284	0.00000	1.82569	0.03610	TRUE	TRUE	0.00000	1.00000	0.00000	1.00000	FALSE	FALSE	0.00000	1.00000	0.01835	1.00000	FALSE	FALSE	0.00000	1.00000	0.02752	1.00000	FALSE	FALSE	NA	NA	NA	NA	NA	NA	NA	NA	NA	NA	NA	NA	NA
Env 468	0.02752	1.00000	0.61468	1.00000	FALSE	FALSE	0.02752	1.00000	0.99083	0.99998	FALSE	FALSE	0.41284	0.00000	2.07339	0.00008	TRUE	TRUE	0.00000	1.00000	0.00000	1.00000	FALSE	FALSE	0.00000	1.00000	0.01835	1.00000	FALSE	FALSE	0.00000	1.00000	0.02752	1.00000	FALSE	FALSE	NA	NA	NA	NA	NA	NA	NA	NA	NA	NA	NA	NA	NA
Env 469	0.02752	1.00000	0.64220	1.00000	FALSE	FALSE	0.02752	1.00000	0.63303	1.00000	FALSE	FALSE	0.27523	0.02266	1.55046	0.68807	TRUE	FALSE	0.00000	1.00000	0.00000	1.00000	FALSE	FALSE	0.00000	1.00000	0.01835	1.00000	FALSE	FALSE	0.00000	1.00000	0.02752	1.00000	FALSE	FALSE	NA	NA	NA	NA	NA	NA	NA	NA	NA	NA	NA	NA	NA
Env 470	0.02752	1.00000	0.36697	1.00000	FALSE	FALSE	0.02752	1.00000	0.35780	1.00000	FALSE	FALSE	0.00000	1.00000	0.66972	1.00000	FALSE	FALSE	0.00000	1.00000	0.00000	1.00000	FALSE	FALSE	0.00000	1.00000	0.01835	1.00000	FALSE	FALSE	0.00000	1.00000	0.02752	1.00000	FALSE	FALSE	NA	NA	NA	NA	NA	NA	NA	NA	NA	NA	NA	NA	NA
Env 471	0.02752	1.00000	0.39450	1.00000	FALSE	FALSE	0.02752	1.00000	0.34862	1.00000	FALSE	FALSE	0.02752	1.00000	0.82569	1.00000	FALSE	FALSE	0.00000	1.00000	0.00000	1.00000	FALSE	FALSE	0.00000	1.00000	0.01835	1.00000	FALSE	FALSE	0.00000	1.00000	0.02752	1.00000	FALSE	FALSE	NA	NA	NA	NA	NA	NA	NA	NA	NA	NA	NA	NA	NA
Env 472	0.02752	1.00000	0.35780	1.00000	FALSE	FALSE	0.02752	1.00000	0.35780	1.00000	FALSE	FALSE	0.03670	1.00000	1.00917	1.00000	FALSE	FALSE	0.00000	1.00000	0.00000	1.00000	FALSE	FALSE	0.00000	1.00000	0.01835	1.00000	FALSE	FALSE	0.00000	1.00000	0.02752	1.00000	FALSE	FALSE	NA	NA	NA	NA	NA	NA	NA	NA	NA	NA	NA	NA	NA
Env 473	0.02752	1.00000	0.35780	1.00000	FALSE	FALSE	0.02752	1.00000	0.35780	1.00000	FALSE	FALSE	0.03670	1.00000	1.01835	1.00000	FALSE	FALSE	0.00000	1.00000	0.00000	1.00000	FALSE	FALSE	0.00000	1.00000	0.01835	1.00000	FALSE	FALSE	0.00000	1.00000	0.02752	1.00000	FALSE	FALSE	NA	NA	NA	NA	NA	NA	NA	NA	NA	NA	NA	NA	NA
Env 474	0.02752	1.00000	0.34862	1.00000	FALSE	FALSE	0.02752	1.00000	0.34862	1.00000	FALSE	FALSE	0.05505	0.99993	0.85321	1.00000	FALSE	FALSE	0.00000	1.00000	0.00000	1.00000	FALSE	FALSE	0.00000	1.00000	0.01835	1.00000	FALSE	FALSE	0.00000	1.00000	0.02752	1.00000	FALSE	FALSE	NA	NA	NA	NA	NA	NA	NA	NA	NA	NA	NA	NA	NA
Env 475	0.02752	1.00000	0.75229	1.00000	FALSE	FALSE	0.02752	1.00000	0.75229	1.00000	FALSE	FALSE	0.11927	0.96292	1.44954	0.91327	FALSE	FALSE	0.00000	1.00000	0.00000	1.00000	FALSE	FALSE	0.00000	1.00000	0.01835	1.00000	FALSE	FALSE	0.00000	1.00000	0.02752	1.00000	FALSE	FALSE	NA	NA	NA	NA	NA	NA	NA	NA	NA	NA	NA	NA	NA
Env 476	0.00000	1.00000	0.81651	1.00000	FALSE	FALSE	0.00000	1.00000	0.81651	1.00000	FALSE	FALSE	0.11927	0.96292	1.76147	0.10126	FALSE	FALSE	0.00000	1.00000	0.00000	1.00000	FALSE	FALSE	0.00000	1.00000	0.01835	1.00000	FALSE	FALSE	0.23853	1.00000	0.63303	1.00000	FALSE	FALSE	NA	NA	NA	NA	NA	NA	NA	NA	NA	NA	NA	NA	NA
Env 477	0.00000	1.00000	0.81651	1.00000	FALSE	FALSE	0.00000	1.00000	0.81651	1.00000	FALSE	FALSE	0.11927	0.96292	1.51376	0.78956	FALSE	FALSE	0.00000	1.00000	0.00000	1.00000	FALSE	FALSE	0.00000	1.00000	0.00000	1.00000	FALSE	FALSE	0.28440	1.00000	1.98165	1.00000	FALSE	FALSE	NA	NA	NA	NA	NA	NA	NA	NA	NA	NA	NA	NA	NA
Env 478	0.00000	1.00000	1.01835	1.00000	FALSE	FALSE	0.00000	1.00000	1.01835	0.99994	FALSE	FALSE	0.11927	0.96292	1.73394	0.14727	FALSE	FALSE	0.00000	1.00000	0.00000	1.00000	FALSE	FALSE	0.00000	1.00000	0.00000	1.00000	FALSE	FALSE	0.33028	1.00000	3.33028	1.00000	FALSE	FALSE	NA	NA	NA	NA	NA	NA	NA	NA	NA	NA	NA	NA	NA
Env 479	0.00000	1.00000	1.30275	0.99998	FALSE	FALSE	0.00000	1.00000	1.26606	0.92706	FALSE	FALSE	0.11927	0.96292	2.01835	0.00043	FALSE	TRUE	0.00000	1.00000	0.00000	1.00000	FALSE	FALSE	0.00000	1.00000	0.00000	1.00000	FALSE	FALSE	0.33028	1.00000	4.67890	1.00000	FALSE	FALSE	NA	NA	NA	NA	NA	NA	NA	NA	NA	NA	NA	NA	NA
Env 480	0.00000	1.00000	1.27523	0.99999	FALSE	FALSE	0.00000	1.00000	1.23853	0.95643	FALSE	FALSE	0.09174	0.99534	1.85321	0.02167	FALSE	TRUE	0.00000	1.00000	0.00000	1.00000	FALSE	FALSE	0.00000	1.00000	0.00000	1.00000	FALSE	FALSE	0.65138	1.00000	6.47706	1.00000	FALSE	FALSE	NA	NA	NA	NA	NA	NA	NA	NA	NA	NA	NA	NA	NA
Env 480a	0.00000	1.00000	1.26606	1.00000	FALSE	FALSE	0.00000	1.00000	1.22936	0.96380	FALSE	FALSE	0.08257	0.99807	1.66972	0.30297	FALSE	FALSE	0.00000	1.00000	0.00000	1.00000	FALSE	FALSE	0.00000	1.00000	0.00000	1.00000	FALSE	FALSE	0.65138	1.00000	6.47706	1.00000	FALSE	FALSE	NA	NA	NA	NA	NA	NA	NA	NA	NA	NA	NA	NA	NA
Env 480b	0.00000	1.00000	1.26606	1.00000	FALSE	FALSE	0.00000	1.00000	1.22936	0.96380	FALSE	FALSE	0.08257	0.99807	1.66055	0.33022	FALSE	FALSE	0.00000	1.00000	0.00000	1.00000	FALSE	FALSE	0.00000	1.00000	0.00000	1.00000	FALSE	FALSE	0.65138	1.00000	6.47706	1.00000	FALSE	FALSE	NA	NA	NA	NA	NA	NA	NA	NA	NA	NA	NA	NA	NA
Env 480c	0.00000	1.00000	1.26606	1.00000	FALSE	FALSE	0.00000	1.00000	1.22936	0.96380	FALSE	FALSE	0.06422	0.99977	1.46789	0.88521	FALSE	FALSE	0.00000	1.00000	0.00000	1.00000	FALSE	FALSE	0.00000	1.00000	0.00000	1.00000	FALSE	FALSE	0.65138	1.00000	6.47706	1.00000	FALSE	FALSE	NA	NA	NA	NA	NA	NA	NA	NA	NA	NA	NA	NA	NA
Env 480d	0.00000	1.00000	0.86239	1.00000	FALSE	FALSE	0.00000	1.00000	0.82569	1.00000	FALSE	FALSE	0.00000	1.00000	0.87156	1.00000	FALSE	FALSE	0.00000	1.00000	0.00000	1.00000	FALSE	FALSE	0.00000	1.00000	0.00000	1.00000	FALSE	FALSE	0.65138	1.00000	6.47706	1.00000	FALSE	FALSE	NA	NA	NA	NA	NA	NA	NA	NA	NA	NA	NA	NA	NA
Env 480e	0.00000	1.00000	0.51376	1.00000	FALSE	FALSE	0.00000	1.00000	0.47706	1.00000	FALSE	FALSE	0.00000	1.00000	0.51376	1.00000	FALSE	FALSE	0.00000	1.00000	0.00000	1.00000	FALSE	FALSE	0.00000	1.00000	0.00000	1.00000	FALSE	FALSE	0.65138	1.00000	6.47706	1.00000	FALSE	FALSE	NA	NA	NA	NA	NA	NA	NA	NA	NA	NA	NA	NA	NA
Env 480f	0.00000	1.00000	0.51376	1.00000	FALSE	FALSE	0.00000	1.00000	0.47706	1.00000	FALSE	FALSE	0.00000	1.00000	0.51376	1.00000	FALSE	FALSE	0.00000	1.00000	0.00000	1.00000	FALSE	FALSE	0.00000	1.00000	0.00000	1.00000	FALSE	FALSE	0.65138	1.00000	6.47706	1.00000	FALSE	FALSE	NA	NA	NA	NA	NA	NA	NA	NA	NA	NA	NA	NA	NA
Env 480g	0.00000	1.00000	0.28440	1.00000	FALSE	FALSE	0.00000	1.00000	0.24771	1.00000	FALSE	FALSE	0.00000	1.00000	0.28440	1.00000	FALSE	FALSE	0.00000	1.00000	0.00000	1.00000	FALSE	FALSE	0.00000	1.00000	0.00000	1.00000	FALSE	FALSE	0.65138	1.00000	6.47706	1.00000	FALSE	FALSE	NA	NA	NA	NA	NA	NA	NA	NA	NA	NA	NA	NA	NA
Env 480h	0.00000	1.00000	0.00000	1.00000	FALSE	FALSE	0.00000	1.00000	0.00000	1.00000	FALSE	FALSE	0.00000	1.00000	0.00000	1.00000	FALSE	FALSE	0.00000	1.00000	0.00000	1.00000	FALSE	FALSE	0.00000	1.00000	0.00000	1.00000	FALSE	FALSE	0.65138	1.00000	6.47706	1.00000	FALSE	FALSE	NA	NA	NA	NA	NA	NA	NA	NA	NA	NA	NA	NA	NA
Env 480i	0.00000	1.00000	0.00000	1.00000	FALSE	FALSE	0.00000	1.00000	0.00000	1.00000	FALSE	FALSE	0.00000	1.00000	0.00000	1.00000	FALSE	FALSE	0.00000	1.00000	0.00000	1.00000	FALSE	FALSE	0.00000	1.00000	0.00000	1.00000	FALSE	FALSE	0.65138	1.00000	6.47706	1.00000	FALSE	FALSE	NA	NA	NA	NA	NA	NA	NA	NA	NA	NA	NA	NA	NA
Env 480j	0.00000	1.00000	0.00000	1.00000	FALSE	FALSE	0.00000	1.00000	0.00000	1.00000	FALSE	FALSE	0.00000	1.00000	0.00000	1.00000	FALSE	FALSE	0.00000	1.00000	0.00000	1.00000	FALSE	FALSE	0.00000	1.00000	0.00000	1.00000	FALSE	FALSE	0.65138	1.00000	6.47706	1.00000	FALSE	FALSE	NA	NA	NA	NA	NA	NA	NA	NA	NA	NA	NA	NA	NA
Env 480k	0.00000	1.00000	0.00000	1.00000	FALSE	FALSE	0.00000	1.00000	0.00000	1.00000	FALSE	FALSE	0.00000	1.00000	0.00000	1.00000	FALSE	FALSE	0.00000	1.00000	0.00000	1.00000	FALSE	FALSE	0.00000	1.00000	0.00000	1.00000	FALSE	FALSE	0.41284	1.00000	5.87156	1.00000	FALSE	FALSE	NA	NA	NA	NA	NA	NA	NA	NA	NA	NA	NA	NA	NA
Env 480l	0.00000	1.00000	0.00000	1.00000	FALSE	FALSE	0.00000	1.00000	0.00000	1.00000	FALSE	FALSE	0.00000	1.00000	0.00000	1.00000	FALSE	FALSE	0.00000	1.00000	0.00000	1.00000	FALSE	FALSE	0.00000	1.00000	0.00000	1.00000	FALSE	FALSE	0.36697	1.00000	4.51376	1.00000	FALSE	FALSE	NA	NA	NA	NA	NA	NA	NA	NA	NA	NA	NA	NA	NA
Env 481	0.00000	1.00000	0.08257	1.00000	FALSE	FALSE	0.00000	1.00000	0.08257	1.00000	FALSE	FALSE	0.00000	1.00000	0.08257	1.00000	FALSE	FALSE	0.00000	1.00000	0.00000	1.00000	FALSE	FALSE	0.00000	1.00000	0.00000	1.00000	FALSE	FALSE	0.36697	1.00000	5.00000	1.00000	FALSE	FALSE	NA	NA	NA	NA	NA	NA	NA	NA	NA	NA	NA	NA	NA
Env 482	0.00000	1.00000	0.37615	1.00000	FALSE	FALSE	0.00000	1.00000	0.37615	1.00000	FALSE	FALSE	0.00000	1.00000	0.14679	1.00000	FALSE	FALSE	0.00000	1.00000	0.00000	1.00000	FALSE	FALSE	0.00000	1.00000	0.00000	1.00000	FALSE	FALSE	1.06422	0.99846	6.04587	1.00000	FALSE	FALSE	NA	NA	NA	NA	NA	NA	NA	NA	NA	NA	NA	NA	NA
Env 483	0.11009	0.99992	0.82569	1.00000	FALSE	FALSE	0.11009	0.98943	0.82569	1.00000	FALSE	FALSE	0.11009	0.97979	0.71560	1.00000	FALSE	FALSE	0.00000	1.00000	0.00000	1.00000	FALSE	FALSE	0.00000	1.00000	0.00000	1.00000	FALSE	FALSE	1.76147	0.00047	7.43119	1.00000	TRUE	FALSE	NA	NA	NA	NA	NA	NA	NA	NA	NA	NA	NA	NA	NA
Env 483a	0.11009	0.99992	0.82569	1.00000	FALSE	FALSE	0.11009	0.98943	0.82569	1.00000	FALSE	FALSE	0.11009	0.97979	0.71560	1.00000	FALSE	FALSE	0.00000	1.00000	0.00000	1.00000	FALSE	FALSE	0.00000	1.00000	0.00000	1.00000	FALSE	FALSE	1.76147	0.00047	7.43119	1.00000	TRUE	FALSE	NA	NA	NA	NA	NA	NA	NA	NA	NA	NA	NA	NA	NA
Env 483b	0.11009	0.99992	0.82569	1.00000	FALSE	FALSE	0.11009	0.98943	0.82569	1.00000	FALSE	FALSE	0.11009	0.97979	0.71560	1.00000	FALSE	FALSE	0.00000	1.00000	0.00000	1.00000	FALSE	FALSE	0.00000	1.00000	0.00000	1.00000	FALSE	FALSE	1.76147	0.00047	7.43119	1.00000	TRUE	FALSE	NA	NA	NA	NA	NA	NA	NA	NA	NA	NA	NA	NA	NA
Env 483c	0.11009	0.99992	0.82569	1.00000	FALSE	FALSE	0.11009	0.98943	0.82569	1.00000	FALSE	FALSE	0.11009	0.97979	0.71560	1.00000	FALSE	FALSE	0.00000	1.00000	0.00000	1.00000	FALSE	FALSE	0.00000	1.00000	0.00000	1.00000	FALSE	FALSE	1.76147	0.00047	7.43119	1.00000	TRUE	FALSE	NA	NA	NA	NA	NA	NA	NA	NA	NA	NA	NA	NA	NA
Env 483d	0.11009	0.99992	0.82569	1.00000	FALSE	FALSE	0.11009	0.98943	0.82569	1.00000	FALSE	FALSE	0.11009	0.97979	0.71560	1.00000	FALSE	FALSE	0.00000	1.00000	0.00000	1.00000	FALSE	FALSE	0.00000	1.00000	0.00000	1.00000	FALSE	FALSE	1.76147	0.00047	7.43119	1.00000	TRUE	FALSE	NA	NA	NA	NA	NA	NA	NA	NA	NA	NA	NA	NA	NA
Env 483e	0.11009	0.99992	0.82569	1.00000	FALSE	FALSE	0.11009	0.98943	0.82569	1.00000	FALSE	FALSE	0.11009	0.97979	0.71560	1.00000	FALSE	FALSE	0.00000	1.00000	0.00000	1.00000	FALSE	FALSE	0.00000	1.00000	0.00000	1.00000	FALSE	FALSE	1.76147	0.00047	7.43119	1.00000	TRUE	FALSE	NA	NA	NA	NA	NA	NA	NA	NA	NA	NA	NA	NA	NA
Env 483f	0.11009	0.99992	0.82569	1.00000	FALSE	FALSE	0.11009	0.98943	0.82569	1.00000	FALSE	FALSE	0.11009	0.97979	0.71560	1.00000	FALSE	FALSE	0.00000	1.00000	0.00000	1.00000	FALSE	FALSE	0.00000	1.00000	0.00000	1.00000	FALSE	FALSE	1.76147	0.00047	7.43119	1.00000	TRUE	FALSE	NA	NA	NA	NA	NA	NA	NA	NA	NA	NA	NA	NA	NA
Env 483g	0.11009	0.99992	0.74312	1.00000	FALSE	FALSE	0.11009	0.98943	0.74312	1.00000	FALSE	FALSE	0.11009	0.97979	0.63303	1.00000	FALSE	FALSE	0.00000	1.00000	0.00000	1.00000	FALSE	FALSE	0.00000	1.00000	0.00000	1.00000	FALSE	FALSE	1.76147	0.00047	7.43119	1.00000	TRUE	FALSE	NA	NA	NA	NA	NA	NA	NA	NA	NA	NA	NA	NA	NA
Env 484	0.11009	0.99992	0.50459	1.00000	FALSE	FALSE	0.11009	0.98943	0.50459	1.00000	FALSE	FALSE	0.11009	0.97979	1.33945	0.99018	FALSE	FALSE	0.00000	1.00000	0.00000	1.00000	FALSE	FALSE	0.00000	1.00000	0.00000	1.00000	FALSE	FALSE	2.50459	0.00000	10.38532	0.00000	TRUE	TRUE	NA	NA	NA	NA	NA	NA	NA	NA	NA	NA	NA	NA	NA
Env 485	0.00000	1.00000	0.07339	1.00000	FALSE	FALSE	0.00000	1.00000	0.07339	1.00000	FALSE	FALSE	0.00000	1.00000	0.83486	1.00000	FALSE	FALSE	0.00000	1.00000	0.00000	1.00000	FALSE	FALSE	0.00000	1.00000	0.00000	1.00000	FALSE	FALSE	3.24771	0.00000	13.14679	0.00000	TRUE	TRUE	NA	NA	NA	NA	NA	NA	NA	NA	NA	NA	NA	NA	NA
Env 486	0.00000	1.00000	0.64220	1.00000	FALSE	FALSE	0.00000	1.00000	0.64220	1.00000	FALSE	FALSE	0.06422	0.99977	1.74312	0.13057	FALSE	FALSE	0.00000	1.00000	0.00000	1.00000	FALSE	FALSE	0.00000	1.00000	0.00000	1.00000	FALSE	FALSE	3.27523	0.00000	15.05505	0.00000	TRUE	TRUE	NA	NA	NA	NA	NA	NA	NA	NA	NA	NA	NA	NA	NA
Env 487	0.00000	1.00000	0.64220	1.00000	FALSE	FALSE	0.00000	1.00000	0.64220	1.00000	FALSE	FALSE	0.06422	0.99977	1.74312	0.13057	FALSE	FALSE	0.00000	1.00000	0.00000	1.00000	FALSE	FALSE	0.00000	1.00000	0.00000	1.00000	FALSE	FALSE	3.30275	0.00000	15.55046	0.00000	TRUE	TRUE	NA	NA	NA	NA	NA	NA	NA	NA	NA	NA	NA	NA	NA
Env 488	0.00000	1.00000	0.66972	1.00000	FALSE	FALSE	0.00000	1.00000	0.69725	1.00000	FALSE	FALSE	0.06422	0.99977	1.79817	0.05771	FALSE	FALSE	0.00000	1.00000	0.00000	1.00000	FALSE	FALSE	0.00000	1.00000	0.00000	1.00000	FALSE	FALSE	3.32110	0.00000	15.98165	0.00000	TRUE	TRUE	NA	NA	NA	NA	NA	NA	NA	NA	NA	NA	NA	NA	NA
Env 489	0.00000	1.00000	0.90826	1.00000	FALSE	FALSE	0.00000	1.00000	0.96330	0.99999	FALSE	FALSE	0.06422	0.99977	1.81651	0.04240	FALSE	TRUE	0.00000	1.00000	0.00000	1.00000	FALSE	FALSE	0.00000	1.00000	0.00000	1.00000	FALSE	FALSE	3.27523	0.00000	14.87156	0.00000	TRUE	TRUE	NA	NA	NA	NA	NA	NA	NA	NA	NA	NA	NA	NA	NA
Env 490	0.00000	1.00000	0.92661	1.00000	FALSE	FALSE	0.00000	1.00000	0.98165	0.99999	FALSE	FALSE	0.06422	0.99977	1.84404	0.02581	FALSE	TRUE	0.00000	1.00000	0.00000	1.00000	FALSE	FALSE	0.00000	1.00000	0.00000	1.00000	FALSE	FALSE	2.95413	0.00000	13.22936	0.00000	TRUE	TRUE	NA	NA	NA	NA	NA	NA	NA	NA	NA	NA	NA	NA	NA
Env 491	0.00000	1.00000	0.93578	1.00000	FALSE	FALSE	0.00000	1.00000	0.99083	0.99998	FALSE	FALSE	0.06422	0.99977	1.85321	0.02167	FALSE	TRUE	0.00000	1.00000	0.00000	1.00000	FALSE	FALSE	0.00000	1.00000	0.00000	1.00000	FALSE	FALSE	1.93578	0.00000	10.04587	0.00000	TRUE	TRUE	NA	NA	NA	NA	NA	NA	NA	NA	NA	NA	NA	NA	NA
Env 492	0.02752	1.00000	1.65138	0.87510	FALSE	FALSE	0.02752	1.00000	1.70642	0.00742	FALSE	TRUE	0.08257	0.99807	2.74312	0.00000	FALSE	TRUE	0.00000	1.00000	0.00000	1.00000	FALSE	FALSE	0.00000	1.00000	0.00000	1.00000	FALSE	FALSE	1.93578	0.00000	10.04587	0.00000	TRUE	TRUE	NA	NA	NA	NA	NA	NA	NA	NA	NA	NA	NA	NA	NA
Env 493	0.02752	1.00000	1.59633	0.94586	FALSE	FALSE	0.02752	1.00000	1.65138	0.02445	FALSE	TRUE	0.08257	0.99807	1.97248	0.00148	FALSE	TRUE	0.00000	1.00000	0.00000	1.00000	FALSE	FALSE	0.00000	1.00000	0.00000	1.00000	FALSE	FALSE	1.93578	0.00000	10.04587	0.00000	TRUE	TRUE	NA	NA	NA	NA	NA	NA	NA	NA	NA	NA	NA	NA	NA
Env 494	0.02752	1.00000	1.67890	0.82253	FALSE	FALSE	0.02752	1.00000	1.68807	0.01127	FALSE	TRUE	0.08257	0.99807	1.96330	0.00186	FALSE	TRUE	0.00000	1.00000	0.00000	1.00000	FALSE	FALSE	0.00000	1.00000	0.00000	1.00000	FALSE	FALSE	1.93578	0.00000	10.04587	0.00000	TRUE	TRUE	NA	NA	NA	NA	NA	NA	NA	NA	NA	NA	NA	NA	NA
Env 495	0.05505	1.00000	2.12844	0.00448	FALSE	TRUE	0.05505	0.99998	2.15596	0.00000	FALSE	TRUE	0.04587	0.99998	2.06422	0.00011	FALSE	TRUE	0.00000	1.00000	0.00000	1.00000	FALSE	FALSE	0.00000	1.00000	0.00000	1.00000	FALSE	FALSE	1.93578	0.00000	10.04587	0.00000	TRUE	TRUE	NA	NA	NA	NA	NA	NA	NA	NA	NA	NA	NA	NA	NA
Env 496	0.05505	1.00000	2.18349	0.00123	FALSE	TRUE	0.05505	0.99998	2.21101	0.00000	FALSE	TRUE	0.04587	0.99998	2.06422	0.00011	FALSE	TRUE	0.00000	1.00000	0.00000	1.00000	FALSE	FALSE	0.00000	1.00000	0.00000	1.00000	FALSE	FALSE	1.93578	0.00000	10.04587	0.00000	TRUE	TRUE	NA	NA	NA	NA	NA	NA	NA	NA	NA	NA	NA	NA	NA
Env 497	0.05505	1.00000	2.19266	0.00097	FALSE	TRUE	0.05505	0.99998	2.19266	0.00000	FALSE	TRUE	0.04587	0.99998	2.09174	0.00005	FALSE	TRUE	0.00000	1.00000	0.00000	1.00000	FALSE	FALSE	0.00000	1.00000	0.00000	1.00000	FALSE	FALSE	1.93578	0.00000	10.04587	0.00000	TRUE	TRUE	NA	NA	NA	NA	NA	NA	NA	NA	NA	NA	NA	NA	NA
Env 498	0.05505	1.00000	1.95413	0.10161	FALSE	FALSE	0.05505	0.99998	1.92661	0.00001	FALSE	TRUE	0.04587	0.99998	2.07339	0.00008	FALSE	TRUE	0.00000	1.00000	0.00917	1.00000	FALSE	FALSE	0.00000	1.00000	0.00000	1.00000	FALSE	FALSE	1.93578	0.00000	10.04587	0.00000	TRUE	TRUE	NA	NA	NA	NA	NA	NA	NA	NA	NA	NA	NA	NA	NA
Env 499	0.05505	1.00000	2.09174	0.00980	FALSE	TRUE	0.05505	0.99998	2.06422	0.00000	FALSE	TRUE	0.04587	0.99998	2.04587	0.00019	FALSE	TRUE	0.00000	1.00000	0.29358	1.00000	FALSE	FALSE	0.00000	1.00000	0.00000	1.00000	FALSE	FALSE	1.19266	0.95752	7.09174	1.00000	FALSE	FALSE	NA	NA	NA	NA	NA	NA	NA	NA	NA	NA	NA	NA	NA
Env 500	0.05505	1.00000	2.93578	0.00000	FALSE	TRUE	0.05505	0.99998	2.90826	0.00000	FALSE	TRUE	0.04587	0.99998	2.88073	0.00000	FALSE	TRUE	0.00000	1.00000	0.81651	1.00000	FALSE	FALSE	0.00000	1.00000	0.00000	1.00000	FALSE	FALSE	0.44954	1.00000	4.33028	1.00000	FALSE	FALSE	NA	NA	NA	NA	NA	NA	NA	NA	NA	NA	NA	NA	NA
Env 501	0.02752	1.00000	2.22018	0.00047	FALSE	TRUE	0.02752	1.00000	2.19266	0.00000	FALSE	TRUE	0.02752	1.00000	1.99083	0.00091	FALSE	TRUE	0.33028	1.00000	1.70642	1.00000	FALSE	FALSE	0.00000	1.00000	0.00000	1.00000	FALSE	FALSE	0.42202	1.00000	2.42202	1.00000	FALSE	FALSE	NA	NA	NA	NA	NA	NA	NA	NA	NA	NA	NA	NA	NA
Env 502	0.02752	1.00000	2.24771	0.00022	FALSE	TRUE	0.02752	1.00000	2.22018	0.00000	FALSE	TRUE	0.02752	1.00000	2.12844	0.00001	FALSE	TRUE	0.81651	1.00000	2.59633	1.00000	FALSE	FALSE	0.00000	1.00000	0.00000	1.00000	FALSE	FALSE	0.39450	1.00000	1.92661	1.00000	FALSE	FALSE	NA	NA	NA	NA	NA	NA	NA	NA	NA	NA	NA	NA	NA
Env 503	0.02752	1.00000	2.22018	0.00047	FALSE	TRUE	0.02752	1.00000	2.23853	0.00000	FALSE	TRUE	0.02752	1.00000	2.14679	0.00001	FALSE	TRUE	1.19266	1.00000	3.57798	1.00000	FALSE	FALSE	0.00000	1.00000	0.00000	1.00000	FALSE	FALSE	0.37615	1.00000	1.49541	1.00000	FALSE	FALSE	NA	NA	NA	NA	NA	NA	NA	NA	NA	NA	NA	NA	NA
Env 504	0.00000	1.00000	1.22018	1.00000	FALSE	FALSE	0.00000	1.00000	1.20183	0.98008	FALSE	FALSE	0.00000	1.00000	1.13761	0.99999	FALSE	FALSE	1.51376	0.99725	4.44037	1.00000	FALSE	FALSE	0.00000	1.00000	0.00000	1.00000	FALSE	FALSE	0.37615	1.00000	0.76147	1.00000	FALSE	FALSE	NA	NA	NA	NA	NA	NA	NA	NA	NA	NA	NA	NA	NA
Env 505	0.00000	1.00000	1.18349	1.00000	FALSE	FALSE	0.00000	1.00000	1.14679	0.99504	FALSE	FALSE	0.00000	1.00000	1.13761	0.99999	FALSE	FALSE	1.55963	0.99171	4.84404	1.00000	FALSE	FALSE	0.00000	1.00000	0.00000	1.00000	FALSE	FALSE	0.00000	1.00000	0.00000	1.00000	FALSE	FALSE	NA	NA	NA	NA	NA	NA	NA	NA	NA	NA	NA	NA	NA
Env 506	0.40367	0.00796	1.87156	0.26628	TRUE	FALSE	0.00000	1.00000	1.11009	0.99832	FALSE	FALSE	0.00000	1.00000	1.05505	1.00000	FALSE	FALSE	1.60550	0.97826	5.20183	1.00000	FALSE	FALSE	0.00000	1.00000	0.00000	1.00000	FALSE	FALSE	0.00000	1.00000	0.00000	1.00000	FALSE	FALSE	NA	NA	NA	NA	NA	NA	NA	NA	NA	NA	NA	NA	NA
Env 506a	0.40367	0.00796	1.87156	0.26628	TRUE	FALSE	0.00000	1.00000	1.11009	0.99832	FALSE	FALSE	0.00000	1.00000	1.05505	1.00000	FALSE	FALSE	1.60550	0.97826	5.20183	1.00000	FALSE	FALSE	0.00000	1.00000	0.00000	1.00000	FALSE	FALSE	0.00000	1.00000	0.00000	1.00000	FALSE	FALSE	NA	NA	NA	NA	NA	NA	NA	NA	NA	NA	NA	NA	NA
Env 506b	0.40367	0.00796	1.71560	0.73429	TRUE	FALSE	0.00000	1.00000	0.95413	1.00000	FALSE	FALSE	0.00000	1.00000	1.05505	1.00000	FALSE	FALSE	1.60550	0.97826	5.20183	1.00000	FALSE	FALSE	0.00000	1.00000	0.00000	1.00000	FALSE	FALSE	0.00000	1.00000	0.00000	1.00000	FALSE	FALSE	NA	NA	NA	NA	NA	NA	NA	NA	NA	NA	NA	NA	NA
Env 506c	0.40367	0.00796	0.86239	1.00000	TRUE	FALSE	0.00000	1.00000	0.10092	1.00000	FALSE	FALSE	0.00000	1.00000	0.21101	1.00000	FALSE	FALSE	1.60550	0.97826	5.20183	1.00000	FALSE	FALSE	0.00000	1.00000	0.00000	1.00000	FALSE	FALSE	0.00000	1.00000	0.00000	1.00000	FALSE	FALSE	NA	NA	NA	NA	NA	NA	NA	NA	NA	NA	NA	NA	NA
Env 506d	0.40367	0.00796	0.86239	1.00000	TRUE	FALSE	0.00000	1.00000	0.10092	1.00000	FALSE	FALSE	0.00000	1.00000	0.21101	1.00000	FALSE	FALSE	1.60550	0.97826	5.20183	1.00000	FALSE	FALSE	0.00000	1.00000	0.00000	1.00000	FALSE	FALSE	0.00000	1.00000	0.00000	1.00000	FALSE	FALSE	NA	NA	NA	NA	NA	NA	NA	NA	NA	NA	NA	NA	NA
Env 506e	0.40367	0.00796	0.83486	1.00000	TRUE	FALSE	0.00000	1.00000	0.07339	1.00000	FALSE	FALSE	0.00000	1.00000	0.07339	1.00000	FALSE	FALSE	1.60550	0.97826	5.20183	1.00000	FALSE	FALSE	0.00000	1.00000	0.00000	1.00000	FALSE	FALSE	0.00000	1.00000	0.00000	1.00000	FALSE	FALSE	NA	NA	NA	NA	NA	NA	NA	NA	NA	NA	NA	NA	NA
Env 507	0.41284	0.00506	1.00917	1.00000	TRUE	FALSE	0.00000	1.00000	0.00000	1.00000	FALSE	FALSE	0.00000	1.00000	0.00000	1.00000	FALSE	FALSE	1.95413	0.22918	6.91743	1.00000	FALSE	FALSE	0.00000	1.00000	0.00000	1.00000	FALSE	FALSE	0.00000	1.00000	0.00000	1.00000	FALSE	FALSE	NA	NA	NA	NA	NA	NA	NA	NA	NA	NA	NA	NA	NA
Env 508	0.81651	0.00000	1.44954	0.99778	TRUE	FALSE	0.00000	1.00000	0.00000	1.00000	FALSE	FALSE	0.00000	1.00000	0.00000	1.00000	FALSE	FALSE	2.31193	0.00032	8.69725	0.03762	TRUE	TRUE	0.00000	1.00000	0.00000	1.00000	FALSE	FALSE	0.00000	1.00000	0.00000	1.00000	FALSE	FALSE	NA	NA	NA	NA	NA	NA	NA	NA	NA	NA	NA	NA	NA
Env 509	0.81651	0.00000	1.44037	0.99827	TRUE	FALSE	0.00000	1.00000	0.00000	1.00000	FALSE	FALSE	0.00000	1.00000	0.00000	1.00000	FALSE	FALSE	2.66972	0.00000	10.16514	0.00000	TRUE	TRUE	0.00000	1.00000	0.00000	1.00000	FALSE	FALSE	0.00000	1.00000	0.00000	1.00000	FALSE	FALSE	NA	NA	NA	NA	NA	NA	NA	NA	NA	NA	NA	NA	NA
Env 510	0.41284	0.00506	0.78899	1.00000	TRUE	FALSE	0.00000	1.00000	0.00000	1.00000	FALSE	FALSE	0.00000	1.00000	0.00000	1.00000	FALSE	FALSE	3.39450	0.00000	12.00000	0.00000	TRUE	TRUE	0.00000	1.00000	0.00000	1.00000	FALSE	FALSE	0.00000	1.00000	0.00000	1.00000	FALSE	FALSE	NA	NA	NA	NA	NA	NA	NA	NA	NA	NA	NA	NA	NA
Env 511	0.41284	0.00506	1.28440	0.99999	TRUE	FALSE	0.00000	1.00000	0.00000	1.00000	FALSE	FALSE	0.00000	1.00000	0.00000	1.00000	FALSE	FALSE	3.77982	0.00000	13.09174	0.00000	TRUE	TRUE	0.00000	1.00000	0.00000	1.00000	FALSE	FALSE	0.00000	1.00000	0.00000	1.00000	FALSE	FALSE	NA	NA	NA	NA	NA	NA	NA	NA	NA	NA	NA	NA	NA
Env 512	0.41284	0.00506	1.28440	0.99999	TRUE	FALSE	0.00000	1.00000	0.00000	1.00000	FALSE	FALSE	0.00000	1.00000	0.00000	1.00000	FALSE	FALSE	3.29358	0.00000	12.20183	0.00000	TRUE	TRUE	0.00000	1.00000	0.00000	1.00000	FALSE	FALSE	0.00000	1.00000	0.00000	1.00000	FALSE	FALSE	NA	NA	NA	NA	NA	NA	NA	NA	NA	NA	NA	NA	NA
Env 513	0.41284	0.00506	1.28440	0.99999	TRUE	FALSE	0.00000	1.00000	0.00000	1.00000	FALSE	FALSE	0.00000	1.00000	0.00000	1.00000	FALSE	FALSE	2.91743	0.00000	11.22018	0.00000	TRUE	TRUE	0.00000	1.00000	0.00000	1.00000	FALSE	FALSE	0.00000	1.00000	0.00000	1.00000	FALSE	FALSE	NA	NA	NA	NA	NA	NA	NA	NA	NA	NA	NA	NA	NA
Env 513a	0.41284	0.00506	1.28440	0.99999	TRUE	FALSE	0.00000	1.00000	0.00000	1.00000	FALSE	FALSE	0.00000	1.00000	0.00000	1.00000	FALSE	FALSE	2.59633	0.00000	10.35780	0.00000	TRUE	TRUE	0.00000	1.00000	0.00000	1.00000	FALSE	FALSE	0.00000	1.00000	0.00000	1.00000	FALSE	FALSE	NA	NA	NA	NA	NA	NA	NA	NA	NA	NA	NA	NA	NA
Env 514	0.41284	0.00506	1.28440	0.99999	TRUE	FALSE	0.00000	1.00000	0.00000	1.00000	FALSE	FALSE	0.00000	1.00000	0.00000	1.00000	FALSE	FALSE	2.55046	0.00000	9.95413	0.00000	TRUE	TRUE	0.00000	1.00000	0.00000	1.00000	FALSE	FALSE	0.00000	1.00000	0.00000	1.00000	FALSE	FALSE	NA	NA	NA	NA	NA	NA	NA	NA	NA	NA	NA	NA	NA
Env 514a	0.40367	0.00796	1.03670	1.00000	TRUE	FALSE	0.00000	1.00000	0.00000	1.00000	FALSE	FALSE	0.00000	1.00000	0.00000	1.00000	FALSE	FALSE	2.50459	0.00000	9.59633	0.00000	TRUE	TRUE	0.00000	1.00000	0.00000	1.00000	FALSE	FALSE	0.00000	1.00000	0.00000	1.00000	FALSE	FALSE	NA	NA	NA	NA	NA	NA	NA	NA	NA	NA	NA	NA	NA
Env 515	0.00000	1.00000	0.57798	1.00000	FALSE	FALSE	0.00000	1.00000	0.00000	1.00000	FALSE	FALSE	0.00000	1.00000	0.00000	1.00000	FALSE	FALSE	2.50459	0.00000	9.59633	0.00000	TRUE	TRUE	0.00000	1.00000	0.00000	1.00000	FALSE	FALSE	0.00000	1.00000	0.00000	1.00000	FALSE	FALSE	NA	NA	NA	NA	NA	NA	NA	NA	NA	NA	NA	NA	NA
Env 516	0.00000	1.00000	0.56881	1.00000	FALSE	FALSE	0.00000	1.00000	0.00000	1.00000	FALSE	FALSE	0.00000	1.00000	0.00000	1.00000	FALSE	FALSE	2.50459	0.00000	9.59633	0.00000	TRUE	TRUE	0.00000	1.00000	0.00000	1.00000	FALSE	FALSE	0.00000	1.00000	0.00000	1.00000	FALSE	FALSE	NA	NA	NA	NA	NA	NA	NA	NA	NA	NA	NA	NA	NA
Env 517	0.00000	1.00000	0.49541	1.00000	FALSE	FALSE	0.00000	1.00000	0.00000	1.00000	FALSE	FALSE	0.00000	1.00000	0.00000	1.00000	FALSE	FALSE	2.50459	0.00000	9.59633	0.00000	TRUE	TRUE	0.00000	1.00000	0.00000	1.00000	FALSE	FALSE	0.00000	1.00000	0.00000	1.00000	FALSE	FALSE	NA	NA	NA	NA	NA	NA	NA	NA	NA	NA	NA	NA	NA
Env 518	0.00000	1.00000	0.00000	1.00000	FALSE	FALSE	0.00000	1.00000	0.00000	1.00000	FALSE	FALSE	0.00000	1.00000	0.00000	1.00000	FALSE	FALSE	2.50459	0.00000	9.59633	0.00000	TRUE	TRUE	0.00000	1.00000	0.00000	1.00000	FALSE	FALSE	0.00000	1.00000	0.00000	1.00000	FALSE	FALSE	NA	NA	NA	NA	NA	NA	NA	NA	NA	NA	NA	NA	NA
Env 519	0.00000	1.00000	0.00000	1.00000	FALSE	FALSE	0.00000	1.00000	0.00000	1.00000	FALSE	FALSE	0.00000	1.00000	0.00000	1.00000	FALSE	FALSE	2.50459	0.00000	9.59633	0.00000	TRUE	TRUE	0.00000	1.00000	0.00000	1.00000	FALSE	FALSE	0.00000	1.00000	0.00000	1.00000	FALSE	FALSE	NA	NA	NA	NA	NA	NA	NA	NA	NA	NA	NA	NA	NA
Env 520	0.00000	1.00000	0.00000	1.00000	FALSE	FALSE	0.00000	1.00000	0.00000	1.00000	FALSE	FALSE	0.00000	1.00000	0.00000	1.00000	FALSE	FALSE	2.15596	0.01170	7.88073	0.92644	TRUE	FALSE	0.00000	1.00000	0.00000	1.00000	FALSE	FALSE	0.00000	1.00000	0.00000	1.00000	FALSE	FALSE	NA	NA	NA	NA	NA	NA	NA	NA	NA	NA	NA	NA	NA
Env 521	0.00000	1.00000	0.00000	1.00000	FALSE	FALSE	0.00000	1.00000	0.00000	1.00000	FALSE	FALSE	0.00000	1.00000	0.00000	1.00000	FALSE	FALSE	1.79817	0.68157	6.09174	1.00000	FALSE	FALSE	0.00000	1.00000	0.00000	1.00000	FALSE	FALSE	0.00000	1.00000	0.00000	1.00000	FALSE	FALSE	NA	NA	NA	NA	NA	NA	NA	NA	NA	NA	NA	NA	NA
Env 522	0.00000	1.00000	0.00000	1.00000	FALSE	FALSE	0.00000	1.00000	0.00000	1.00000	FALSE	FALSE	0.00000	1.00000	0.00000	1.00000	FALSE	FALSE	1.44037	0.99965	4.33945	1.00000	FALSE	FALSE	0.00000	1.00000	0.00000	1.00000	FALSE	FALSE	0.00000	1.00000	0.00000	1.00000	FALSE	FALSE	NA	NA	NA	NA	NA	NA	NA	NA	NA	NA	NA	NA	NA
Env 523	0.00000	1.00000	0.00000	1.00000	FALSE	FALSE	0.00000	1.00000	0.00000	1.00000	FALSE	FALSE	0.00000	1.00000	0.00000	1.00000	FALSE	FALSE	0.71560	1.00000	1.98165	1.00000	FALSE	FALSE	0.00000	1.00000	0.00000	1.00000	FALSE	FALSE	0.00000	1.00000	0.00000	1.00000	FALSE	FALSE	NA	NA	NA	NA	NA	NA	NA	NA	NA	NA	NA	NA	NA
Env 524	0.00000	1.00000	0.00000	1.00000	FALSE	FALSE	0.00000	1.00000	0.00000	1.00000	FALSE	FALSE	0.00000	1.00000	0.00000	1.00000	FALSE	FALSE	0.00000	1.00000	0.00000	1.00000	FALSE	FALSE	0.00000	1.00000	0.00000	1.00000	FALSE	FALSE	0.00000	1.00000	0.00000	1.00000	FALSE	FALSE	NA	NA	NA	NA	NA	NA	NA	NA	NA	NA	NA	NA	NA
Env 525	0.00000	1.00000	0.00000	1.00000	FALSE	FALSE	0.00000	1.00000	0.00000	1.00000	FALSE	FALSE	0.00000	1.00000	0.00000	1.00000	FALSE	FALSE	0.00000	1.00000	0.00000	1.00000	FALSE	FALSE	0.00000	1.00000	0.00000	1.00000	FALSE	FALSE	0.00000	1.00000	0.00000	1.00000	FALSE	FALSE	NA	NA	NA	NA	NA	NA	NA	NA	NA	NA	NA	NA	NA
Env 526	0.00000	1.00000	0.00000	1.00000	FALSE	FALSE	0.00000	1.00000	0.00000	1.00000	FALSE	FALSE	0.00000	1.00000	0.00000	1.00000	FALSE	FALSE	0.00000	1.00000	0.00000	1.00000	FALSE	FALSE	0.00000	1.00000	0.00000	1.00000	FALSE	FALSE	0.00000	1.00000	0.00000	1.00000	FALSE	FALSE	NA	NA	NA	NA	NA	NA	NA	NA	NA	NA	NA	NA	NA
Env 527	0.00000	1.00000	0.00000	1.00000	FALSE	FALSE	0.00000	1.00000	0.00000	1.00000	FALSE	FALSE	0.00000	1.00000	0.00000	1.00000	FALSE	FALSE	0.00000	1.00000	0.00000	1.00000	FALSE	FALSE	0.00000	1.00000	0.00000	1.00000	FALSE	FALSE	0.00000	1.00000	0.00000	1.00000	FALSE	FALSE	NA	NA	NA	NA	NA	NA	NA	NA	NA	NA	NA	NA	NA
Env 528	0.00000	1.00000	0.00000	1.00000	FALSE	FALSE	0.00000	1.00000	0.00000	1.00000	FALSE	FALSE	0.00000	1.00000	0.00000	1.00000	FALSE	FALSE	0.00000	1.00000	0.00000	1.00000	FALSE	FALSE	0.00000	1.00000	0.00000	1.00000	FALSE	FALSE	0.00000	1.00000	0.00000	1.00000	FALSE	FALSE	NA	NA	NA	NA	NA	NA	NA	NA	NA	NA	NA	NA	NA
Env 529	0.00000	1.00000	0.00000	1.00000	FALSE	FALSE	0.00000	1.00000	0.00000	1.00000	FALSE	FALSE	0.00000	1.00000	0.00000	1.00000	FALSE	FALSE	0.00000	1.00000	0.00000	1.00000	FALSE	FALSE	0.00000	1.00000	0.00000	1.00000	FALSE	FALSE	0.00000	1.00000	0.00000	1.00000	FALSE	FALSE	NA	NA	NA	NA	NA	NA	NA	NA	NA	NA	NA	NA	NA
Env 530	0.00000	1.00000	0.00000	1.00000	FALSE	FALSE	0.00000	1.00000	0.00000	1.00000	FALSE	FALSE	0.00000	1.00000	0.00000	1.00000	FALSE	FALSE	0.00000	1.00000	0.00000	1.00000	FALSE	FALSE	0.00000	1.00000	0.00000	1.00000	FALSE	FALSE	0.00000	1.00000	0.00000	1.00000	FALSE	FALSE	NA	NA	NA	NA	NA	NA	NA	NA	NA	NA	NA	NA	NA
Env 531	0.00000	1.00000	0.00000	1.00000	FALSE	FALSE	0.00000	1.00000	0.00000	1.00000	FALSE	FALSE	0.00000	1.00000	0.00000	1.00000	FALSE	FALSE	0.00000	1.00000	0.00000	1.00000	FALSE	FALSE	0.00000	1.00000	0.00000	1.00000	FALSE	FALSE	0.00000	1.00000	0.00000	1.00000	FALSE	FALSE	NA	NA	NA	NA	NA	NA	NA	NA	NA	NA	NA	NA	NA
Env 532	0.00000	1.00000	0.00000	1.00000	FALSE	FALSE	0.00000	1.00000	0.00000	1.00000	FALSE	FALSE	0.00000	1.00000	0.00000	1.00000	FALSE	FALSE	0.00000	1.00000	0.00000	1.00000	FALSE	FALSE	0.00000	1.00000	0.00000	1.00000	FALSE	FALSE	0.00000	1.00000	0.00000	1.00000	FALSE	FALSE	NA	NA	NA	NA	NA	NA	NA	NA	NA	NA	NA	NA	NA
Env 533	0.00000	1.00000	0.00000	1.00000	FALSE	FALSE	0.00000	1.00000	0.00000	1.00000	FALSE	FALSE	0.00000	1.00000	0.00000	1.00000	FALSE	FALSE	0.00000	1.00000	0.00000	1.00000	FALSE	FALSE	0.00000	1.00000	0.00000	1.00000	FALSE	FALSE	0.00000	1.00000	0.00000	1.00000	FALSE	FALSE	NA	NA	NA	NA	NA	NA	NA	NA	NA	NA	NA	NA	NA
Env 534	0.00000	1.00000	0.00000	1.00000	FALSE	FALSE	0.00000	1.00000	0.00000	1.00000	FALSE	FALSE	0.00000	1.00000	0.00000	1.00000	FALSE	FALSE	0.00000	1.00000	0.00000	1.00000	FALSE	FALSE	0.00000	1.00000	0.00000	1.00000	FALSE	FALSE	0.00000	1.00000	0.00000	1.00000	FALSE	FALSE	NA	NA	NA	NA	NA	NA	NA	NA	NA	NA	NA	NA	NA
Env 535	0.00000	1.00000	0.00000	1.00000	FALSE	FALSE	0.00000	1.00000	0.00000	1.00000	FALSE	FALSE	0.00000	1.00000	0.00000	1.00000	FALSE	FALSE	0.00000	1.00000	0.00000	1.00000	FALSE	FALSE	0.00000	1.00000	0.00000	1.00000	FALSE	FALSE	0.00000	1.00000	0.00000	1.00000	FALSE	FALSE	NA	NA	NA	NA	NA	NA	NA	NA	NA	NA	NA	NA	NA
Env 536	0.00000	1.00000	0.00000	1.00000	FALSE	FALSE	0.00000	1.00000	0.00000	1.00000	FALSE	FALSE	0.00000	1.00000	0.00000	1.00000	FALSE	FALSE	0.00000	1.00000	0.00000	1.00000	FALSE	FALSE	0.00000	1.00000	0.00000	1.00000	FALSE	FALSE	0.00000	1.00000	0.00000	1.00000	FALSE	FALSE	NA	NA	NA	NA	NA	NA	NA	NA	NA	NA	NA	NA	NA
Env 537	0.00000	1.00000	0.00000	1.00000	FALSE	FALSE	0.00000	1.00000	0.00000	1.00000	FALSE	FALSE	0.00000	1.00000	0.00000	1.00000	FALSE	FALSE	0.00000	1.00000	0.00000	1.00000	FALSE	FALSE	0.00000	1.00000	0.00000	1.00000	FALSE	FALSE	0.00000	1.00000	0.00000	1.00000	FALSE	FALSE	NA	NA	NA	NA	NA	NA	NA	NA	NA	NA	NA	NA	NA
Env 538	0.00000	1.00000	0.00000	1.00000	FALSE	FALSE	0.00000	1.00000	0.00000	1.00000	FALSE	FALSE	0.00000	1.00000	0.00000	1.00000	FALSE	FALSE	0.00000	1.00000	0.00000	1.00000	FALSE	FALSE	0.00000	1.00000	0.00000	1.00000	FALSE	FALSE	0.00000	1.00000	0.00000	1.00000	FALSE	FALSE	NA	NA	NA	NA	NA	NA	NA	NA	NA	NA	NA	NA	NA
Env 539	0.00000	1.00000	0.00000	1.00000	FALSE	FALSE	0.00000	1.00000	0.00000	1.00000	FALSE	FALSE	0.00000	1.00000	0.00000	1.00000	FALSE	FALSE	0.00000	1.00000	0.00000	1.00000	FALSE	FALSE	0.00000	1.00000	0.00000	1.00000	FALSE	FALSE	0.00000	1.00000	0.00000	1.00000	FALSE	FALSE	NA	NA	NA	NA	NA	NA	NA	NA	NA	NA	NA	NA	NA
Env 540	0.00000	1.00000	0.00000	1.00000	FALSE	FALSE	0.00000	1.00000	0.00000	1.00000	FALSE	FALSE	0.00000	1.00000	0.00000	1.00000	FALSE	FALSE	0.00000	1.00000	0.00000	1.00000	FALSE	FALSE	0.00000	1.00000	0.00000	1.00000	FALSE	FALSE	0.00000	1.00000	0.00000	1.00000	FALSE	FALSE	NA	NA	NA	NA	NA	NA	NA	NA	NA	NA	NA	NA	NA
Env 541	0.00000	1.00000	0.00000	1.00000	FALSE	FALSE	0.00000	1.00000	0.00000	1.00000	FALSE	FALSE	0.00000	1.00000	0.00000	1.00000	FALSE	FALSE	0.00000	1.00000	0.00000	1.00000	FALSE	FALSE	0.00000	1.00000	0.00000	1.00000	FALSE	FALSE	0.00000	1.00000	0.00000	1.00000	FALSE	FALSE	NA	NA	NA	NA	NA	NA	NA	NA	NA	NA	NA	NA	NA
Env 542	0.00000	1.00000	0.00000	1.00000	FALSE	FALSE	0.00000	1.00000	0.00000	1.00000	FALSE	FALSE	0.00000	1.00000	0.00000	1.00000	FALSE	FALSE	0.00000	1.00000	0.00000	1.00000	FALSE	FALSE	0.00000	1.00000	0.00000	1.00000	FALSE	FALSE	0.00000	1.00000	0.00000	1.00000	FALSE	FALSE	NA	NA	NA	NA	NA	NA	NA	NA	NA	NA	NA	NA	NA
Env 543	0.00000	1.00000	0.00000	1.00000	FALSE	FALSE	0.00000	1.00000	0.00000	1.00000	FALSE	FALSE	0.00000	1.00000	0.00000	1.00000	FALSE	FALSE	0.00000	1.00000	0.00000	1.00000	FALSE	FALSE	0.00000	1.00000	0.00000	1.00000	FALSE	FALSE	0.00000	1.00000	0.00000	1.00000	FALSE	FALSE	NA	NA	NA	NA	NA	NA	NA	NA	NA	NA	NA	NA	NA
Env 544	0.00000	1.00000	0.00000	1.00000	FALSE	FALSE	0.00000	1.00000	0.00000	1.00000	FALSE	FALSE	0.00000	1.00000	0.00000	1.00000	FALSE	FALSE	0.00000	1.00000	0.00000	1.00000	FALSE	FALSE	0.00000	1.00000	0.00000	1.00000	FALSE	FALSE	0.00000	1.00000	0.00000	1.00000	FALSE	FALSE	NA	NA	NA	NA	NA	NA	NA	NA	NA	NA	NA	NA	NA
Env 545	0.00000	1.00000	0.00000	1.00000	FALSE	FALSE	0.00000	1.00000	0.00000	1.00000	FALSE	FALSE	0.00000	1.00000	0.00000	1.00000	FALSE	FALSE	0.00000	1.00000	0.00000	1.00000	FALSE	FALSE	0.00000	1.00000	0.00000	1.00000	FALSE	FALSE	0.00000	1.00000	0.00000	1.00000	FALSE	FALSE	NA	NA	NA	NA	NA	NA	NA	NA	NA	NA	NA	NA	NA
Env 546	0.00000	1.00000	0.00000	1.00000	FALSE	FALSE	0.00000	1.00000	0.00000	1.00000	FALSE	FALSE	0.00000	1.00000	0.00000	1.00000	FALSE	FALSE	0.00000	1.00000	0.00000	1.00000	FALSE	FALSE	0.00000	1.00000	0.00000	1.00000	FALSE	FALSE	0.00000	1.00000	0.00000	1.00000	FALSE	FALSE	NA	NA	NA	NA	NA	NA	NA	NA	NA	NA	NA	NA	NA
Env 547	0.00000	1.00000	0.00000	1.00000	FALSE	FALSE	0.00000	1.00000	0.00000	1.00000	FALSE	FALSE	0.00000	1.00000	0.00000	1.00000	FALSE	FALSE	0.00000	1.00000	0.00000	1.00000	FALSE	FALSE	0.00000	1.00000	0.00000	1.00000	FALSE	FALSE	0.00000	1.00000	0.00000	1.00000	FALSE	FALSE	NA	NA	NA	NA	NA	NA	NA	NA	NA	NA	NA	NA	NA
Env 548	0.00000	1.00000	0.00000	1.00000	FALSE	FALSE	0.00000	1.00000	0.00000	1.00000	FALSE	FALSE	0.00000	1.00000	0.00000	1.00000	FALSE	FALSE	0.00000	1.00000	0.00000	1.00000	FALSE	FALSE	0.00000	1.00000	0.00000	1.00000	FALSE	FALSE	0.00000	1.00000	0.00000	1.00000	FALSE	FALSE	NA	NA	NA	NA	NA	NA	NA	NA	NA	NA	NA	NA	NA
Env 549	0.00000	1.00000	0.00000	1.00000	FALSE	FALSE	0.00000	1.00000	0.00000	1.00000	FALSE	FALSE	0.00000	1.00000	0.00000	1.00000	FALSE	FALSE	0.00000	1.00000	0.00000	1.00000	FALSE	FALSE	0.00000	1.00000	0.00000	1.00000	FALSE	FALSE	0.00000	1.00000	0.00000	1.00000	FALSE	FALSE	NA	NA	NA	NA	NA	NA	NA	NA	NA	NA	NA	NA	NA
Env 550	0.00000	1.00000	0.00000	1.00000	FALSE	FALSE	0.00000	1.00000	0.00000	1.00000	FALSE	FALSE	0.00000	1.00000	0.00000	1.00000	FALSE	FALSE	0.00000	1.00000	0.00000	1.00000	FALSE	FALSE	0.00000	1.00000	0.00000	1.00000	FALSE	FALSE	0.00000	1.00000	0.00000	1.00000	FALSE	FALSE	NA	NA	NA	NA	NA	NA	NA	NA	NA	NA	NA	NA	NA
Env 551	0.00000	1.00000	0.00000	1.00000	FALSE	FALSE	0.00000	1.00000	0.00000	1.00000	FALSE	FALSE	0.00000	1.00000	0.00000	1.00000	FALSE	FALSE	0.00000	1.00000	0.00000	1.00000	FALSE	FALSE	0.00000	1.00000	0.00000	1.00000	FALSE	FALSE	0.00000	1.00000	0.00000	1.00000	FALSE	FALSE	NA	NA	NA	NA	NA	NA	NA	NA	NA	NA	NA	NA	NA
Env 552	0.00000	1.00000	0.00000	1.00000	FALSE	FALSE	0.00000	1.00000	0.00000	1.00000	FALSE	FALSE	0.00000	1.00000	0.00000	1.00000	FALSE	FALSE	0.00000	1.00000	0.00000	1.00000	FALSE	FALSE	0.00000	1.00000	0.00000	1.00000	FALSE	FALSE	0.00000	1.00000	0.00000	1.00000	FALSE	FALSE	NA	NA	NA	NA	NA	NA	NA	NA	NA	NA	NA	NA	NA
Env 553	0.00000	1.00000	0.00000	1.00000	FALSE	FALSE	0.00000	1.00000	0.00000	1.00000	FALSE	FALSE	0.00000	1.00000	0.00000	1.00000	FALSE	FALSE	0.00000	1.00000	0.00000	1.00000	FALSE	FALSE	0.00000	1.00000	0.00000	1.00000	FALSE	FALSE	0.00000	1.00000	0.00000	1.00000	FALSE	FALSE	NA	NA	NA	NA	NA	NA	NA	NA	NA	NA	NA	NA	NA
Env 554	0.00000	1.00000	0.00000	1.00000	FALSE	FALSE	0.00000	1.00000	0.00000	1.00000	FALSE	FALSE	0.00000	1.00000	0.00000	1.00000	FALSE	FALSE	0.00000	1.00000	0.00000	1.00000	FALSE	FALSE	0.00000	1.00000	0.00000	1.00000	FALSE	FALSE	0.00000	1.00000	0.00000	1.00000	FALSE	FALSE	NA	NA	NA	NA	NA	NA	NA	NA	NA	NA	NA	NA	NA
Env 555	0.00000	1.00000	0.00000	1.00000	FALSE	FALSE	0.00000	1.00000	0.00000	1.00000	FALSE	FALSE	0.00000	1.00000	0.00000	1.00000	FALSE	FALSE	0.00000	1.00000	0.00000	1.00000	FALSE	FALSE	0.00000	1.00000	0.00000	1.00000	FALSE	FALSE	0.00000	1.00000	0.00000	1.00000	FALSE	FALSE	NA	NA	NA	NA	NA	NA	NA	NA	NA	NA	NA	NA	NA
Env 556	0.00000	1.00000	0.00000	1.00000	FALSE	FALSE	0.00000	1.00000	0.00000	1.00000	FALSE	FALSE	0.00000	1.00000	0.00000	1.00000	FALSE	FALSE	0.00000	1.00000	0.00000	1.00000	FALSE	FALSE	0.00000	1.00000	0.00000	1.00000	FALSE	FALSE	0.00000	1.00000	0.00000	1.00000	FALSE	FALSE	NA	NA	NA	NA	NA	NA	NA	NA	NA	NA	NA	NA	NA
Env 557	0.00000	1.00000	0.00000	1.00000	FALSE	FALSE	0.00000	1.00000	0.00000	1.00000	FALSE	FALSE	0.00000	1.00000	0.00000	1.00000	FALSE	FALSE	0.00000	1.00000	0.00000	1.00000	FALSE	FALSE	0.00000	1.00000	0.00000	1.00000	FALSE	FALSE	0.00000	1.00000	0.00000	1.00000	FALSE	FALSE	NA	NA	NA	NA	NA	NA	NA	NA	NA	NA	NA	NA	NA
Env 558	0.00000	1.00000	0.00000	1.00000	FALSE	FALSE	0.00000	1.00000	0.00000	1.00000	FALSE	FALSE	0.00000	1.00000	0.00000	1.00000	FALSE	FALSE	0.00000	1.00000	0.00000	1.00000	FALSE	FALSE	0.00000	1.00000	0.00000	1.00000	FALSE	FALSE	0.00000	1.00000	0.00000	1.00000	FALSE	FALSE	NA	NA	NA	NA	NA	NA	NA	NA	NA	NA	NA	NA	NA
Env 559	0.00000	1.00000	0.00000	1.00000	FALSE	FALSE	0.00000	1.00000	0.00000	1.00000	FALSE	FALSE	0.00000	1.00000	0.00000	1.00000	FALSE	FALSE	0.00000	1.00000	0.00000	1.00000	FALSE	FALSE	0.00000	1.00000	0.00000	1.00000	FALSE	FALSE	0.00000	1.00000	0.00000	1.00000	FALSE	FALSE	NA	NA	NA	NA	NA	NA	NA	NA	NA	NA	NA	NA	NA
Env 560	0.00000	1.00000	0.00000	1.00000	FALSE	FALSE	0.00000	1.00000	0.00000	1.00000	FALSE	FALSE	0.00000	1.00000	0.00000	1.00000	FALSE	FALSE	0.00000	1.00000	0.00000	1.00000	FALSE	FALSE	0.00000	1.00000	0.00000	1.00000	FALSE	FALSE	0.00000	1.00000	0.00000	1.00000	FALSE	FALSE	NA	NA	NA	NA	NA	NA	NA	NA	NA	NA	NA	NA	NA
Env 561	0.00000	1.00000	0.00000	1.00000	FALSE	FALSE	0.00000	1.00000	0.00000	1.00000	FALSE	FALSE	0.00000	1.00000	0.00000	1.00000	FALSE	FALSE	0.00000	1.00000	0.00000	1.00000	FALSE	FALSE	0.00000	1.00000	0.00000	1.00000	FALSE	FALSE	0.00000	1.00000	0.00000	1.00000	FALSE	FALSE	NA	NA	NA	NA	NA	NA	NA	NA	NA	NA	NA	NA	NA
Env 562	0.00000	1.00000	0.00000	1.00000	FALSE	FALSE	0.00000	1.00000	0.00000	1.00000	FALSE	FALSE	0.00000	1.00000	0.00000	1.00000	FALSE	FALSE	0.00000	1.00000	0.00000	1.00000	FALSE	FALSE	0.00000	1.00000	0.00000	1.00000	FALSE	FALSE	0.00000	1.00000	0.00000	1.00000	FALSE	FALSE	NA	NA	NA	NA	NA	NA	NA	NA	NA	NA	NA	NA	NA
Env 563	0.00000	1.00000	0.00000	1.00000	FALSE	FALSE	0.00000	1.00000	0.00000	1.00000	FALSE	FALSE	0.00000	1.00000	0.00000	1.00000	FALSE	FALSE	0.00000	1.00000	0.00000	1.00000	FALSE	FALSE	0.00000	1.00000	0.00000	1.00000	FALSE	FALSE	0.00000	1.00000	0.00000	1.00000	FALSE	FALSE	NA	NA	NA	NA	NA	NA	NA	NA	NA	NA	NA	NA	NA
Env 564	0.00000	1.00000	0.00000	1.00000	FALSE	FALSE	0.00000	1.00000	0.00000	1.00000	FALSE	FALSE	0.00000	1.00000	0.00000	1.00000	FALSE	FALSE	0.00000	1.00000	0.00000	1.00000	FALSE	FALSE	0.00000	1.00000	0.00000	1.00000	FALSE	FALSE	0.00000	1.00000	0.00000	1.00000	FALSE	FALSE	NA	NA	NA	NA	NA	NA	NA	NA	NA	NA	NA	NA	NA
Env 565	0.00000	1.00000	0.00000	1.00000	FALSE	FALSE	0.00000	1.00000	0.00000	1.00000	FALSE	FALSE	0.00000	1.00000	0.00000	1.00000	FALSE	FALSE	0.00000	1.00000	0.00000	1.00000	FALSE	FALSE	0.00000	1.00000	0.00000	1.00000	FALSE	FALSE	0.00000	1.00000	0.00000	1.00000	FALSE	FALSE	NA	NA	NA	NA	NA	NA	NA	NA	NA	NA	NA	NA	NA
Env 566	0.00000	1.00000	0.00000	1.00000	FALSE	FALSE	0.00000	1.00000	0.00000	1.00000	FALSE	FALSE	0.00000	1.00000	0.00000	1.00000	FALSE	FALSE	0.00000	1.00000	0.00000	1.00000	FALSE	FALSE	0.00000	1.00000	0.00000	1.00000	FALSE	FALSE	0.00000	1.00000	0.00000	1.00000	FALSE	FALSE	NA	NA	NA	NA	NA	NA	NA	NA	NA	NA	NA	NA	NA
Env 567	0.00000	1.00000	0.00000	1.00000	FALSE	FALSE	0.00000	1.00000	0.00000	1.00000	FALSE	FALSE	0.00000	1.00000	0.00000	1.00000	FALSE	FALSE	0.00000	1.00000	0.00000	1.00000	FALSE	FALSE	0.00000	1.00000	0.00000	1.00000	FALSE	FALSE	0.00000	1.00000	0.00000	1.00000	FALSE	FALSE	NA	NA	NA	NA	NA	NA	NA	NA	NA	NA	NA	NA	NA
Env 568	0.00000	1.00000	0.00000	1.00000	FALSE	FALSE	0.00000	1.00000	0.00000	1.00000	FALSE	FALSE	0.00000	1.00000	0.00000	1.00000	FALSE	FALSE	0.00000	1.00000	0.00000	1.00000	FALSE	FALSE	0.00000	1.00000	0.00000	1.00000	FALSE	FALSE	0.00000	1.00000	0.00000	1.00000	FALSE	FALSE	NA	NA	NA	NA	NA	NA	NA	NA	NA	NA	NA	NA	NA
Env 569	0.00000	1.00000	0.00000	1.00000	FALSE	FALSE	0.00000	1.00000	0.00000	1.00000	FALSE	FALSE	0.00000	1.00000	0.00000	1.00000	FALSE	FALSE	0.00000	1.00000	0.00000	1.00000	FALSE	FALSE	0.00000	1.00000	0.00000	1.00000	FALSE	FALSE	0.00000	1.00000	0.00000	1.00000	FALSE	FALSE	NA	NA	NA	NA	NA	NA	NA	NA	NA	NA	NA	NA	NA
Env 570	0.00000	1.00000	0.00000	1.00000	FALSE	FALSE	0.00000	1.00000	0.00000	1.00000	FALSE	FALSE	0.00000	1.00000	0.00000	1.00000	FALSE	FALSE	0.00000	1.00000	0.00000	1.00000	FALSE	FALSE	0.00000	1.00000	0.00000	1.00000	FALSE	FALSE	0.00000	1.00000	0.00000	1.00000	FALSE	FALSE	NA	NA	NA	NA	NA	NA	NA	NA	NA	NA	NA	NA	NA
Env 571	0.00000	1.00000	0.00000	1.00000	FALSE	FALSE	0.00000	1.00000	0.00000	1.00000	FALSE	FALSE	0.00000	1.00000	0.00000	1.00000	FALSE	FALSE	0.00000	1.00000	0.00000	1.00000	FALSE	FALSE	0.00000	1.00000	0.00000	1.00000	FALSE	FALSE	0.00000	1.00000	0.00000	1.00000	FALSE	FALSE	NA	NA	NA	NA	NA	NA	NA	NA	NA	NA	NA	NA	NA
Env 572	0.00000	1.00000	0.00000	1.00000	FALSE	FALSE	0.00000	1.00000	0.00000	1.00000	FALSE	FALSE	0.00000	1.00000	0.00000	1.00000	FALSE	FALSE	0.00000	1.00000	0.00000	1.00000	FALSE	FALSE	0.00000	1.00000	0.00000	1.00000	FALSE	FALSE	0.00000	1.00000	0.00000	1.00000	FALSE	FALSE	NA	NA	NA	NA	NA	NA	NA	NA	NA	NA	NA	NA	NA
Env 573	0.00000	1.00000	0.00000	1.00000	FALSE	FALSE	0.00000	1.00000	0.00000	1.00000	FALSE	FALSE	0.00000	1.00000	0.00000	1.00000	FALSE	FALSE	0.00000	1.00000	0.00000	1.00000	FALSE	FALSE	0.00000	1.00000	0.00000	1.00000	FALSE	FALSE	0.00000	1.00000	0.00000	1.00000	FALSE	FALSE	NA	NA	NA	NA	NA	NA	NA	NA	NA	NA	NA	NA	NA
Env 574	0.00000	1.00000	0.00000	1.00000	FALSE	FALSE	0.00000	1.00000	0.00000	1.00000	FALSE	FALSE	0.00000	1.00000	0.00000	1.00000	FALSE	FALSE	0.00000	1.00000	0.00000	1.00000	FALSE	FALSE	0.00000	1.00000	0.00000	1.00000	FALSE	FALSE	0.00000	1.00000	0.00000	1.00000	FALSE	FALSE	NA	NA	NA	NA	NA	NA	NA	NA	NA	NA	NA	NA	NA
Env 575	0.00000	1.00000	0.00000	1.00000	FALSE	FALSE	0.00000	1.00000	0.00000	1.00000	FALSE	FALSE	0.00000	1.00000	0.00000	1.00000	FALSE	FALSE	0.00000	1.00000	0.00000	1.00000	FALSE	FALSE	0.00000	1.00000	0.00000	1.00000	FALSE	FALSE	0.00000	1.00000	0.00000	1.00000	FALSE	FALSE	NA	NA	NA	NA	NA	NA	NA	NA	NA	NA	NA	NA	NA
Env 576	0.00000	1.00000	0.00000	1.00000	FALSE	FALSE	0.00000	1.00000	0.00000	1.00000	FALSE	FALSE	0.00000	1.00000	0.00000	1.00000	FALSE	FALSE	0.00000	1.00000	0.00000	1.00000	FALSE	FALSE	0.00000	1.00000	0.00000	1.00000	FALSE	FALSE	0.00000	1.00000	0.00000	1.00000	FALSE	FALSE	NA	NA	NA	NA	NA	NA	NA	NA	NA	NA	NA	NA	NA
Env 577	0.00000	1.00000	0.00000	1.00000	FALSE	FALSE	0.00000	1.00000	0.00000	1.00000	FALSE	FALSE	0.00000	1.00000	0.00000	1.00000	FALSE	FALSE	0.00000	1.00000	0.00000	1.00000	FALSE	FALSE	0.00000	1.00000	0.00000	1.00000	FALSE	FALSE	0.00000	1.00000	0.00000	1.00000	FALSE	FALSE	NA	NA	NA	NA	NA	NA	NA	NA	NA	NA	NA	NA	NA
Env 578	0.00000	1.00000	0.00000	1.00000	FALSE	FALSE	0.00000	1.00000	0.00000	1.00000	FALSE	FALSE	0.00000	1.00000	0.00000	1.00000	FALSE	FALSE	0.00000	1.00000	0.00000	1.00000	FALSE	FALSE	0.00000	1.00000	0.00000	1.00000	FALSE	FALSE	0.00000	1.00000	0.00000	1.00000	FALSE	FALSE	NA	NA	NA	NA	NA	NA	NA	NA	NA	NA	NA	NA	NA
Env 579	0.00000	1.00000	0.00000	1.00000	FALSE	FALSE	0.00000	1.00000	0.00000	1.00000	FALSE	FALSE	0.00000	1.00000	0.00000	1.00000	FALSE	FALSE	0.00000	1.00000	0.00000	1.00000	FALSE	FALSE	0.00000	1.00000	0.00000	1.00000	FALSE	FALSE	0.00000	1.00000	0.00000	1.00000	FALSE	FALSE	NA	NA	NA	NA	NA	NA	NA	NA	NA	NA	NA	NA	NA
Env 580	0.00000	1.00000	0.00000	1.00000	FALSE	FALSE	0.00000	1.00000	0.00000	1.00000	FALSE	FALSE	0.00000	1.00000	0.00000	1.00000	FALSE	FALSE	0.00000	1.00000	0.00000	1.00000	FALSE	FALSE	0.00000	1.00000	0.00000	1.00000	FALSE	FALSE	0.00000	1.00000	0.00000	1.00000	FALSE	FALSE	NA	NA	NA	NA	NA	NA	NA	NA	NA	NA	NA	NA	NA
Env 581	0.00000	1.00000	0.00000	1.00000	FALSE	FALSE	0.00000	1.00000	0.00000	1.00000	FALSE	FALSE	0.00000	1.00000	0.00000	1.00000	FALSE	FALSE	0.00000	1.00000	0.00000	1.00000	FALSE	FALSE	0.00000	1.00000	0.00000	1.00000	FALSE	FALSE	0.00000	1.00000	0.00000	1.00000	FALSE	FALSE	NA	NA	NA	NA	NA	NA	NA	NA	NA	NA	NA	NA	NA
Env 582	0.00000	1.00000	0.00000	1.00000	FALSE	FALSE	0.00000	1.00000	0.00000	1.00000	FALSE	FALSE	0.00000	1.00000	0.00000	1.00000	FALSE	FALSE	0.00000	1.00000	0.00000	1.00000	FALSE	FALSE	0.00000	1.00000	0.00000	1.00000	FALSE	FALSE	0.00000	1.00000	0.00000	1.00000	FALSE	FALSE	NA	NA	NA	NA	NA	NA	NA	NA	NA	NA	NA	NA	NA
Env 583	0.00000	1.00000	0.00000	1.00000	FALSE	FALSE	0.00000	1.00000	0.00000	1.00000	FALSE	FALSE	0.00000	1.00000	0.00000	1.00000	FALSE	FALSE	0.00000	1.00000	0.00000	1.00000	FALSE	FALSE	0.00000	1.00000	0.00000	1.00000	FALSE	FALSE	0.00000	1.00000	0.00000	1.00000	FALSE	FALSE	NA	NA	NA	NA	NA	NA	NA	NA	NA	NA	NA	NA	NA
Env 584	0.00000	1.00000	0.00000	1.00000	FALSE	FALSE	0.00000	1.00000	0.00000	1.00000	FALSE	FALSE	0.00000	1.00000	0.00000	1.00000	FALSE	FALSE	0.00000	1.00000	0.00000	1.00000	FALSE	FALSE	0.00000	1.00000	0.00000	1.00000	FALSE	FALSE	0.00000	1.00000	0.00000	1.00000	FALSE	FALSE	NA	NA	NA	NA	NA	NA	NA	NA	NA	NA	NA	NA	NA
Env 585	0.00000	1.00000	0.00000	1.00000	FALSE	FALSE	0.00000	1.00000	0.00000	1.00000	FALSE	FALSE	0.00000	1.00000	0.00000	1.00000	FALSE	FALSE	0.00000	1.00000	0.00000	1.00000	FALSE	FALSE	0.00000	1.00000	0.00000	1.00000	FALSE	FALSE	0.00000	1.00000	0.00000	1.00000	FALSE	FALSE	NA	NA	NA	NA	NA	NA	NA	NA	NA	NA	NA	NA	NA
Env 586	0.00000	1.00000	0.00000	1.00000	FALSE	FALSE	0.00000	1.00000	0.00000	1.00000	FALSE	FALSE	0.00000	1.00000	0.00000	1.00000	FALSE	FALSE	0.00000	1.00000	0.00000	1.00000	FALSE	FALSE	0.00000	1.00000	0.00000	1.00000	FALSE	FALSE	0.00000	1.00000	0.00000	1.00000	FALSE	FALSE	NA	NA	NA	NA	NA	NA	NA	NA	NA	NA	NA	NA	NA
Env 587	0.00000	1.00000	0.00000	1.00000	FALSE	FALSE	0.00000	1.00000	0.00000	1.00000	FALSE	FALSE	0.00000	1.00000	0.00000	1.00000	FALSE	FALSE	0.00000	1.00000	0.00000	1.00000	FALSE	FALSE	0.00000	1.00000	0.00000	1.00000	FALSE	FALSE	0.00000	1.00000	0.00000	1.00000	FALSE	FALSE	NA	NA	NA	NA	NA	NA	NA	NA	NA	NA	NA	NA	NA
Env 588	0.00000	1.00000	0.00000	1.00000	FALSE	FALSE	0.00000	1.00000	0.00000	1.00000	FALSE	FALSE	0.00000	1.00000	0.00000	1.00000	FALSE	FALSE	0.00000	1.00000	0.00000	1.00000	FALSE	FALSE	0.00000	1.00000	0.00000	1.00000	FALSE	FALSE	0.00000	1.00000	0.00000	1.00000	FALSE	FALSE	NA	NA	NA	NA	NA	NA	NA	NA	NA	NA	NA	NA	NA
Env 589	0.00000	1.00000	0.00000	1.00000	FALSE	FALSE	0.00000	1.00000	0.00000	1.00000	FALSE	FALSE	0.00000	1.00000	0.00000	1.00000	FALSE	FALSE	0.00000	1.00000	0.00000	1.00000	FALSE	FALSE	0.00000	1.00000	0.00000	1.00000	FALSE	FALSE	0.00000	1.00000	0.00000	1.00000	FALSE	FALSE	NA	NA	NA	NA	NA	NA	NA	NA	NA	NA	NA	NA	NA
Env 590	0.00000	1.00000	0.00000	1.00000	FALSE	FALSE	0.00000	1.00000	0.00000	1.00000	FALSE	FALSE	0.00000	1.00000	0.00000	1.00000	FALSE	FALSE	0.00000	1.00000	0.00000	1.00000	FALSE	FALSE	0.00000	1.00000	0.00000	1.00000	FALSE	FALSE	0.00000	1.00000	0.00000	1.00000	FALSE	FALSE	NA	NA	NA	NA	NA	NA	NA	NA	NA	NA	NA	NA	NA
Env 591	0.00000	1.00000	0.00000	1.00000	FALSE	FALSE	0.00000	1.00000	0.00000	1.00000	FALSE	FALSE	0.00000	1.00000	0.00000	1.00000	FALSE	FALSE	0.00000	1.00000	0.00000	1.00000	FALSE	FALSE	0.00000	1.00000	0.00000	1.00000	FALSE	FALSE	0.00000	1.00000	0.00000	1.00000	FALSE	FALSE	NA	NA	NA	NA	NA	NA	NA	NA	NA	NA	NA	NA	NA
Env 592	0.00000	1.00000	0.00000	1.00000	FALSE	FALSE	0.00000	1.00000	0.00000	1.00000	FALSE	FALSE	0.00000	1.00000	0.00000	1.00000	FALSE	FALSE	0.00000	1.00000	0.00000	1.00000	FALSE	FALSE	0.00000	1.00000	0.00000	1.00000	FALSE	FALSE	0.00000	1.00000	0.00000	1.00000	FALSE	FALSE	NA	NA	NA	NA	NA	NA	NA	NA	NA	NA	NA	NA	NA
Env 593	0.00000	1.00000	0.00000	1.00000	FALSE	FALSE	0.00000	1.00000	0.00000	1.00000	FALSE	FALSE	0.00000	1.00000	0.00000	1.00000	FALSE	FALSE	0.00000	1.00000	0.00000	1.00000	FALSE	FALSE	0.00000	1.00000	0.00000	1.00000	FALSE	FALSE	0.00000	1.00000	0.00000	1.00000	FALSE	FALSE	NA	NA	NA	NA	NA	NA	NA	NA	NA	NA	NA	NA	NA
Env 594	0.00000	1.00000	0.00000	1.00000	FALSE	FALSE	0.00000	1.00000	0.00000	1.00000	FALSE	FALSE	0.00000	1.00000	0.00000	1.00000	FALSE	FALSE	0.00000	1.00000	0.00000	1.00000	FALSE	FALSE	0.00000	1.00000	0.00000	1.00000	FALSE	FALSE	0.00000	1.00000	0.00000	1.00000	FALSE	FALSE	NA	NA	NA	NA	NA	NA	NA	NA	NA	NA	NA	NA	NA
Env 595	0.00000	1.00000	0.00000	1.00000	FALSE	FALSE	0.00000	1.00000	0.00000	1.00000	FALSE	FALSE	0.00000	1.00000	0.00000	1.00000	FALSE	FALSE	0.00000	1.00000	0.00000	1.00000	FALSE	FALSE	0.00000	1.00000	0.00000	1.00000	FALSE	FALSE	0.00000	1.00000	0.00000	1.00000	FALSE	FALSE	NA	NA	NA	NA	NA	NA	NA	NA	NA	NA	NA	NA	NA
Env 596	0.00000	1.00000	0.00000	1.00000	FALSE	FALSE	0.00000	1.00000	0.00000	1.00000	FALSE	FALSE	0.00000	1.00000	0.00000	1.00000	FALSE	FALSE	0.00000	1.00000	0.00000	1.00000	FALSE	FALSE	0.00000	1.00000	0.00000	1.00000	FALSE	FALSE	0.00000	1.00000	0.00000	1.00000	FALSE	FALSE	NA	NA	NA	NA	NA	NA	NA	NA	NA	NA	NA	NA	NA
Env 597	0.00000	1.00000	0.00000	1.00000	FALSE	FALSE	0.00000	1.00000	0.00000	1.00000	FALSE	FALSE	0.00000	1.00000	0.00000	1.00000	FALSE	FALSE	0.00000	1.00000	0.00000	1.00000	FALSE	FALSE	0.00000	1.00000	0.00000	1.00000	FALSE	FALSE	0.00000	1.00000	0.00000	1.00000	FALSE	FALSE	NA	NA	NA	NA	NA	NA	NA	NA	NA	NA	NA	NA	NA
Env 598	0.00000	1.00000	0.00000	1.00000	FALSE	FALSE	0.00000	1.00000	0.00000	1.00000	FALSE	FALSE	0.00000	1.00000	0.00000	1.00000	FALSE	FALSE	0.00000	1.00000	0.00000	1.00000	FALSE	FALSE	0.00000	1.00000	0.00000	1.00000	FALSE	FALSE	0.00000	1.00000	0.00000	1.00000	FALSE	FALSE	NA	NA	NA	NA	NA	NA	NA	NA	NA	NA	NA	NA	NA
Env 599	0.00000	1.00000	0.00000	1.00000	FALSE	FALSE	0.00000	1.00000	0.00000	1.00000	FALSE	FALSE	0.00000	1.00000	0.00000	1.00000	FALSE	FALSE	0.00000	1.00000	0.00000	1.00000	FALSE	FALSE	0.00000	1.00000	0.00000	1.00000	FALSE	FALSE	0.00000	1.00000	0.00000	1.00000	FALSE	FALSE	NA	NA	NA	NA	NA	NA	NA	NA	NA	NA	NA	NA	NA
Env 600	0.00000	1.00000	0.00000	1.00000	FALSE	FALSE	0.00000	1.00000	0.00000	1.00000	FALSE	FALSE	0.00000	1.00000	0.00000	1.00000	FALSE	FALSE	0.00000	1.00000	0.00000	1.00000	FALSE	FALSE	0.00000	1.00000	0.00000	1.00000	FALSE	FALSE	0.00000	1.00000	0.00000	1.00000	FALSE	FALSE	NA	NA	NA	NA	NA	NA	NA	NA	NA	NA	NA	NA	NA
Env 601	0.00000	1.00000	0.00000	1.00000	FALSE	FALSE	0.00000	1.00000	0.00000	1.00000	FALSE	FALSE	0.00000	1.00000	0.00000	1.00000	FALSE	FALSE	0.00000	1.00000	0.00000	1.00000	FALSE	FALSE	0.00000	1.00000	0.00000	1.00000	FALSE	FALSE	0.00000	1.00000	0.00000	1.00000	FALSE	FALSE	NA	NA	NA	NA	NA	NA	NA	NA	NA	NA	NA	NA	NA
Env 602	0.00000	1.00000	0.00000	1.00000	FALSE	FALSE	0.00000	1.00000	0.00000	1.00000	FALSE	FALSE	0.00000	1.00000	0.00000	1.00000	FALSE	FALSE	0.00000	1.00000	0.00000	1.00000	FALSE	FALSE	0.00000	1.00000	0.00000	1.00000	FALSE	FALSE	0.00000	1.00000	0.00000	1.00000	FALSE	FALSE	NA	NA	NA	NA	NA	NA	NA	NA	NA	NA	NA	NA	NA
Env 603	0.00000	1.00000	0.00000	1.00000	FALSE	FALSE	0.00000	1.00000	0.00000	1.00000	FALSE	FALSE	0.00000	1.00000	0.00000	1.00000	FALSE	FALSE	0.00000	1.00000	0.00000	1.00000	FALSE	FALSE	0.00000	1.00000	0.00000	1.00000	FALSE	FALSE	0.00000	1.00000	0.00000	1.00000	FALSE	FALSE	NA	NA	NA	NA	NA	NA	NA	NA	NA	NA	NA	NA	NA
Env 604	0.00000	1.00000	0.00000	1.00000	FALSE	FALSE	0.00000	1.00000	0.00000	1.00000	FALSE	FALSE	0.00000	1.00000	0.00000	1.00000	FALSE	FALSE	0.00000	1.00000	0.00000	1.00000	FALSE	FALSE	0.00000	1.00000	0.00000	1.00000	FALSE	FALSE	0.00000	1.00000	0.00000	1.00000	FALSE	FALSE	NA	NA	NA	NA	NA	NA	NA	NA	NA	NA	NA	NA	NA
Env 605	0.00000	1.00000	0.00000	1.00000	FALSE	FALSE	0.00000	1.00000	0.00000	1.00000	FALSE	FALSE	0.00000	1.00000	0.00000	1.00000	FALSE	FALSE	0.00000	1.00000	0.00000	1.00000	FALSE	FALSE	0.00000	1.00000	0.00000	1.00000	FALSE	FALSE	0.00000	1.00000	0.00000	1.00000	FALSE	FALSE	NA	NA	NA	NA	NA	NA	NA	NA	NA	NA	NA	NA	NA
Env 606	0.00000	1.00000	0.00000	1.00000	FALSE	FALSE	0.00000	1.00000	0.00000	1.00000	FALSE	FALSE	0.00000	1.00000	0.00000	1.00000	FALSE	FALSE	0.00000	1.00000	0.00000	1.00000	FALSE	FALSE	0.00000	1.00000	0.00000	1.00000	FALSE	FALSE	0.00000	1.00000	0.00000	1.00000	FALSE	FALSE	NA	NA	NA	NA	NA	NA	NA	NA	NA	NA	NA	NA	NA
Env 607	0.00000	1.00000	0.00000	1.00000	FALSE	FALSE	0.00000	1.00000	0.00000	1.00000	FALSE	FALSE	0.00000	1.00000	0.00000	1.00000	FALSE	FALSE	0.00000	1.00000	0.00000	1.00000	FALSE	FALSE	0.00000	1.00000	0.00000	1.00000	FALSE	FALSE	0.00000	1.00000	0.00000	1.00000	FALSE	FALSE	NA	NA	NA	NA	NA	NA	NA	NA	NA	NA	NA	NA	NA
Env 608	0.00000	1.00000	0.00000	1.00000	FALSE	FALSE	0.00000	1.00000	0.00000	1.00000	FALSE	FALSE	0.00000	1.00000	0.00000	1.00000	FALSE	FALSE	0.00000	1.00000	0.00000	1.00000	FALSE	FALSE	0.00000	1.00000	0.00000	1.00000	FALSE	FALSE	0.00000	1.00000	0.00000	1.00000	FALSE	FALSE	NA	NA	NA	NA	NA	NA	NA	NA	NA	NA	NA	NA	NA
Env 609	0.00000	1.00000	0.00000	1.00000	FALSE	FALSE	0.00000	1.00000	0.00000	1.00000	FALSE	FALSE	0.00000	1.00000	0.00000	1.00000	FALSE	FALSE	0.00000	1.00000	0.00000	1.00000	FALSE	FALSE	0.00000	1.00000	0.00000	1.00000	FALSE	FALSE	0.00000	1.00000	0.00000	1.00000	FALSE	FALSE	NA	NA	NA	NA	NA	NA	NA	NA	NA	NA	NA	NA	NA
Env 610	0.00000	1.00000	0.00000	1.00000	FALSE	FALSE	0.00000	1.00000	0.00000	1.00000	FALSE	FALSE	0.00000	1.00000	0.00000	1.00000	FALSE	FALSE	0.00000	1.00000	0.00000	1.00000	FALSE	FALSE	0.00000	1.00000	0.00000	1.00000	FALSE	FALSE	0.00000	1.00000	0.00000	1.00000	FALSE	FALSE	NA	NA	NA	NA	NA	NA	NA	NA	NA	NA	NA	NA	NA
Env 681	0.00000	1.00000	0.00000	1.00000	FALSE	FALSE	NA	NA	NA	NA	NA	NA	NA	NA	NA	NA	NA	NA	0.00000	1.00000	0.00000	1.00000	FALSE	FALSE	NA	NA	NA	NA	NA	NA	NA	NA	NA	NA	NA	NA	NA	NA	NA	NA	NA	NA	NA	NA	NA	NA	NA	NA	NA
Env 682	0.00000	1.00000	0.00000	1.00000	FALSE	FALSE	NA	NA	NA	NA	NA	NA	NA	NA	NA	NA	NA	NA	0.00000	1.00000	0.00000	1.00000	FALSE	FALSE	NA	NA	NA	NA	NA	NA	NA	NA	NA	NA	NA	NA	NA	NA	NA	NA	NA	NA	NA	NA	NA	NA	NA	NA	NA
Env 683	0.00000	1.00000	0.00000	1.00000	FALSE	FALSE	NA	NA	NA	NA	NA	NA	NA	NA	NA	NA	NA	NA	0.00000	1.00000	0.00000	1.00000	FALSE	FALSE	NA	NA	NA	NA	NA	NA	NA	NA	NA	NA	NA	NA	NA	NA	NA	NA	NA	NA	NA	NA	NA	NA	NA	NA	NA
Env 684	0.02752	1.00000	0.95413	1.00000	FALSE	FALSE	NA	NA	NA	NA	NA	NA	NA	NA	NA	NA	NA	NA	0.71560	1.00000	1.98165	1.00000	FALSE	FALSE	NA	NA	NA	NA	NA	NA	NA	NA	NA	NA	NA	NA	NA	NA	NA	NA	NA	NA	NA	NA	NA	NA	NA	NA	NA
Env 685	0.52294	0.00000	1.59633	0.94586	TRUE	FALSE	NA	NA	NA	NA	NA	NA	NA	NA	NA	NA	NA	NA	1.47706	0.99898	4.27523	1.00000	FALSE	FALSE	NA	NA	NA	NA	NA	NA	NA	NA	NA	NA	NA	NA	NA	NA	NA	NA	NA	NA	NA	NA	NA	NA	NA	NA	NA
Env 686	0.52294	0.00000	1.66972	0.84139	TRUE	FALSE	NA	NA	NA	NA	NA	NA	NA	NA	NA	NA	NA	NA	1.83486	0.57283	5.74312	1.00000	FALSE	FALSE	NA	NA	NA	NA	NA	NA	NA	NA	NA	NA	NA	NA	NA	NA	NA	NA	NA	NA	NA	NA	NA	NA	NA	NA	NA
Env 687	0.67890	0.00000	2.93578	0.00000	TRUE	TRUE	NA	NA	NA	NA	NA	NA	NA	NA	NA	NA	NA	NA	2.19266	0.00556	7.15596	0.99999	TRUE	FALSE	NA	NA	NA	NA	NA	NA	NA	NA	NA	NA	NA	NA	NA	NA	NA	NA	NA	NA	NA	NA	NA	NA	NA	NA	NA
Env 688	0.68807	0.00000	3.96330	0.00000	TRUE	TRUE	NA	NA	NA	NA	NA	NA	NA	NA	NA	NA	NA	NA	2.55046	0.00000	7.99083	0.84359	TRUE	FALSE	NA	NA	NA	NA	NA	NA	NA	NA	NA	NA	NA	NA	NA	NA	NA	NA	NA	NA	NA	NA	NA	NA	NA	NA	NA
Env 689	0.68807	0.00000	4.17431	0.00000	TRUE	TRUE	NA	NA	NA	NA	NA	NA	NA	NA	NA	NA	NA	NA	2.87156	0.00000	8.46789	0.18925	TRUE	FALSE	NA	NA	NA	NA	NA	NA	NA	NA	NA	NA	NA	NA	NA	NA	NA	NA	NA	NA	NA	NA	NA	NA	NA	NA	NA
Env 690	0.68807	0.00000	4.20183	0.00000	TRUE	TRUE	NA	NA	NA	NA	NA	NA	NA	NA	NA	NA	NA	NA	3.19266	0.00000	8.94495	0.00305	TRUE	TRUE	NA	NA	NA	NA	NA	NA	NA	NA	NA	NA	NA	NA	NA	NA	NA	NA	NA	NA	NA	NA	NA	NA	NA	NA	NA
Env 691	0.71560	0.00000	4.57798	0.00000	TRUE	TRUE	NA	NA	NA	NA	NA	NA	NA	NA	NA	NA	NA	NA	3.51376	0.00000	9.80734	0.00000	TRUE	TRUE	NA	NA	NA	NA	NA	NA	NA	NA	NA	NA	NA	NA	NA	NA	NA	NA	NA	NA	NA	NA	NA	NA	NA	NA	NA
Env 692	0.71560	0.00000	4.66055	0.00000	TRUE	TRUE	NA	NA	NA	NA	NA	NA	NA	NA	NA	NA	NA	NA	3.83486	0.00000	10.66972	0.00000	TRUE	TRUE	NA	NA	NA	NA	NA	NA	NA	NA	NA	NA	NA	NA	NA	NA	NA	NA	NA	NA	NA	NA	NA	NA	NA	NA	NA
Env 693	0.68807	0.00000	4.32110	0.00000	TRUE	TRUE	NA	NA	NA	NA	NA	NA	NA	NA	NA	NA	NA	NA	4.18349	0.00000	12.55046	0.00000	TRUE	TRUE	NA	NA	NA	NA	NA	NA	NA	NA	NA	NA	NA	NA	NA	NA	NA	NA	NA	NA	NA	NA	NA	NA	NA	NA	NA
Env 694	0.22018	0.87479	4.15596	0.00000	FALSE	TRUE	NA	NA	NA	NA	NA	NA	NA	NA	NA	NA	NA	NA	4.55046	0.00000	14.47706	0.00000	TRUE	TRUE	NA	NA	NA	NA	NA	NA	NA	NA	NA	NA	NA	NA	NA	NA	NA	NA	NA	NA	NA	NA	NA	NA	NA	NA	NA
[truncated: 1,010 more rows]
[truncated: 23 more columns]
